# Supplementary material for: Cardiomyocyte proliferation is suppressed by ARID1A-mediated YAP inhibition during cardiac maturation
Source: Nat Commun. 2023 Aug 5;14:4716. doi: 10.1038/s41467-023-40203-2 (PMC10404286; doi:10.1038/s41467-023-40203-2)
Supplement: Supplementary file 3 — Supplementary Data 1 [file 41467_2023_40203_MOESM3_ESM.xlsx]

## Sheet: 1. RNA-Seq
Table 1: Gene set enrichment analysis (GSEA) for KEGG pathways in Arid1a cKO hearts versus controls. Pval: enrichment P-value; padj: Bonferroni-Hochberg adjusted P-value; ES: enrichment score; NES: normalized enrichment score. nMoreExtreme: number of times a random geneset had a more extreme enrichment score value; size: size of the pathway after removing genes not present in the dataset.
pathway	pval	padj	ES	NES	nMoreExtreme	size
KEGG_CITRATE_CYCLE_TCA_CYCLE	0.000190585	0.0175381	-0.714705	-2.14207	0	28
KEGG_PROPANOATE_METABOLISM	0.000569152	0.018099	-0.651779	-1.97055	2	29
KEGG_ALDOSTERONE_REGULATED_SODIUM_REABSORPTION	0.0011383	0.0226238	-0.626031	-1.8927	5	29
KEGG_FC_EPSILON_RI_SIGNALING_PATHWAY	0.000567001	0.018099	-0.539266	-1.87881	2	60
KEGG_TASTE_TRANSDUCTION	0.0040753	0.0341038	-0.687891	-1.79803	20	16
KEGG_OLFACTORY_TRANSDUCTION	0.00696325	0.0481372	-0.628838	-1.76035	35	21
KEGG_CARDIAC_MUSCLE_CONTRACTION	0.00208057	0.029004	-0.494587	-1.71404	10	58
KEGG_T_CELL_RECEPTOR_SIGNALING_PATHWAY	0.0025816	0.0293196	-0.443488	-1.64358	13	84
KEGG_VEGF_SIGNALING_PATHWAY	0.00490937	0.0365706	-0.470274	-1.64304	25	61
KEGG_VALINE_LEUCINE_AND_ISOLEUCINE_DEGRADATION	0.0119886	0.068078	-0.500408	-1.63778	62	43
KEGG_ALZHEIMERS_DISEASE	0.0010991	0.0226238	-0.412481	-1.63149	5	129
KEGG_PARKINSONS_DISEASE	0.00297177	0.0315007	-0.42971	-1.60804	15	90
KEGG_PROXIMAL_TUBULE_BICARBONATE_RECLAMATION	0.026418	0.120013	-0.604573	-1.60488	135	17
KEGG_VASCULAR_SMOOTH_MUSCLE_CONTRACTION	0.0037154	0.0328194	-0.427869	-1.60349	19	91
KEGG_CALCIUM_SIGNALING_PATHWAY	0.0023714	0.029004	-0.403613	-1.59254	12	126
KEGG_MTOR_SIGNALING_PATHWAY	0.0178739	0.091676	-0.46958	-1.57509	94	48
KEGG_INSULIN_SIGNALING_PATHWAY	0.00366166	0.0328194	-0.398719	-1.56522	19	122
KEGG_GNRH_SIGNALING_PATHWAY	0.00797034	0.0528035	-0.42418	-1.56271	42	81
KEGG_MAPK_SIGNALING_PATHWAY	0.000540151	0.018099	-0.366356	-1.55421	2	215
KEGG_LONG_TERM_POTENTIATION	0.0141323	0.0758691	-0.44992	-1.55412	74	57
KEGG_PYRUVATE_METABOLISM	0.0365227	0.152819	-0.492784	-1.51876	191	32
KEGG_OXIDATIVE_PHOSPHORYLATION	0.0143149	0.0758691	-0.394271	-1.47238	76	89
KEGG_ACUTE_MYELOID_LEUKEMIA	0.0378033	0.154121	-0.424567	-1.45339	200	54
KEGG_AXON_GUIDANCE	0.0185321	0.0920814	-0.37062	-1.43811	100	112
KEGG_ETHER_LIPID_METABOLISM	0.0781431	0.248495	-0.506348	-1.41745	403	21
KEGG_THYROID_CANCER	0.0763315	0.247688	-0.487608	-1.41104	396	24
KEGG_NEUROTROPHIN_SIGNALING_PATHWAY	0.025943	0.120013	-0.360714	-1.40273	140	114
KEGG_FATTY_ACID_METABOLISM	0.0739477	0.244952	-0.438447	-1.397	389	37
KEGG_RENAL_CELL_CARCINOMA	0.0646014	0.238875	-0.382447	-1.35145	341	65
KEGG_VASOPRESSIN_REGULATED_WATER_REABSORPTION	0.0973301	0.264006	-0.421336	-1.34883	513	38
KEGG_INOSITOL_PHOSPHATE_METABOLISM	0.0883073	0.264006	-0.396229	-1.33827	468	50
KEGG_ERBB_SIGNALING_PATHWAY	0.067545	0.244018	-0.363742	-1.333	363	79
KEGG_TOLL_LIKE_RECEPTOR_SIGNALING_PATHWAY	0.0690618	0.244018	-0.363903	-1.32714	370	77
KEGG_ENDOMETRIAL_CANCER	0.0960633	0.264006	-0.393985	-1.3254	509	49
KEGG_B_CELL_RECEPTOR_SIGNALING_PATHWAY	0.0801498	0.249879	-0.368951	-1.32072	427	69
KEGG_FC_GAMMA_R_MEDIATED_PHAGOCYTOSIS	0.0722469	0.244952	-0.352655	-1.31598	390	88
KEGG_CHEMOKINE_SIGNALING_PATHWAY	0.0598649	0.232159	-0.328216	-1.3045	327	132
KEGG_NON_SMALL_CELL_LUNG_CANCER	0.104433	0.273334	-0.382458	-1.30426	555	53
KEGG_JAK_STAT_SIGNALING_PATHWAY	0.0820399	0.250853	-0.348262	-1.29958	443	88
KEGG_ADIPOCYTOKINE_SIGNALING_PATHWAY	0.127672	0.306193	-0.365065	-1.26517	674	58
KEGG_PHOSPHATIDYLINOSITOL_SIGNALING_SYSTEM	0.138202	0.323149	-0.346438	-1.24013	737	69
KEGG_DILATED_CARDIOMYOPATHY	0.125116	0.306053	-0.337386	-1.23992	673	80
KEGG_INTESTINAL_IMMUNE_NETWORK_FOR_IGA_PRODUCTION	0.202001	0.428242	-0.41494	-1.2221	1049	26
KEGG_FRUCTOSE_AND_MANNOSE_METABOLISM	0.199924	0.428242	-0.391965	-1.20804	1050	32
KEGG_LONG_TERM_DEPRESSION	0.189512	0.417893	-0.354933	-1.20111	1000	51
KEGG_ARACHIDONIC_ACID_METABOLISM	0.223677	0.455956	-0.391939	-1.18496	1178	29
KEGG_GLYCEROPHOSPHOLIPID_METABOLISM	0.220071	0.455956	-0.339306	-1.16957	1170	56
KEGG_HUNTINGTONS_DISEASE	0.177261	0.396965	-0.287857	-1.15692	975	141
KEGG_TIGHT_JUNCTION	0.242616	0.476246	-0.300094	-1.12464	1305	91
KEGG_OOCYTE_MEIOSIS	0.237778	0.475641	-0.296825	-1.12278	1283	97
KEGG_VIRAL_MYOCARDITIS	0.274525	0.53231	-0.331665	-1.1202	1457	50
KEGG_RENIN_ANGIOTENSIN_SYSTEM	0.322287	0.578431	-0.432839	-1.11519	1662	15
KEGG_COLORECTAL_CANCER	0.315939	0.57784	-0.312106	-1.08484	1670	59
KEGG_UBIQUITIN_MEDIATED_PROTEOLYSIS	0.289821	0.555198	-0.276187	-1.08421	1582	122
KEGG_GAP_JUNCTION	0.313186	0.57784	-0.297571	-1.07962	1683	74
KEGG_GLIOMA	0.334908	0.58517	-0.307632	-1.0718	1771	60
KEGG_CYTOKINE_CYTOKINE_RECEPTOR_INTERACTION	0.332296	0.58517	-0.269768	-1.05901	1814	122
KEGG_TYPE_II_DIABETES_MELLITUS	0.389078	0.641829	-0.326373	-1.03991	2051	37
KEGG_PANCREATIC_CANCER	0.394668	0.641829	-0.289642	-1.03404	2101	68
KEGG_WNT_SIGNALING_PATHWAY	0.386588	0.641829	-0.261604	-1.03	2109	125
KEGG_MELANOGENESIS	0.397617	0.641829	-0.281701	-1.02735	2135	77
KEGG_NOD_LIKE_RECEPTOR_SIGNALING_PATHWAY	0.430613	0.684675	-0.303306	-1.01221	2289	47
KEGG_HYPERTROPHIC_CARDIOMYOPATHY_HCM	0.446378	0.693311	-0.277389	-1.00256	2384	73
KEGG_PROGESTERONE_MEDIATED_OOCYTE_MATURATION	0.457923	0.699369	-0.274327	-0.998848	2464	76
KEGG_BUTANOATE_METABOLISM	0.48457	0.724028	-0.336283	-0.982846	2527	25
KEGG_REGULATION_OF_AUTOPHAGY	0.487239	0.724028	-0.358752	-0.980656	2519	19
KEGG_NATURAL_KILLER_CELL_MEDIATED_CYTOTOXICITY	0.500462	0.732217	-0.261787	-0.974676	2710	87
KEGG_LYSINE_DEGRADATION	0.506565	0.732217	-0.309944	-0.966112	2661	34
KEGG_RIG_I_LIKE_RECEPTOR_SIGNALING_PATHWAY	0.606773	0.803975	-0.271597	-0.911002	3224	48
KEGG_PRION_DISEASES	0.623317	0.811079	-0.302661	-0.891411	3239	26
KEGG_DORSO_VENTRAL_AXIS_FORMATION	0.603993	0.803975	-0.330621	-0.890767	3115	18
KEGG_TRYPTOPHAN_METABOLISM	0.684868	0.848979	-0.292814	-0.847347	3561	24
KEGG_BETA_ALANINE_METABOLISM	0.683078	0.848979	-0.311183	-0.838396	3523	18
KEGG_APOPTOSIS	0.792488	0.906515	-0.227435	-0.831245	4261	78
KEGG_NOTCH_SIGNALING_PATHWAY	0.742266	0.874224	-0.254351	-0.829717	3910	42
KEGG_PEROXISOME	0.820412	0.909489	-0.225458	-0.807062	4380	69
KEGG_CHRONIC_MYELOID_LEUKEMIA	0.829026	0.909489	-0.223713	-0.800816	4426	69
KEGG_ALLOGRAFT_REJECTION	0.736965	0.874224	-0.296289	-0.798267	3801	18
KEGG_ENDOCYTOSIS	0.924251	0.979706	-0.193643	-0.788832	5087	156
KEGG_GLYCOSYLPHOSPHATIDYLINOSITOL_GPI_ANCHOR_BIOSYNTHESIS	0.771516	0.895409	-0.269672	-0.788164	4024	25
KEGG_SPLICEOSOME	0.90874	0.969729	-0.200211	-0.778571	4938	114
KEGG_CYSTEINE_AND_METHIONINE_METABOLISM	0.844645	0.909489	-0.255516	-0.739414	4392	24
KEGG_PRIMARY_IMMUNODEFICIENCY	0.846568	0.909489	-0.254724	-0.737122	4402	24
KEGG_AUTOIMMUNE_THYROID_DISEASE	0.831557	0.909489	-0.26979	-0.726874	4289	18
KEGG_GLYCOSAMINOGLYCAN_BIOSYNTHESIS_HEPARAN_SULFATE	0.846259	0.909489	-0.260886	-0.722054	4353	20
KEGG_GRAFT_VERSUS_HOST_DISEASE	0.940686	0.990524	-0.227198	-0.612123	4852	18
KEGG_RNA_POLYMERASE	0.961538	0.991142	-0.204421	-0.607868	5024	27
KEGG_BASAL_TRANSCRIPTION_FACTORS	0.974071	0.991142	-0.19227	-0.587683	5108	31
KEGG_PROTEIN_EXPORT	0.973103	0.991142	-0.200545	-0.569707	5064	22
KEGG_TYPE_I_DIABETES_MELLITUS	0.978674	0.991142	-0.195097	-0.554231	5093	22
KEGG_LEISHMANIA_INFECTION	0.999624	0.999624	-0.136757	-0.471395	5318	56
KEGG_HEDGEHOG_SIGNALING_PATHWAY	0.95791	0.991142	0.196834	0.64156	4528	37
KEGG_CELL_ADHESION_MOLECULES_CAMS	0.987834	0.994086	0.170143	0.642898	4546	82
KEGG_LEUKOCYTE_TRANSENDOTHELIAL_MIGRATION	0.975759	0.991142	0.178476	0.67667	4467	84
KEGG_SNARE_INTERACTIONS_IN_VESICULAR_TRANSPORT	0.840042	0.909489	0.238165	0.751003	3985	32
KEGG_AMINOACYL_TRNA_BIOSYNTHESIS	0.827521	0.909489	0.232244	0.772462	3914	41
KEGG_GLYCEROLIPID_METABOLISM	0.80569	0.909489	0.245818	0.775136	3822	32
KEGG_SPHINGOLIPID_METABOLISM	0.782755	0.90187	0.258023	0.789534	3721	28
KEGG_PORPHYRIN_AND_CHLOROPHYLL_METABOLISM	0.751035	0.878048	0.279535	0.800725	3628	21
KEGG_SELENOAMINO_ACID_METABOLISM	0.728639	0.87108	0.287549	0.815263	3538	20
KEGG_ABC_TRANSPORTERS	0.699473	0.848979	0.267907	0.844787	3318	32
KEGG_AMYOTROPHIC_LATERAL_SCLEROSIS_ALS	0.695197	0.848979	0.259814	0.853973	3256	39
KEGG_ADHERENS_JUNCTION	0.723015	0.870904	0.237993	0.861959	3395	64
KEGG_PROTEASOME	0.685479	0.848979	0.260148	0.865275	3242	41
KEGG_HEMATOPOIETIC_CELL_LINEAGE	0.680068	0.848979	0.25832	0.870943	3213	44
KEGG_CYTOSOLIC_DNA_SENSING_PATHWAY	0.647679	0.830492	0.273228	0.879725	3069	35
KEGG_PROSTATE_CANCER	0.691506	0.848979	0.235512	0.889903	3182	82
KEGG_COMPLEMENT_AND_COAGULATION_CASCADES	0.614802	0.807881	0.282157	0.897767	2923	33
KEGG_ANTIGEN_PROCESSING_AND_PRESENTATION	0.627439	0.811079	0.266614	0.901987	2958	45
KEGG_DRUG_METABOLISM_CYTOCHROME_P450	0.566549	0.784666	0.312231	0.923862	2719	24
KEGG_EPITHELIAL_CELL_SIGNALING_IN_HELICOBACTER_PYLORI_INFECTION	0.597095	0.803975	0.263616	0.92521	2794	55
KEGG_VIBRIO_CHOLERAE_INFECTION	0.577396	0.784666	0.274901	0.930022	2722	45
KEGG_MELANOMA	0.57508	0.784666	0.264216	0.936313	2699	57
KEGG_STARCH_AND_SUCROSE_METABOLISM	0.535016	0.753148	0.308552	0.944151	2543	28
KEGG_ALANINE_ASPARTATE_AND_GLUTAMATE_METABOLISM	0.518526	0.742754	0.316575	0.953204	2490	26
KEGG_ARRHYTHMOGENIC_RIGHT_VENTRICULAR_CARDIOMYOPATHY_ARVC	0.535256	0.753148	0.264331	0.954695	2504	63
KEGG_REGULATION_OF_ACTIN_CYTOSKELETON	0.572727	0.784666	0.224616	0.955546	2582	179
KEGG_SYSTEMIC_LUPUS_ERYTHEMATOSUS	0.502667	0.732217	0.283696	0.97065	2355	48
KEGG_ARGININE_AND_PROLINE_METABOLISM	0.461847	0.699369	0.29983	0.99726	2184	41
KEGG_GLYCOLYSIS_GLUCONEOGENESIS	0.449126	0.693311	0.299218	1.00547	2131	43
KEGG_BLADDER_CANCER	0.444515	0.693311	0.312318	1.00559	2106	35
KEGG_GLYCINE_SERINE_AND_THREONINE_METABOLISM	0.399629	0.641829	0.366593	1.03937	1940	20
KEGG_TGF_BETA_SIGNALING_PATHWAY	0.349571	0.60415	0.285452	1.05326	1628	71
KEGG_NUCLEOTIDE_EXCISION_REPAIR	0.366969	0.627398	0.315372	1.05975	1741	43
KEGG_HISTIDINE_METABOLISM	0.37707	0.637809	0.37003	1.05995	1821	21
KEGG_PURINE_METABOLISM	0.323776	0.578431	0.261749	1.06058	1467	128
KEGG_SMALL_CELL_LUNG_CANCER	0.316176	0.57784	0.286488	1.07367	1461	78
KEGG_RIBOSOME	0.311633	0.57784	0.310217	1.08589	1459	54
KEGG_PATHWAYS_IN_CANCER	0.129025	0.306193	0.257884	1.15081	560	270
KEGG_GALACTOSE_METABOLISM	0.239316	0.475641	0.406834	1.17725	1147	22
KEGG_MISMATCH_REPAIR	0.222639	0.455956	0.413995	1.19797	1067	22
KEGG_FOCAL_ADHESION	0.104864	0.273334	0.281275	1.20008	469	182
KEGG_RNA_DEGRADATION	0.158263	0.364692	0.352068	1.22173	746	51
KEGG_NEUROACTIVE_LIGAND_RECEPTOR_INTERACTION	0.108969	0.275017	0.321247	1.2415	502	93
KEGG_NITROGEN_METABOLISM	0.191863	0.417893	0.476186	1.25485	928	15
KEGG_RETINOL_METABOLISM	0.161104	0.365937	0.473927	1.29163	781	17
KEGG_N_GLYCAN_BIOSYNTHESIS	0.0979644	0.264006	0.388957	1.31589	461	45
KEGG_PENTOSE_PHOSPHATE_PATHWAY	0.118584	0.294608	0.469028	1.34353	572	21
KEGG_BASAL_CELL_CARCINOMA	0.090715	0.264006	0.410725	1.35	424	39
KEGG_HOMOLOGOUS_RECOMBINATION	0.106792	0.27387	0.45335	1.35278	510	25
KEGG_PPAR_SIGNALING_PATHWAY	0.0643512	0.238875	0.398595	1.37082	301	49
KEGG_METABOLISM_OF_XENOBIOTICS_BY_CYTOCHROME_P450	0.092163	0.264006	0.463338	1.38259	440	25
KEGG_GLYCOSAMINOGLYCAN_BIOSYNTHESIS_CHONDROITIN_SULFATE	0.0960663	0.264006	0.497791	1.39225	463	19
KEGG_GLYCOSAMINOGLYCAN_DEGRADATION	0.0734172	0.244952	0.542237	1.45504	355	16
KEGG_NICOTINATE_AND_NICOTINAMIDE_METABOLISM	0.0432533	0.171932	0.527973	1.51237	208	21
KEGG_AMINO_SUGAR_AND_NUCLEOTIDE_SUGAR_METABOLISM	0.0274783	0.121363	0.457826	1.52277	129	41
KEGG_BASE_EXCISION_REPAIR	0.0362487	0.152819	0.483315	1.52403	171	32
KEGG_LYSOSOME	0.00437924	0.034815	0.394278	1.55831	19	107
KEGG_PATHOGENIC_ESCHERICHIA_COLI_INFECTION	0.0117496	0.068078	0.470389	1.59381	54	46
KEGG_PYRIMIDINE_METABOLISM	0.00370774	0.0328194	0.42418	1.61697	16	87
KEGG_TYROSINE_METABOLISM	0.0194724	0.0938214	0.534011	1.62015	92	27
KEGG_DRUG_METABOLISM_OTHER_ENZYMES	0.0118849	0.068078	0.581474	1.6984	56	23
KEGG_BIOSYNTHESIS_OF_UNSATURATED_FATTY_ACIDS	0.0103008	0.065513	0.630547	1.71848	49	17
KEGG_ECM_RECEPTOR_INTERACTION	0.00107388	0.0226238	0.46991	1.72885	4	70
KEGG_GLUTATHIONE_METABOLISM	0.00506009	0.0365706	0.536426	1.73944	23	36
KEGG_P53_SIGNALING_PATHWAY	0.00128178	0.0226447	0.531231	1.86445	5	55
KEGG_DNA_REPLICATION	0.00232068	0.029004	0.581252	1.87149	10	35
KEGG_ONE_CARBON_POOL_BY_FOLATE	0.00185414	0.029004	0.698786	1.90446	8	17
KEGG_CELL_CYCLE	0.000220604	0.0175381	0.483901	1.94065	0	118

## Sheet: 2. Lost peaks
Table 2: String DB analysis of peaks with decreased H3K27Ac in Arid1a cKO hearts.
Gene Ontology:Biological Process (GO:BP)
#term ID	term description	observed gene count	background gene count	false discovery rate	matching proteins in your network (IDs)	matching proteins in your network (labels)
GO:0044057	regulation of system process	101	424	1.9e-05	ENSMUSP00000000910,ENSMUSP00000000939,ENSMUSP00000001780,ENSMUSP00000004076,ENSMUSP00000005255,ENSMUSP00000005352,ENSMUSP00000009689,ENSMUSP00000015723,ENSMUSP00000018572,ENSMUSP00000019631,ENSMUSP00000019924,ENSMUSP00000020721,ENSMUSP00000020846,ENSMUSP00000021641,ENSMUSP00000021796,ENSMUSP00000022986,ENSMUSP00000023390,ENSMUSP00000023673,ENSMUSP00000023814,ENSMUSP00000024954,ENSMUSP00000026436,…	Adk,Adora1,Adra1b,Adrb1,Akap1,Akap13,Akt1,Ank2,Atp1a1,Atp1a2,Atp1b1,Baiap2,Bves,Cacna1b,Cacna1c,Cacna1d,Cacnb2,Casq2,Cbln1,Cmya5,Corin,Csrp3,Ctdp1,Cux2,Dbh,Drd3,Dsg2,Dsp,Edn1,Edn2,Epas1,F2r,Fbxo32,Fig4,Foxp1,Gja1,Gjc1,Grm1,Grm3,Gtf2ird1,Hand2,Hcn4,Hdac4,Hey2,Hip1r,Hrh2,Hspb6,Il1b,Inha,Jarid2,Kcnd3,Kcnh2,Kcnj2,Kcnj5,Kcnq1,Klf4,Lif,Mef2a,Mgll,Mtnr1b,Mylk2,Myocd,Nkx2-5,Nos1ap,Npff,Nr3c1,Oprd1,Oprm1,…
GO:0051239	regulation of multicellular organismal process	361	2200	1.9e-05	ENSMUSP00000000199,ENSMUSP00000000910,ENSMUSP00000000939,ENSMUSP00000001548,ENSMUSP00000001780,ENSMUSP00000002765,ENSMUSP00000004036,ENSMUSP00000004050,ENSMUSP00000004076,ENSMUSP00000004986,ENSMUSP00000004994,ENSMUSP00000005234,ENSMUSP00000005255,ENSMUSP00000005352,ENSMUSP00000005749,ENSMUSP00000009143,ENSMUSP00000009689,ENSMUSP00000009713,ENSMUSP00000014698,ENSMUSP00000015234,ENSMUSP00000015712,…	Abl1,Abr,Actr3,Acvr1,Adamts1,Adamts7,Adcy6,Adk,Adora1,Adra1b,Adrb1,Agpat2,Akap1,Akap13,Akt1,Amigo3,Ank,Ank2,Ankrd1,Ankrd6,Anxa3,Apbb1,Arrdc3,Asap1,Atg7,Atoh8,Atp1a1,Atp1a2,Atp1b1,Axin2,B4galt1,Bag1,Baiap2,Bcl11b,Bcl2l11,Bcl6,Bcl9l,Bcor,Bmp7,Bmper,Bves,Cacna1b,Cacna1c,Cacna1d,Cacnb2,Card11,Card9,Casq2,Casz1,Cblb,Cbln1,Ccnd1,Ccrn4l,Cd2ap,Cdh5,Cdk6,Cebpg,Celsr1,Chd7,Chid1,Clptm1,Clu,Cmya5,Cnot1,Col4…
GO:0008016	regulation of heart contraction	44	138	0.0004	ENSMUSP00000009689,ENSMUSP00000015723,ENSMUSP00000019924,ENSMUSP00000020721,ENSMUSP00000020846,ENSMUSP00000021796,ENSMUSP00000023814,ENSMUSP00000024954,ENSMUSP00000027863,ENSMUSP00000028991,ENSMUSP00000029454,ENSMUSP00000030384,ENSMUSP00000034533,ENSMUSP00000034889,ENSMUSP00000037192,ENSMUSP00000037416,ENSMUSP00000039657,ENSMUSP00000040847,ENSMUSP00000043765,ENSMUSP00000047705,ENSMUSP00000056774,…	Adora1,Adra1b,Adrb1,Ank2,Atp1a1,Atp1a2,Atp1b1,Bves,Cacna1b,Cacna1c,Cacna1d,Cacnb2,Casq2,Csrp3,Dsg2,Dsp,Edn1,Edn2,Epas1,Gja1,Gjc1,Hcn4,Hdac4,Hey2,Kcnd3,Kcnh2,Kcnj2,Kcnj5,Kcnq1,Mef2a,Nkx2-5,Nos1ap,Npff,Pik3r1,Rgs2,Rnf207,Scn5a,Slc8a1,Smtn,Snta1,Srebf1,Sri,Tmem65,Tnnt2
GO:0043269	regulation of ion transport	99	454	0.0004	ENSMUSP00000001780,ENSMUSP00000002765,ENSMUSP00000005234,ENSMUSP00000009689,ENSMUSP00000015723,ENSMUSP00000017961,ENSMUSP00000020608,ENSMUSP00000021290,ENSMUSP00000021796,ENSMUSP00000022082,ENSMUSP00000022419,ENSMUSP00000023119,ENSMUSP00000023171,ENSMUSP00000023390,ENSMUSP00000023502,ENSMUSP00000024839,ENSMUSP00000027863,ENSMUSP00000028881,ENSMUSP00000028991,ENSMUSP00000029454,ENSMUSP00000029653,…	Abl1,Actn2,Adora1,Adrb1,Akt1,Akt2,Ank2,Atp1a1,Atp1a2,Atp1b1,Cacna1b,Cacna1c,Cacna1d,Cacnb2,Casq2,Chd7,Clcn1,Dapk1,Dhrs7c,Drd3,Dtnbp1,Edn1,Ednra,Efcab4a,Egf,Ephb2,F2r,Fgf14,Gja1,Glrx,Grin3b,Gsg1l,Hbp1,Hcn2,Hcn4,Hes1,Hk1,Hrh2,Il1b,Jph2,Kcnb1,Kcnd3,Kcnh2,Kcnj12,Kcnj14,Kcnj15,Kcnj2,Kcnj3,Kcnj5,Kcnq1,Lpar3,Lrrc52,Mtnr1b,Nedd4l,Nkx2-5,Nos1ap,Nr3c1,Oprd1,Oprm1,Orai1,Pcp4,Per2,Pirt,Plcg1,Pm20d1,Ppargc1a,…
GO:1903522	regulation of blood circulation	51	178	0.00042	ENSMUSP00000000910,ENSMUSP00000001780,ENSMUSP00000009689,ENSMUSP00000015723,ENSMUSP00000019924,ENSMUSP00000020721,ENSMUSP00000020846,ENSMUSP00000021796,ENSMUSP00000023814,ENSMUSP00000024954,ENSMUSP00000027863,ENSMUSP00000028991,ENSMUSP00000029454,ENSMUSP00000030384,ENSMUSP00000034533,ENSMUSP00000034889,ENSMUSP00000036285,ENSMUSP00000037192,ENSMUSP00000037416,ENSMUSP00000038170,ENSMUSP00000039657,…	Adora1,Adra1b,Adrb1,Akt1,Ank2,Atp1a1,Atp1a2,Atp1b1,Bves,Cacna1b,Cacna1c,Cacna1d,Cacnb2,Casq2,Csrp3,Dbh,Dsg2,Dsp,Edn1,Edn2,Epas1,F2r,Gja1,Gjc1,Hcn4,Hdac4,Hey2,Hrh2,Kcnd3,Kcnh2,Kcnj2,Kcnj5,Kcnq1,Mef2a,Nkx2-5,Nos1ap,Npff,Per2,Pik3r1,Ptgs1,Rgs2,Rnf207,Scn5a,Slc8a1,Smad6,Smtn,Snta1,Srebf1,Sri,Tmem65,Tnnt2
GO:0003008	system process	165	900	0.00053	ENSMUSP00000000910,ENSMUSP00000001548,ENSMUSP00000001780,ENSMUSP00000002053,ENSMUSP00000002979,ENSMUSP00000004076,ENSMUSP00000005234,ENSMUSP00000005352,ENSMUSP00000005493,ENSMUSP00000005769,ENSMUSP00000008021,ENSMUSP00000009689,ENSMUSP00000014830,ENSMUSP00000015723,ENSMUSP00000019924,ENSMUSP00000020721,ENSMUSP00000021290,ENSMUSP00000021641,ENSMUSP00000021796,ENSMUSP00000022040,ENSMUSP00000022881,…	Abl1,Abr,Actn2,Adcy5,Adcy6,Adora1,Adra1b,Adrb1,Agtpbp1,Agtrap,Akap13,Akt1,Ank2,Apbb1,Atg7,Atp1a1,Atp1a2,Atp1b1,Bace1,Bloc1s4,Cacna1b,Cacna1c,Cacna1d,Cacnb2,Camta1,Casq2,Ceacam16,Chd7,Clcn1,Clrn1,Cntnap2,Corin,Creb1,Cryba4,Csrp3,Cux2,Dbh,Drd3,Edn1,Edn2,Ednra,En1,Epas1,Ephb2,Esr2,Ezr,F2r,Fabp1,Fam134b,Fbxo32,Fgf14,Foxo6,Fxn,Gabrr2,Gcnt3,Gja1,Gja3,Gjc1,Grin3b,Grm1,Grm3,Guca2b,Heg1,Hey2,Homer2,Hpn,Hr…
GO:0034762	regulation of transmembrane transport	86	384	0.00053	ENSMUSP00000001780,ENSMUSP00000002765,ENSMUSP00000005188,ENSMUSP00000005234,ENSMUSP00000009689,ENSMUSP00000017961,ENSMUSP00000020608,ENSMUSP00000021796,ENSMUSP00000022082,ENSMUSP00000022104,ENSMUSP00000022419,ENSMUSP00000023390,ENSMUSP00000026135,ENSMUSP00000027863,ENSMUSP00000028881,ENSMUSP00000028991,ENSMUSP00000029454,ENSMUSP00000031304,ENSMUSP00000031894,ENSMUSP00000034029,ENSMUSP00000034049,…	Abcc1,Abl1,Actn2,Adrb1,Akt1,Akt2,Ank2,Aspscr1,Atp1a2,Atp1b1,Cacna1b,Cacna1c,Cacna1d,Cacnb2,Casq2,Chd7,Clcn1,Dapk1,Dhrs7c,Drd3,Edn1,Ednra,Ephb2,Erbb4,F2r,Fgf14,Gja1,Glrx,Grb10,Gsg1l,Hcn2,Hcn4,Hk1,Il1b,Insr,Irs1,Jph2,Kcnb1,Kcnd3,Kcnh2,Kcnj12,Kcnj14,Kcnj15,Kcnj2,Kcnj3,Kcnj5,Kcnq1,Lrrc52,Mef2a,Mtnr1b,Nedd4l,Nos1ap,Oaz2,Oprm1,Per2,Pik3r1,Pirt,Plcg1,Pm20d1,Ppargc1a,Ppif,Ppp2ca,Prkce,Prkd1,Rgs2,Rnf207,R…
GO:0048738	cardiac muscle tissue development	47	162	0.00057	ENSMUSP00000004994,ENSMUSP00000008021,ENSMUSP00000008280,ENSMUSP00000009143,ENSMUSP00000009713,ENSMUSP00000015723,ENSMUSP00000018407,ENSMUSP00000019924,ENSMUSP00000024839,ENSMUSP00000025718,ENSMUSP00000028970,ENSMUSP00000029941,ENSMUSP00000031224,ENSMUSP00000032457,ENSMUSP00000034133,ENSMUSP00000034469,ENSMUSP00000037694,ENSMUSP00000041361,ENSMUSP00000045710,ENSMUSP00000050897,ENSMUSP00000051335,…	Actn2,Acvr1,Adra1b,Akap13,Ankrd1,Arid2,Atg7,Bmp7,Bves,Chd7,Csrp3,Dsg2,Dsp,Egln1,Fgf1,Fgf2,Fhl2,Fhod3,Foxp1,Gjc1,Heg1,Hey2,Mef2a,Mkl2,Mylk2,Mylk3,Myocd,Nkx2-5,Pax3,Pdlim5,Prkar1a,Prox1,Rarb,S1pr1,Sgcb,Sgcd,Sik1,Slc8a1,Sox6,Tbx5,Tcap,Tgfbr3,Tnni1,Tnnt2,Vegfa,Zfpm1,Zfpm2
GO:0002027	regulation of heart rate	28	71	0.00087	ENSMUSP00000009689,ENSMUSP00000019924,ENSMUSP00000020846,ENSMUSP00000021796,ENSMUSP00000023814,ENSMUSP00000024954,ENSMUSP00000028991,ENSMUSP00000029454,ENSMUSP00000030384,ENSMUSP00000034533,ENSMUSP00000034889,ENSMUSP00000037192,ENSMUSP00000040847,ENSMUSP00000043765,ENSMUSP00000047705,ENSMUSP00000056774,ENSMUSP00000057096,ENSMUSP00000070200,ENSMUSP00000083725,ENSMUSP00000093382,ENSMUSP00000096357,…	Adra1b,Adrb1,Ank2,Bves,Cacna1c,Cacna1d,Cacnb2,Casq2,Dsg2,Dsp,Edn1,Edn2,Epas1,Hcn4,Hey2,Kcnd3,Kcnh2,Kcnj2,Kcnj5,Kcnq1,Nos1ap,Npff,Pik3r1,Scn5a,Slc8a1,Snta1,Srebf1,Sri
GO:0034765	regulation of ion transmembrane transport	71	303	0.00087	ENSMUSP00000001780,ENSMUSP00000002765,ENSMUSP00000005234,ENSMUSP00000009689,ENSMUSP00000017961,ENSMUSP00000020608,ENSMUSP00000022082,ENSMUSP00000022419,ENSMUSP00000023390,ENSMUSP00000027863,ENSMUSP00000028991,ENSMUSP00000029454,ENSMUSP00000031304,ENSMUSP00000031894,ENSMUSP00000034029,ENSMUSP00000034049,ENSMUSP00000034351,ENSMUSP00000034533,ENSMUSP00000034889,ENSMUSP00000037192,ENSMUSP00000037416,…	Abl1,Actn2,Adrb1,Akt1,Akt2,Ank2,Atp1a2,Atp1b1,Cacna1b,Cacna1c,Cacna1d,Cacnb2,Casq2,Chd7,Clcn1,Dapk1,Dhrs7c,Drd3,Ednra,Ephb2,F2r,Fgf14,Gja1,Glrx,Gsg1l,Hcn2,Hcn4,Hk1,Jph2,Kcnb1,Kcnd3,Kcnh2,Kcnj12,Kcnj14,Kcnj15,Kcnj2,Kcnj3,Kcnj5,Kcnq1,Lrrc52,Mtnr1b,Nedd4l,Nos1ap,Oprm1,Per2,Pirt,Plcg1,Pm20d1,Ppargc1a,Ppif,Ppp2ca,Prkce,Prkd1,Rgs2,Rnf207,Rrad,Scn11a,Scn5a,Sestd1,Slc25a4,Slc36a2,Slc8a1,Slmap,Snta1,Sri,S…
GO:2000026	regulation of multicellular organismal development	251	1529	0.00087	ENSMUSP00000000199,ENSMUSP00000001548,ENSMUSP00000001780,ENSMUSP00000002765,ENSMUSP00000004036,ENSMUSP00000004050,ENSMUSP00000004994,ENSMUSP00000005234,ENSMUSP00000005255,ENSMUSP00000005749,ENSMUSP00000009143,ENSMUSP00000009713,ENSMUSP00000014698,ENSMUSP00000015723,ENSMUSP00000015791,ENSMUSP00000015987,ENSMUSP00000016081,ENSMUSP00000016172,ENSMUSP00000017961,ENSMUSP00000018361,ENSMUSP00000018407,…	Abl1,Actr3,Acvr1,Adamts1,Adamts7,Adcy6,Adrb1,Akt1,Amigo3,Ank,Ankrd1,Ankrd6,Anxa3,Apbb1,Asap1,Atg7,Atoh8,Axin2,B4galt1,Bag1,Baiap2,Bcl11b,Bcl6,Bcl9l,Bcor,Bmp7,Bmper,Card11,Casz1,Cblb,Cbln1,Ccnd1,Ccrn4l,Cdh5,Cdk6,Celsr1,Chd7,Clptm1,Col4a2,Creb1,Csf3,Csmd3,Ctdp1,Ctr9,Cux2,Cyp26b1,Cyr61,Dguok,Dmrt1,Drd3,Drosha,Dtnbp1,Dusp10,Dusp6,Edn1,Ednra,Eef1a1,Eef2k,Efna5,Efnb3,Egf,Egln1,Emx1,Ephb2,Erbb4,Fanca,Fb…
GO:0009653	anatomical structure morphogenesis	256	1587	0.0020	ENSMUSP00000001179,ENSMUSP00000001253,ENSMUSP00000001548,ENSMUSP00000002444,ENSMUSP00000002765,ENSMUSP00000002979,ENSMUSP00000004036,ENSMUSP00000004994,ENSMUSP00000005234,ENSMUSP00000005493,ENSMUSP00000005749,ENSMUSP00000005769,ENSMUSP00000008021,ENSMUSP00000008280,ENSMUSP00000009143,ENSMUSP00000009713,ENSMUSP00000015723,ENSMUSP00000015791,ENSMUSP00000016172,ENSMUSP00000016315,ENSMUSP00000018361,…	Abl1,Abr,Ackr3,Actn2,Acvr1,Adamts1,Aff3,Agtpbp1,Ajuba,Alpl,Ankrd1,Apbb1,Apbb2,Arid2,Astn2,Atg7,Atoh8,Auts2,Axin2,B4galt1,Bcl11b,Bcl2l11,Bcl6,Bcor,Bmp7,Bmper,Bves,C1galt1,Cacna1c,Capzb,Casq2,Casz1,Cbln1,Cdh13,Celsr1,Chd7,Clec14a,Clrn1,Clu,Cnot1,Cntnap2,Col4a2,Creb1,Cryaa,Csrp3,Ctr9,Cyfip2,Cyp26b1,Cyr61,Ddr1,Dhrs3,Dlc1,Dld,Dmrt1,Dpysl4,Dsp,Dst,Dtnbp1,Dusp4,ENSMUSG00000022972,Edn1,Ednra,Efna5,Efnb3,…
GO:0050793	regulation of developmental process	304	1943	0.0020	ENSMUSP00000000199,ENSMUSP00000001548,ENSMUSP00000001780,ENSMUSP00000002765,ENSMUSP00000004036,ENSMUSP00000004050,ENSMUSP00000004994,ENSMUSP00000005234,ENSMUSP00000005255,ENSMUSP00000005749,ENSMUSP00000009143,ENSMUSP00000009713,ENSMUSP00000014698,ENSMUSP00000015712,ENSMUSP00000015723,ENSMUSP00000015791,ENSMUSP00000015987,ENSMUSP00000016081,ENSMUSP00000016172,ENSMUSP00000017961,ENSMUSP00000018361,…	Abl1,Abr,Actr3,Acvr1,Adamts1,Adamts7,Adcy6,Adrb1,Akap13,Akt1,Amigo3,Ank,Ankrd1,Ankrd6,Anxa3,Apbb1,Asap1,Atg7,Atoh8,Axin2,B4galt1,Bag1,Baiap2,Bcl11b,Bcl2l11,Bcl6,Bcl9l,Bcor,Bmp7,Bmper,Bves,Cacna1c,Capzb,Card11,Casz1,Cblb,Cbln1,Ccnd1,Ccrn4l,Cdc7,Cdh5,Cdk6,Celsr1,Chd7,Clptm1,Clu,Cnot1,Col4a2,Creb1,Csf3,Csmd3,Csrp3,Ctdp1,Ctr9,Cux2,Cyp26b1,Cyr61,Dguok,Dlc1,Dmrt1,Drd3,Drosha,Dtnbp1,Dusp10,Dusp6,Edn1,Ed…
GO:0060284	regulation of cell development	142	777	0.0020	ENSMUSP00000000199,ENSMUSP00000001548,ENSMUSP00000001780,ENSMUSP00000002765,ENSMUSP00000004036,ENSMUSP00000004050,ENSMUSP00000005234,ENSMUSP00000005255,ENSMUSP00000009143,ENSMUSP00000014698,ENSMUSP00000015723,ENSMUSP00000018361,ENSMUSP00000019631,ENSMUSP00000019924,ENSMUSP00000021796,ENSMUSP00000021900,ENSMUSP00000022104,ENSMUSP00000022115,ENSMUSP00000022264,ENSMUSP00000023151,ENSMUSP00000023171,…	Abl1,Actr3,Adamts1,Adcy6,Adrb1,Akap13,Akt1,Ankrd1,Apbb1,Asap1,Atg7,Axin2,Bag1,Baiap2,Bcl11b,Bcl6,Bmp7,Casz1,Cdh5,Chd7,Creb1,Csmd3,Ctdp1,Cux2,Dguok,Drd3,Dtnbp1,Dusp10,Edn1,Eef1a1,Eef2k,Efna5,Efnb3,Emx1,Ephb2,Erbb4,Fbxo31,Fbxw7,Fbxw8,Fez1,Fgf2,Fig4,Foxo6,Foxp1,Frmd7,Fxn,Gdpd5,Gli2,Grb14,Hdac4,Hdac9,Hes1,Hey2,Heyl,Il1b,Irx3,Itga3,Kalrn,Kdm4c,Kif14,Klf4,Ldlr,Lif,Lpar3,Lrig2,Lrp4,Lsm1,Man2a1,Map4k4,Ma…
GO:0090257	regulation of muscle system process	50	191	0.0020	ENSMUSP00000005255,ENSMUSP00000009689,ENSMUSP00000015723,ENSMUSP00000018572,ENSMUSP00000019631,ENSMUSP00000020721,ENSMUSP00000021796,ENSMUSP00000022986,ENSMUSP00000027863,ENSMUSP00000028970,ENSMUSP00000029454,ENSMUSP00000030384,ENSMUSP00000034049,ENSMUSP00000034889,ENSMUSP00000037192,ENSMUSP00000038938,ENSMUSP00000039172,ENSMUSP00000039657,ENSMUSP00000040847,ENSMUSP00000043765,ENSMUSP00000044983,…	Adk,Adora1,Adra1b,Adrb1,Akap1,Akap13,Ank2,Atp1a1,Atp1a2,Atp1b1,Cacna1c,Casq2,Cmya5,Ctdp1,Dsg2,Dsp,Edn1,Edn2,F2r,Fbxo32,Foxp1,Gtf2ird1,Hand2,Hcn4,Hdac4,Hspb6,Jarid2,Kcnj2,Kcnq1,Klf4,Mef2a,Mylk2,Myocd,Nkx2-5,Nr3c1,Ppargc1a,Ptgs1,Ptk2,Rgs2,Rnf207,Scn5a,Slc25a4,Slc8a1,Smtn,Sri,Tead1,Tnni1,Tnnt2,Trip10,Wisp1
GO:0045595	regulation of cell differentiation	225	1369	0.0022	ENSMUSP00000000199,ENSMUSP00000001548,ENSMUSP00000001780,ENSMUSP00000002765,ENSMUSP00000004036,ENSMUSP00000004050,ENSMUSP00000005234,ENSMUSP00000005255,ENSMUSP00000005749,ENSMUSP00000009143,ENSMUSP00000014698,ENSMUSP00000015712,ENSMUSP00000015723,ENSMUSP00000016081,ENSMUSP00000018361,ENSMUSP00000018407,ENSMUSP00000019631,ENSMUSP00000019924,ENSMUSP00000020118,ENSMUSP00000020381,ENSMUSP00000020507,…	Abl1,Actr3,Acvr1,Adamts1,Adamts7,Adcy6,Adrb1,Akap13,Akt1,Ankrd1,Apbb1,Asap1,Atg7,Atoh8,Axin2,Bag1,Baiap2,Bcl11b,Bcl6,Bcl9l,Bmp7,Card11,Casz1,Ccnd1,Ccrn4l,Cdh5,Cdk6,Chd7,Clptm1,Clu,Creb1,Csf3,Csmd3,Csrp3,Ctdp1,Ctr9,Cux2,Cyp26b1,Cyr61,Dguok,Drd3,Drosha,Dtnbp1,Dusp10,Dusp6,Edn1,Eef1a1,Eef2k,Efna5,Efnb3,Ehd2,Emx1,Epc1,Ephb2,Erbb4,Esrrb,Fanca,Fbxo31,Fbxw7,Fbxw8,Fez1,Fgf18,Fgf2,Fgf9,Fig4,Fndc5,Foxo6,Fo…
GO:0003013	circulatory system process	66	293	0.0035	ENSMUSP00000000910,ENSMUSP00000001780,ENSMUSP00000005352,ENSMUSP00000008021,ENSMUSP00000009689,ENSMUSP00000015723,ENSMUSP00000020721,ENSMUSP00000021796,ENSMUSP00000023390,ENSMUSP00000023814,ENSMUSP00000025618,ENSMUSP00000027863,ENSMUSP00000028991,ENSMUSP00000029454,ENSMUSP00000030384,ENSMUSP00000030865,ENSMUSP00000031224,ENSMUSP00000032768,ENSMUSP00000034029,ENSMUSP00000034133,ENSMUSP00000034533,…	Abr,Adcy6,Adora1,Adra1b,Adrb1,Agtrap,Akap13,Akt1,Ank2,Atp1a1,Atp1a2,Atp1b1,Cacna1b,Cacna1c,Cacna1d,Cacnb2,Casq2,Chd7,Corin,Csrp3,Dbh,Drd3,Edn1,Edn2,Ednra,Esr2,F2r,Gja1,Guca2b,Heg1,Hrh2,Immp2l,Kcnd3,Kcnh2,Kcnj2,Kcnj5,Kcnq1,Mgll,Mtnr1b,Mylk3,Ncald,Nedd4l,Nkx2-5,Npff,Nr2f2,Nr3c1,Pcsk5,Per2,Pik3r1,Ptgs1,Ptk2,Ptp4a3,Ptprm,Rgs2,Scn5a,Sgcd,Slc8a1,Smad6,Smtn,Snta1,Stk39,Tcap,Tgfbr3,Tnni1,Tnnt2,Vegfa
GO:0048523	negative regulation of cellular process	481	3332	0.0038	ENSMUSP00000000939,ENSMUSP00000001179,ENSMUSP00000001548,ENSMUSP00000001780,ENSMUSP00000002053,ENSMUSP00000002765,ENSMUSP00000002979,ENSMUSP00000003049,ENSMUSP00000003313,ENSMUSP00000004036,ENSMUSP00000004281,ENSMUSP00000004994,ENSMUSP00000005255,ENSMUSP00000005256,ENSMUSP00000005749,ENSMUSP00000005769,ENSMUSP00000006235,ENSMUSP00000008280,ENSMUSP00000009143,ENSMUSP00000009236,ENSMUSP00000009689,…	Abcc1,Abhd2,Abhd6,Abl1,Abr,Ackr3,Actn2,Actr3,Acvr1,Adamts7,Adcy6,Adora1,Adra1b,Ajuba,Akap1,Akt1,Akt2,Ankrd1,Ankrd6,Apbb1,Apbb2,Arel1,Arid2,Arnt2,Arrdc3,Asap1,Atg7,Atoh8,Atp1a1,Aunip,Axin2,B4galt1,Bag1,Bag2,Bcdin3d,Bcl11b,Bcl6,Bcl9l,Bcor,Bend3,Bicc1,Bmp7,Bmper,Bod1,Bpifb1,Capzb,Casp2,Casq2,Casz1,Cblb,Cbln1,Ccnd1,Ccrn4l,Cd2ap,Cdan1,Cdc34,Cdh13,Cdh5,Cdk6,Cdyl,Chac1,Chchd3,Cish,Clec16a,Clu,Cmya5,Cnot…
GO:0048731	system development	443	3037	0.0038	ENSMUSP00000000199,ENSMUSP00000000939,ENSMUSP00000001179,ENSMUSP00000001253,ENSMUSP00000001548,ENSMUSP00000001780,ENSMUSP00000002280,ENSMUSP00000002765,ENSMUSP00000002880,ENSMUSP00000002979,ENSMUSP00000003461,ENSMUSP00000004036,ENSMUSP00000004050,ENSMUSP00000004051,ENSMUSP00000004994,ENSMUSP00000005188,ENSMUSP00000005234,ENSMUSP00000005256,ENSMUSP00000005352,ENSMUSP00000005493,ENSMUSP00000006235,…	Abcb5,Abl1,Abr,Ackr3,Actn2,Actr3,Acvr1,Adamts1,Adamts2,Adcy6,Adra1b,Agtpbp1,Ak4,Akap13,Akt1,Akt2,Alpl,Amigo3,Ankrd1,Anxa3,Apbb1,Apbb2,Arid2,Arih2,Arl11,Arnt2,Arrdc3,Asap1,Asb2,Atg7,Atoh8,Auts2,Axin2,B4galt1,Bag1,Baiap2,Bcl11b,Bcl2l11,Bcl6,Bcl9l,Bcor,Bfsp1,Bicc1,Bloc1s4,Bmp7,Bmper,Btbd6,Bves,C1galt1,Cacna1c,Capzb,Card11,Casp2,Casp7,Casz1,Cbln1,Ccdc85c,Ccnd1,Cdh13,Cdh16,Cdh5,Cdh9,Cdk6,Cebpg,Cela2a,…
GO:0007507	heart development	95	481	0.0043	ENSMUSP00000001179,ENSMUSP00000001548,ENSMUSP00000002280,ENSMUSP00000004994,ENSMUSP00000008021,ENSMUSP00000008280,ENSMUSP00000009143,ENSMUSP00000009713,ENSMUSP00000015723,ENSMUSP00000018407,ENSMUSP00000018737,ENSMUSP00000019924,ENSMUSP00000020381,ENSMUSP00000021796,ENSMUSP00000022545,ENSMUSP00000023050,ENSMUSP00000023171,ENSMUSP00000023610,ENSMUSP00000024839,ENSMUSP00000025618,ENSMUSP00000025718,…	Actn2,Acvr1,Adamts1,Adra1b,Akap13,Ankrd1,Arid2,Atg7,Axin2,Bcor,Bicc1,Bmp7,Bves,Cacna1c,Casp7,Chd7,Csrp3,Cyr61,Dhrs3,Dlc1,Dsg2,Dsp,Edn1,Ednra,Egln1,Erbb4,Fgf1,Fgf2,Fgf9,Fhl2,Fhod3,Foxp1,Frs2,Gja1,Gjc1,Gli2,Hand2,Hdac9,Heg1,Hes1,Hey2,Heyl,Ift57,Insr,Itga3,Map2k5,Mb,Mef2a,Mkl2,Mylk2,Mylk3,Myocd,Ndrg4,Ndst1,Nkx2-5,Notch2,Pax3,Pax8,Pcnt,Pcsk5,Pdcd4,Pdlim5,Pds5a,Prkar1a,Prox1,Rarb,Rtn4,S1pr1,Scn5a,Sgcb…
GO:0008015	blood circulation	64	285	0.0043	ENSMUSP00000000910,ENSMUSP00000001780,ENSMUSP00000005352,ENSMUSP00000008021,ENSMUSP00000009689,ENSMUSP00000015723,ENSMUSP00000020721,ENSMUSP00000021796,ENSMUSP00000023390,ENSMUSP00000023814,ENSMUSP00000025618,ENSMUSP00000027863,ENSMUSP00000028991,ENSMUSP00000029454,ENSMUSP00000030384,ENSMUSP00000030865,ENSMUSP00000031224,ENSMUSP00000032768,ENSMUSP00000034029,ENSMUSP00000034133,ENSMUSP00000034533,…	Abr,Adcy6,Adora1,Adra1b,Adrb1,Agtrap,Akt1,Ank2,Atp1a1,Atp1a2,Atp1b1,Cacna1b,Cacna1c,Cacna1d,Cacnb2,Casq2,Chd7,Corin,Csrp3,Dbh,Drd3,Edn1,Edn2,Ednra,Esr2,F2r,Gja1,Guca2b,Hrh2,Immp2l,Kcnd3,Kcnh2,Kcnj2,Kcnj5,Kcnq1,Mgll,Mtnr1b,Mylk3,Ncald,Nedd4l,Nkx2-5,Npff,Nr2f2,Nr3c1,Pcsk5,Per2,Pik3r1,Ptgs1,Ptk2,Ptp4a3,Ptprm,Rgs2,Scn5a,Sgcd,Slc8a1,Smad6,Smtn,Snta1,Stk39,Tcap,Tgfbr3,Tnni1,Tnnt2,Vegfa
GO:0048856	anatomical structure development	517	3625	0.0043	ENSMUSP00000000199,ENSMUSP00000000828,ENSMUSP00000000939,ENSMUSP00000001179,ENSMUSP00000001253,ENSMUSP00000001548,ENSMUSP00000001780,ENSMUSP00000002280,ENSMUSP00000002444,ENSMUSP00000002765,ENSMUSP00000002845,ENSMUSP00000002880,ENSMUSP00000002979,ENSMUSP00000003461,ENSMUSP00000004036,ENSMUSP00000004050,ENSMUSP00000004051,ENSMUSP00000004379,ENSMUSP00000004473,ENSMUSP00000004994,ENSMUSP00000005188,…	Abcb5,Abhd2,Abl1,Abr,Ackr3,Actn2,Actr3,Acvr1,Adamts1,Adamts2,Adcy6,Adra1b,Aff3,Agpat2,Agtpbp1,Ajuba,Ak4,Akap13,Akt1,Akt2,Alpl,Amigo3,Ank2,Ankrd1,Anxa3,Apbb1,Apbb2,Arid2,Arih2,Arl11,Arnt2,Arrdc3,Arvcf,Asap1,Asb2,Astn2,Atg7,Atoh8,Auts2,Axin2,B4galt1,Bag1,Baiap2,Bcl11b,Bcl2l11,Bcl6,Bcl9l,Bcor,Bfsp1,Bicc1,Bloc1s4,Bmp7,Bmper,Btbd6,Bves,C1galt1,Cacna1c,Capzb,Card11,Casp2,Casp7,Casq2,Casz1,Cbln1,Ccdc85c…
GO:0055024	regulation of cardiac muscle tissue development	26	74	0.0044	ENSMUSP00000005255,ENSMUSP00000015723,ENSMUSP00000017961,ENSMUSP00000018407,ENSMUSP00000019631,ENSMUSP00000019924,ENSMUSP00000020381,ENSMUSP00000021796,ENSMUSP00000022545,ENSMUSP00000024811,ENSMUSP00000031224,ENSMUSP00000034049,ENSMUSP00000037694,ENSMUSP00000038938,ENSMUSP00000040847,ENSMUSP00000051335,ENSMUSP00000064536,ENSMUSP00000072583,ENSMUSP00000095199,ENSMUSP00000099695,ENSMUSP00000114123,…	Adrb1,Creb1,Ctdp1,Edn1,Erbb4,Fgf2,Fgf9,Foxp1,Frs2,Gja1,Hey2,Jarid2,Jph2,Meis1,Myocd,Nkx2-5,Nr3c1,Pim1,Rgs2,Slc25a4,Sox6,Tbx5,Tgfbr3,Trip10,Wisp1,Zfpm2
GO:0046620	regulation of organ growth	29	89	0.0045	ENSMUSP00000001780,ENSMUSP00000005255,ENSMUSP00000015723,ENSMUSP00000018407,ENSMUSP00000018993,ENSMUSP00000019631,ENSMUSP00000019924,ENSMUSP00000020118,ENSMUSP00000021796,ENSMUSP00000022545,ENSMUSP00000024811,ENSMUSP00000031224,ENSMUSP00000034049,ENSMUSP00000037694,ENSMUSP00000038938,ENSMUSP00000040847,ENSMUSP00000051335,ENSMUSP00000064536,ENSMUSP00000080081,ENSMUSP00000095199,ENSMUSP00000105663,…	Adrb1,Akt1,Bcl2l11,Cacna1c,Ctdp1,Dusp6,Edn1,Erbb4,Fgf2,Fgf9,Foxp1,Fxn,Gja1,Hey2,Jarid2,Meis1,Nkx2-5,Nr3c1,Pim1,Prox1,Ptk2,Rgs2,Slc25a4,Tbx5,Tgfbr3,Trip10,Wisp1,Wwc1,Zfpm2
GO:0055117	regulation of cardiac muscle contraction	22	58	0.0071	ENSMUSP00000009689,ENSMUSP00000015723,ENSMUSP00000020721,ENSMUSP00000027863,ENSMUSP00000029454,ENSMUSP00000034889,ENSMUSP00000037192,ENSMUSP00000039657,ENSMUSP00000040847,ENSMUSP00000043765,ENSMUSP00000057096,ENSMUSP00000070200,ENSMUSP00000075540,ENSMUSP00000083077,ENSMUSP00000083656,ENSMUSP00000083725,ENSMUSP00000095249,ENSMUSP00000108413,ENSMUSP00000112838,ENSMUSP00000115062,ENSMUSP00000115558,…	Adora1,Adra1b,Adrb1,Ank2,Atp1a1,Atp1a2,Atp1b1,Cacna1c,Casq2,Dsg2,Dsp,Hcn4,Hdac4,Kcnj2,Kcnq1,Nkx2-5,Rgs2,Rnf207,Scn5a,Slc8a1,Smtn,Sri
GO:0072359	circulatory system development	133	750	0.0074	ENSMUSP00000001179,ENSMUSP00000001548,ENSMUSP00000001780,ENSMUSP00000002280,ENSMUSP00000002765,ENSMUSP00000004994,ENSMUSP00000008021,ENSMUSP00000008280,ENSMUSP00000009143,ENSMUSP00000009689,ENSMUSP00000009713,ENSMUSP00000015723,ENSMUSP00000018407,ENSMUSP00000018737,ENSMUSP00000019924,ENSMUSP00000020381,ENSMUSP00000020507,ENSMUSP00000021796,ENSMUSP00000022545,ENSMUSP00000023050,ENSMUSP00000023171,…	Abl1,Ackr3,Actn2,Acvr1,Adamts1,Adra1b,Akap13,Akt1,Ankrd1,Arid2,Atg7,Axin2,B4galt1,Bcor,Bicc1,Bmp7,Bmper,Bves,C1galt1,Cacna1c,Casp7,Cdh13,Cdh5,Chd7,Clec14a,Col4a2,Csrp3,Cyr61,Dhrs3,Dlc1,Dsg2,Dsp,Edn1,Ednra,Egf,Egfl7,Egln1,Epas1,Epc1,Ephb2,Erbb4,Fbxw7,Fbxw8,Fgf1,Fgf18,Fgf2,Fgf9,Fhl2,Fhod3,Foxp1,Frs2,Gja1,Gjc1,Gli2,Hand2,Hdac9,Heg1,Hes1,Hey2,Heyl,Ift57,Immp2l,Insr,Itga3,Jam3,Kcnq1,Lif,Map2k5,Mb,Mcam…
GO:0051153	regulation of striated muscle cell differentiation	30	98	0.0077	ENSMUSP00000005255,ENSMUSP00000015723,ENSMUSP00000019631,ENSMUSP00000020381,ENSMUSP00000021796,ENSMUSP00000024839,ENSMUSP00000028100,ENSMUSP00000034049,ENSMUSP00000034133,ENSMUSP00000038938,ENSMUSP00000040847,ENSMUSP00000054337,ENSMUSP00000062277,ENSMUSP00000072583,ENSMUSP00000073911,ENSMUSP00000074198,ENSMUSP00000076886,ENSMUSP00000079832,ENSMUSP00000095199,ENSMUSP00000095249,ENSMUSP00000096397,…	Adrb1,Akap13,Csrp3,Ctdp1,Cyp26b1,Edn1,Ehd2,Epc1,Foxp1,Frs2,Hdac4,Hdac9,Mylk3,Myocd,Nfatc2,Nkx2-5,Nln,Nr3c1,Ppapdc3,Prox1,Rbm38,Rgs2,Sik1,Slc25a4,Smyd1,Sox6,Trim32,Trim72,Trip10,Wisp1
GO:0030029	actin filament-based process	82	410	0.0084	ENSMUSP00000005188,ENSMUSP00000005234,ENSMUSP00000005769,ENSMUSP00000008021,ENSMUSP00000009689,ENSMUSP00000009713,ENSMUSP00000015723,ENSMUSP00000018755,ENSMUSP00000019192,ENSMUSP00000019631,ENSMUSP00000023072,ENSMUSP00000023151,ENSMUSP00000024709,ENSMUSP00000026436,ENSMUSP00000028991,ENSMUSP00000029053,ENSMUSP00000029454,ENSMUSP00000029761,ENSMUSP00000030142,ENSMUSP00000031694,ENSMUSP00000033923,…	Abl1,Ablim2,Abr,Actn2,Actr3,Actr3b,Ank2,Apbb1,Apbb2,Arhgap26,Arpc3,Auts2,Baiap2,Bcl6,Cacna1c,Cacna1d,Cacnb2,Capzb,Casq2,Cd2ap,Clrn1,Cobll1,Cryaa,Csrp3,Daam1,Dlc1,Dstn,Dtnbp1,Ehd2,Epb4.1l4b,Ezr,Fhod3,Foxp1,Frmd6,Iqsec1,Jmy,Kcnd3,Kcnh2,Kcnj2,Kcnj5,Kcnq1,Limch1,Lmod2,Lpin1,Mapkap1,Mef2a,Mical3,Mkl2,Myh14,Mylk3,Myo18a,Myoz2,Myoz3,Nedd4l,Nkx2-5,Nuak2,Obsl1,Pacsin2,Palld,Pard3,Parvb,Pdlim4,Pfn2,Phactr1…
GO:0032501	multicellular organismal process	578	4149	0.0084	ENSMUSP00000000199,ENSMUSP00000000828,ENSMUSP00000000910,ENSMUSP00000000939,ENSMUSP00000001179,ENSMUSP00000001253,ENSMUSP00000001548,ENSMUSP00000001780,ENSMUSP00000002053,ENSMUSP00000002280,ENSMUSP00000002444,ENSMUSP00000002765,ENSMUSP00000002845,ENSMUSP00000002880,ENSMUSP00000002979,ENSMUSP00000003461,ENSMUSP00000004036,ENSMUSP00000004050,ENSMUSP00000004051,ENSMUSP00000004076,ENSMUSP00000004379,…	Abcb5,Abhd2,Abl1,Abr,Ackr3,Actn2,Actr3,Acvr1,Adam1a,Adamts1,Adamts2,Adcy5,Adcy6,Adora1,Adra1b,Adrb1,Aff3,Agtpbp1,Agtrap,Ak4,Akap13,Akt1,Akt2,Alpl,Amigo3,Ank2,Ankrd1,Anxa3,Apbb1,Apbb2,Arid2,Arih2,Arl11,Arnt2,Arrdc3,Arvcf,Asap1,Asb2,Atg7,Atoh8,Atp1a1,Atp1a2,Atp1b1,Auts2,Axin2,B4galt1,Bace1,Bag1,Baiap2,Bcl11b,Bcl2l11,Bcl6,Bcl9l,Bcor,Bfsp1,Bicc1,Bloc1s4,Bmp7,Bmper,Btbd6,Bves,C1galt1,Cacna1b,Cacna1c,C…
GO:0051960	regulation of nervous system development	132	747	0.0084	ENSMUSP00000000199,ENSMUSP00000001548,ENSMUSP00000001780,ENSMUSP00000002765,ENSMUSP00000004036,ENSMUSP00000004050,ENSMUSP00000005234,ENSMUSP00000009143,ENSMUSP00000014698,ENSMUSP00000015723,ENSMUSP00000015987,ENSMUSP00000016172,ENSMUSP00000018361,ENSMUSP00000019924,ENSMUSP00000021900,ENSMUSP00000022104,ENSMUSP00000022115,ENSMUSP00000022264,ENSMUSP00000023151,ENSMUSP00000023171,ENSMUSP00000023390,…	Abl1,Actr3,Adamts1,Adcy6,Akt1,Amigo3,Ankrd1,Apbb1,Asap1,Bag1,Baiap2,Bcl11b,Bcl6,Bmp7,Casz1,Cbln1,Celsr1,Chd7,Creb1,Csmd3,Cux2,Dguok,Drd3,Dtnbp1,Dusp10,Eef1a1,Eef2k,Efna5,Efnb3,Egf,Emx1,Ephb2,Erbb4,Fbxo31,Fbxw8,Fez1,Fgf2,Fig4,Flrt1,Foxo6,Frmd7,Fxn,Gdpd5,Gli2,Hes1,Hey2,Heyl,Il1b,Irx3,Itga3,Kalrn,Kdm4c,Kif14,Klf4,Ldlr,Lif,Lpar3,Lphn2,Lrig2,Lrp4,Lrrtm3,Lrtm1,Lsm1,Man2a1,Map4k4,Mapt,Mark2,Mdga1,Meis1,…
GO:0060420	regulation of heart growth	23	64	0.0084	ENSMUSP00000005255,ENSMUSP00000015723,ENSMUSP00000018407,ENSMUSP00000019631,ENSMUSP00000019924,ENSMUSP00000020118,ENSMUSP00000021796,ENSMUSP00000022545,ENSMUSP00000024811,ENSMUSP00000031224,ENSMUSP00000034049,ENSMUSP00000037694,ENSMUSP00000038938,ENSMUSP00000040847,ENSMUSP00000051335,ENSMUSP00000064536,ENSMUSP00000095199,ENSMUSP00000114123,ENSMUSP00000115558,ENSMUSP00000134205,ENSMUSP00000135181,…	Adrb1,Ctdp1,Dusp6,Edn1,Erbb4,Fgf2,Fgf9,Foxp1,Gja1,Hey2,Jarid2,Meis1,Nkx2-5,Nr3c1,Pim1,Prox1,Rgs2,Slc25a4,Tbx5,Tgfbr3,Trip10,Wisp1,Zfpm2
GO:0061061	muscle structure development	79	393	0.0088	ENSMUSP00000001780,ENSMUSP00000004051,ENSMUSP00000004994,ENSMUSP00000005234,ENSMUSP00000005769,ENSMUSP00000008021,ENSMUSP00000008280,ENSMUSP00000009713,ENSMUSP00000015723,ENSMUSP00000015791,ENSMUSP00000018407,ENSMUSP00000019924,ENSMUSP00000021617,ENSMUSP00000021641,ENSMUSP00000023171,ENSMUSP00000023779,ENSMUSP00000024839,ENSMUSP00000024954,ENSMUSP00000025718,ENSMUSP00000028100,ENSMUSP00000028970,…	Actn2,Acvr1,Adra1b,Akap13,Akt1,Ank2,Ankrd1,Asb2,Atg7,Bcl9l,Bves,Capzb,Casq2,Chd7,Csrp3,Dsp,Dtnbp1,Egln1,Epas1,Epc1,Fhl2,Fhod3,Foxp1,Heg1,Hes1,Hey2,Heyl,Hivep3,Hlf,Jph1,Ky,Lama5,Large,Lif,Lmod2,Mef2a,Mkl2,Mkx,Mov10l1,Myh14,Mylk2,Mylk3,Myocd,Myoz2,Myoz3,Nfatc2,Nkx2-5,Nr2f2,Nr4a1,Obsl1,Pax3,Pdlim5,Prkar1a,Prox1,Rarb,S1pr1,Sgcb,Sgcd,Sik1,Slc8a1,Smad6,Smyd1,Sox6,Svil,Tbx5,Tcap,Tgfbr3,Tmod1,Tmod4,Tnni1…
GO:0032879	regulation of localization	295	1943	0.0091	ENSMUSP00000000199,ENSMUSP00000000939,ENSMUSP00000001179,ENSMUSP00000001253,ENSMUSP00000001548,ENSMUSP00000001780,ENSMUSP00000002765,ENSMUSP00000002979,ENSMUSP00000003444,ENSMUSP00000004050,ENSMUSP00000005188,ENSMUSP00000005234,ENSMUSP00000005352,ENSMUSP00000009143,ENSMUSP00000009236,ENSMUSP00000009689,ENSMUSP00000015712,ENSMUSP00000015723,ENSMUSP00000015791,ENSMUSP00000016081,ENSMUSP00000016172,…	Aak1,Abcc1,Abhd2,Abhd6,Abl1,Abr,Ackr3,Actn2,Actr3,Acvr1,Adamts1,Adcy5,Adora1,Adrb1,Ajuba,Akap1,Akap8l,Akt1,Akt2,Ank2,Ankrd1,Anxa3,Apbb1,Arhgef16,Arid2,Aspscr1,Astn2,Atg7,Atoh8,Atp1a1,Atp1a2,Atp1b1,B4galt1,Bcl6,Bmp7,Bmper,Bves,Cacna1b,Cacna1c,Cacna1d,Cacnb2,Casq2,Ccdc65,Cd2ap,Cdh13,Celsr1,Cep72,Chd7,Chst3,Clcn1,Clu,Cnst,Corin,Creb1,Crebrf,Cyr61,Dapk1,Derl3,Dhrs7c,Dlc1,Drd3,Dsg2,Dsp,Dtnbp1,Dusp10,E…
GO:0014706	striated muscle tissue development	57	257	0.0104	ENSMUSP00000004051,ENSMUSP00000004994,ENSMUSP00000008021,ENSMUSP00000008280,ENSMUSP00000009143,ENSMUSP00000009713,ENSMUSP00000015723,ENSMUSP00000018407,ENSMUSP00000019924,ENSMUSP00000021617,ENSMUSP00000023779,ENSMUSP00000024839,ENSMUSP00000025718,ENSMUSP00000028970,ENSMUSP00000029941,ENSMUSP00000031224,ENSMUSP00000032457,ENSMUSP00000032768,ENSMUSP00000034133,ENSMUSP00000034469,ENSMUSP00000037694,…	Actn2,Acvr1,Adra1b,Akap13,Ankrd1,Arid2,Asb2,Atg7,Bcl9l,Bmp7,Bves,Chd7,Csrp3,Dsg2,Dsp,Egln1,Fgf1,Fgf2,Fhl2,Fhod3,Foxp1,Gjc1,Heg1,Hey2,Heyl,Hivep3,Hlf,Mef2a,Mkl2,Myh14,Mylk2,Mylk3,Myocd,Nkx2-5,Nr2f2,Nr4a1,Pax3,Pdlim5,Prkar1a,Prox1,Rarb,S1pr1,Sgcb,Sgcd,Sik1,Slc8a1,Smyd1,Sox6,Svil,Tbx5,Tcap,Tgfbr3,Tnni1,Tnnt2,Vegfa,Zfpm1,Zfpm2
GO:0032502	developmental process	540	3859	0.0104	ENSMUSP00000000199,ENSMUSP00000000828,ENSMUSP00000000939,ENSMUSP00000001179,ENSMUSP00000001253,ENSMUSP00000001402,ENSMUSP00000001548,ENSMUSP00000001780,ENSMUSP00000002053,ENSMUSP00000002280,ENSMUSP00000002444,ENSMUSP00000002765,ENSMUSP00000002845,ENSMUSP00000002880,ENSMUSP00000002979,ENSMUSP00000003313,ENSMUSP00000003461,ENSMUSP00000004036,ENSMUSP00000004050,ENSMUSP00000004051,ENSMUSP00000004379,…	Abcb5,Abhd2,Abl1,Abr,Ackr3,Actn2,Actr3,Acvr1,Adamts1,Adamts2,Adcy6,Adra1b,Adrb1,Aff3,Agpat2,Agtpbp1,Ajuba,Ak4,Akap13,Akt1,Akt2,Alpl,Amigo3,Ank2,Ankrd1,Anxa3,Apbb1,Apbb2,Arid2,Arih2,Arl11,Arnt2,Arrdc3,Arvcf,Asap1,Asb2,Astn2,Atg7,Atoh8,Auts2,Axin2,B4galt1,Bag1,Baiap2,Bbs9,Bcl11b,Bcl2l11,Bcl6,Bcl9l,Bcor,Bfsp1,Bicc1,Bloc1s4,Bmp7,Bmper,Btbd6,Bves,C1galt1,Cacna1c,Calr3,Capzb,Card11,Casp2,Casp7,Casq2,Ca…
GO:0006942	regulation of striated muscle contraction	23	67	0.0105	ENSMUSP00000009689,ENSMUSP00000015723,ENSMUSP00000020721,ENSMUSP00000027863,ENSMUSP00000028970,ENSMUSP00000029454,ENSMUSP00000034889,ENSMUSP00000037192,ENSMUSP00000039657,ENSMUSP00000040847,ENSMUSP00000043765,ENSMUSP00000057096,ENSMUSP00000070200,ENSMUSP00000075540,ENSMUSP00000083077,ENSMUSP00000083656,ENSMUSP00000083725,ENSMUSP00000095249,ENSMUSP00000108413,ENSMUSP00000112838,ENSMUSP00000115062,…	Adora1,Adra1b,Adrb1,Ank2,Atp1a1,Atp1a2,Atp1b1,Cacna1c,Casq2,Dsg2,Dsp,Hcn4,Hdac4,Kcnj2,Kcnq1,Mylk2,Nkx2-5,Rgs2,Rnf207,Scn5a,Slc8a1,Smtn,Sri
GO:0007275	multicellular organism development	484	3419	0.0105	ENSMUSP00000000199,ENSMUSP00000000828,ENSMUSP00000000939,ENSMUSP00000001179,ENSMUSP00000001253,ENSMUSP00000001548,ENSMUSP00000001780,ENSMUSP00000002280,ENSMUSP00000002765,ENSMUSP00000002845,ENSMUSP00000002880,ENSMUSP00000002979,ENSMUSP00000003461,ENSMUSP00000004036,ENSMUSP00000004050,ENSMUSP00000004051,ENSMUSP00000004379,ENSMUSP00000004473,ENSMUSP00000004994,ENSMUSP00000005188,ENSMUSP00000005234,…	Abcb5,Abl1,Abr,Ackr3,Actn2,Actr3,Acvr1,Adamts1,Adamts2,Adcy6,Adra1b,Aff3,Agtpbp1,Ak4,Akap13,Akt1,Akt2,Alpl,Amigo3,Ankrd1,Anxa3,Apbb1,Apbb2,Arid2,Arih2,Arl11,Arnt2,Arrdc3,Arvcf,Asap1,Asb2,Atg7,Atoh8,Auts2,Axin2,B4galt1,Bag1,Baiap2,Bcl11b,Bcl2l11,Bcl6,Bcl9l,Bcor,Bfsp1,Bicc1,Bloc1s4,Bmp7,Bmper,Btbd6,Bves,C1galt1,Cacna1c,Capzb,Card11,Casp2,Casp7,Casz1,Cbln1,Ccdc85c,Ccnd1,Cdh13,Cdh16,Cdh5,Cdh9,Cdk20,C…
GO:0042391	regulation of membrane potential	61	283	0.0105	ENSMUSP00000001253,ENSMUSP00000001780,ENSMUSP00000005234,ENSMUSP00000009689,ENSMUSP00000019994,ENSMUSP00000021796,ENSMUSP00000022082,ENSMUSP00000023814,ENSMUSP00000026436,ENSMUSP00000027863,ENSMUSP00000028991,ENSMUSP00000029454,ENSMUSP00000031894,ENSMUSP00000034076,ENSMUSP00000034533,ENSMUSP00000034889,ENSMUSP00000037192,ENSMUSP00000037255,ENSMUSP00000037416,ENSMUSP00000039657,ENSMUSP00000040847,…	Abcb5,Actn2,Adora1,Adrb1,Akt1,Akt2,Ank2,Atp1a1,Atp1b1,Baiap2,Bves,Cacna1b,Cacna1c,Cacna1d,Cacnb2,Casq2,Cbln1,Clcn1,Cux2,Dld,Dsg2,Dsp,Edn1,Fgf14,Foxp1,Gja1,Glrx,Grin3b,Grm1,Hcn2,Hcn4,Kcnb1,Kcnd3,Kcnh2,Kcnj2,Kcnj5,Kcnk3,Kcnq1,Mapt,Mtnr1b,Myh14,Nedd4l,Nos1ap,Npff,Ntsr2,Oprd1,Oprm1,Popdc3,Prkce,Rnf207,Scn11a,Scn5a,Slc25a33,Slc26a4,Slc26a6,Slc8a1,Slc8b1,Slmap,Snta1,Tbc1d24,Wdr1
GO:0055007	cardiac muscle cell differentiation	27	87	0.0105	ENSMUSP00000004994,ENSMUSP00000008021,ENSMUSP00000008280,ENSMUSP00000015723,ENSMUSP00000018407,ENSMUSP00000019924,ENSMUSP00000024839,ENSMUSP00000028970,ENSMUSP00000029941,ENSMUSP00000032457,ENSMUSP00000034133,ENSMUSP00000041361,ENSMUSP00000067694,ENSMUSP00000067708,ENSMUSP00000070200,ENSMUSP00000072583,ENSMUSP00000079937,ENSMUSP00000083725,ENSMUSP00000088453,ENSMUSP00000093382,ENSMUSP00000099695,…	Actn2,Acvr1,Adra1b,Akap13,Atg7,Bves,Csrp3,Fhl2,Fhod3,Foxp1,Hey2,Mef2a,Mylk2,Mylk3,Myocd,Nkx2-5,Pax3,Pdlim5,Prox1,Rarb,Sgcb,Sik1,Slc8a1,Sox6,Tbx5,Tcap,Vegfa
GO:0060537	muscle tissue development	59	270	0.0105	ENSMUSP00000004051,ENSMUSP00000004994,ENSMUSP00000008021,ENSMUSP00000008280,ENSMUSP00000009143,ENSMUSP00000009713,ENSMUSP00000015723,ENSMUSP00000018407,ENSMUSP00000019924,ENSMUSP00000021617,ENSMUSP00000021641,ENSMUSP00000023779,ENSMUSP00000024839,ENSMUSP00000025659,ENSMUSP00000025718,ENSMUSP00000028970,ENSMUSP00000029941,ENSMUSP00000031224,ENSMUSP00000032457,ENSMUSP00000032768,ENSMUSP00000034133,…	Actn2,Acvr1,Adra1b,Akap13,Ankrd1,Arid2,Asb2,Atg7,Bcl9l,Bmp7,Bves,Chd7,Csrp3,Dsg2,Dsp,Egln1,Fgf1,Fgf2,Fhl2,Fhod3,Foxp1,Gjc1,Heg1,Hey2,Heyl,Hivep3,Hlf,Mef2a,Mkl2,Myh14,Mylk2,Mylk3,Myocd,Nkx2-5,Nr2f2,Nr4a1,Pax3,Pdlim5,Prkar1a,Prox1,Rarb,S1pr1,Sgcb,Sgcd,Sik1,Slc8a1,Smyd1,Sox6,Svil,Tbx5,Tcap,Tgfbr3,Tnni1,Tnnt2,Tshz3,Vegfa,Zfand5,Zfpm1,Zfpm2
GO:0061337	cardiac conduction	17	39	0.0105	ENSMUSP00000009689,ENSMUSP00000034533,ENSMUSP00000034889,ENSMUSP00000037192,ENSMUSP00000043765,ENSMUSP00000047705,ENSMUSP00000057096,ENSMUSP00000064536,ENSMUSP00000083725,ENSMUSP00000096357,ENSMUSP00000102690,ENSMUSP00000107869,ENSMUSP00000108413,ENSMUSP00000110371,ENSMUSP00000112838,ENSMUSP00000115062,ENSMUSP00000117496	Ank2,Cacna1c,Cacna1d,Cacnb2,Dsg2,Dsp,Gja1,Gjc1,Hcn4,Kcnd3,Kcnh2,Kcnj2,Kcnj5,Kcnq1,Mef2a,Scn5a,Slc8a1
GO:1901861	regulation of muscle tissue development	35	129	0.0105	ENSMUSP00000005255,ENSMUSP00000009713,ENSMUSP00000015723,ENSMUSP00000017961,ENSMUSP00000018407,ENSMUSP00000019631,ENSMUSP00000019924,ENSMUSP00000020381,ENSMUSP00000021796,ENSMUSP00000022545,ENSMUSP00000024811,ENSMUSP00000031224,ENSMUSP00000034049,ENSMUSP00000034508,ENSMUSP00000037694,ENSMUSP00000038938,ENSMUSP00000040847,ENSMUSP00000049970,ENSMUSP00000051335,ENSMUSP00000064536,ENSMUSP00000072583,…	Adrb1,Creb1,Ctdp1,Cyp26b1,Edn1,Erbb4,Fgf2,Fgf9,Foxp1,Frs2,Gja1,Hdac4,Hdac9,Hey2,Jarid2,Jph2,Meis1,Mkl2,Mtm1,Myocd,Nkx2-5,Nln,Nr3c1,Pim1,Ppargc1a,Rbfox1,Rgs2,Slc25a4,Sox6,Tbx5,Tgfbr3,Trip10,Usp2,Wisp1,Zfpm2
GO:1901863	positive regulation of muscle tissue development	23	67	0.0105	ENSMUSP00000005255,ENSMUSP00000009713,ENSMUSP00000018407,ENSMUSP00000019631,ENSMUSP00000019924,ENSMUSP00000021796,ENSMUSP00000022545,ENSMUSP00000024811,ENSMUSP00000031224,ENSMUSP00000034049,ENSMUSP00000034508,ENSMUSP00000037694,ENSMUSP00000040847,ENSMUSP00000051335,ENSMUSP00000064536,ENSMUSP00000076886,ENSMUSP00000095199,ENSMUSP00000099040,ENSMUSP00000099695,ENSMUSP00000114123,ENSMUSP00000117040,…	Adrb1,Creb1,Cyp26b1,Edn1,Erbb4,Fgf2,Fgf9,Foxp1,Gja1,Hey2,Mkl2,Mtm1,Myocd,Nr3c1,Pim1,Ppargc1a,Slc25a4,Tbx5,Tgfbr3,Trip10,Usp2,Wisp1,Zfpm2
GO:0003012	muscle system process	45	188	0.0106	ENSMUSP00000005769,ENSMUSP00000008021,ENSMUSP00000009689,ENSMUSP00000015723,ENSMUSP00000019924,ENSMUSP00000021641,ENSMUSP00000021796,ENSMUSP00000022986,ENSMUSP00000027863,ENSMUSP00000028970,ENSMUSP00000028991,ENSMUSP00000029454,ENSMUSP00000029941,ENSMUSP00000030384,ENSMUSP00000031694,ENSMUSP00000031894,ENSMUSP00000034029,ENSMUSP00000034300,ENSMUSP00000034533,ENSMUSP00000037192,ENSMUSP00000043765,…	Actn2,Adora1,Adra1b,Ank2,Atp1b1,Cacna1c,Cacna1d,Cacnb2,Casq2,Clcn1,Csrp3,Edn1,Edn2,Ednra,Fbxo32,Hey2,Hsbp1,Kcnd3,Kcnh2,Kcnj2,Kcnj5,Kcnq1,Lmod2,Mb,Myh14,Mylk2,Myocd,Nedd4l,Nkx2-5,Obsl1,Pdlim5,Ppargc1a,Rgs2,Scn5a,Slc8a1,Slmap,Snta1,Sulf2,Tcap,Tmod1,Tmod4,Tnni1,Tnnt2,Trim72,Tshz3
GO:0030154	cell differentiation	374	2562	0.0106	ENSMUSP00000000199,ENSMUSP00000000828,ENSMUSP00000001179,ENSMUSP00000001402,ENSMUSP00000001548,ENSMUSP00000001780,ENSMUSP00000002444,ENSMUSP00000002765,ENSMUSP00000002845,ENSMUSP00000002880,ENSMUSP00000002979,ENSMUSP00000003313,ENSMUSP00000003461,ENSMUSP00000004036,ENSMUSP00000004050,ENSMUSP00000004051,ENSMUSP00000004473,ENSMUSP00000004994,ENSMUSP00000005188,ENSMUSP00000005234,ENSMUSP00000005256,…	Abcb5,Abhd2,Abl1,Ackr3,Actn2,Actr3,Acvr1,Adamts1,Adcy6,Adra1b,Adrb1,Agtpbp1,Akap13,Akt1,Akt2,Ank2,Ankrd1,Apbb1,Apbb2,Arih2,Arl11,Asap1,Asb2,Atg7,Atoh8,Auts2,Axin2,B4galt1,Bag1,Baiap2,Bbs9,Bcl11b,Bcl6,Bcl9l,Bfsp1,Bloc1s4,Bmp7,Btbd6,Bves,C1galt1,Calr3,Capzb,Card11,Casp2,Casq2,Casz1,Cbln1,Ccnd1,Cdk6,Cdyl,Cebpg,Celsr1,Chac1,Chd7,Clptm1,Clrn1,Clu,Cnot1,Cntnap2,Col4a2,Corin,Creb1,Cryaa,Csf3,Csmd3,Csrp3…
GO:0035051	cardiocyte differentiation	32	114	0.0106	ENSMUSP00000004994,ENSMUSP00000008021,ENSMUSP00000008280,ENSMUSP00000015723,ENSMUSP00000018407,ENSMUSP00000019924,ENSMUSP00000023171,ENSMUSP00000024839,ENSMUSP00000028970,ENSMUSP00000029941,ENSMUSP00000031224,ENSMUSP00000032457,ENSMUSP00000034133,ENSMUSP00000036285,ENSMUSP00000041361,ENSMUSP00000044983,ENSMUSP00000067694,ENSMUSP00000067708,ENSMUSP00000070200,ENSMUSP00000072583,ENSMUSP00000073975,…	Actn2,Acvr1,Adra1b,Akap13,Atg7,Bves,Csrp3,Fhl2,Fhod3,Foxp1,Hand2,Hes1,Hey2,Mef2a,Mylk2,Mylk3,Myocd,Nkx2-5,Pax3,Pdcd4,Pdlim5,Prox1,Rarb,Sgcb,Sik1,Slc8a1,Smad6,Sox6,Tbx5,Tcap,Tgfbr3,Vegfa
GO:0035637	multicellular organismal signaling	23	68	0.0106	ENSMUSP00000009689,ENSMUSP00000031894,ENSMUSP00000034472,ENSMUSP00000034533,ENSMUSP00000034889,ENSMUSP00000037192,ENSMUSP00000043765,ENSMUSP00000047705,ENSMUSP00000050897,ENSMUSP00000057096,ENSMUSP00000064536,ENSMUSP00000065466,ENSMUSP00000083725,ENSMUSP00000092148,ENSMUSP00000096357,ENSMUSP00000102690,ENSMUSP00000103531,ENSMUSP00000107869,ENSMUSP00000108413,ENSMUSP00000110371,ENSMUSP00000112838,…	Ank2,Cacna1c,Cacna1d,Cacnb2,Clcn1,Dsg2,Dsp,Gja1,Gjc1,Hcn4,Jam3,Kcnd3,Kcnh2,Kcnj2,Kcnj5,Kcnq1,Mef2a,Myh14,Nfasc,S1pr1,Scn11a,Scn5a,Slc8a1
GO:0055021	regulation of cardiac muscle tissue growth	21	58	0.0106	ENSMUSP00000005255,ENSMUSP00000015723,ENSMUSP00000018407,ENSMUSP00000019631,ENSMUSP00000019924,ENSMUSP00000021796,ENSMUSP00000022545,ENSMUSP00000024811,ENSMUSP00000031224,ENSMUSP00000034049,ENSMUSP00000037694,ENSMUSP00000038938,ENSMUSP00000040847,ENSMUSP00000051335,ENSMUSP00000064536,ENSMUSP00000095199,ENSMUSP00000114123,ENSMUSP00000115558,ENSMUSP00000134205,ENSMUSP00000135181,ENSMUSP00000139219	Adrb1,Ctdp1,Edn1,Erbb4,Fgf2,Fgf9,Foxp1,Gja1,Hey2,Jarid2,Meis1,Nkx2-5,Nr3c1,Pim1,Rgs2,Slc25a4,Tbx5,Tgfbr3,Trip10,Wisp1,Zfpm2
GO:0006936	muscle contraction	36	137	0.0108	ENSMUSP00000005769,ENSMUSP00000008021,ENSMUSP00000009689,ENSMUSP00000015723,ENSMUSP00000021641,ENSMUSP00000021796,ENSMUSP00000027863,ENSMUSP00000028970,ENSMUSP00000028991,ENSMUSP00000029454,ENSMUSP00000030384,ENSMUSP00000031694,ENSMUSP00000031894,ENSMUSP00000034029,ENSMUSP00000034300,ENSMUSP00000034533,ENSMUSP00000037192,ENSMUSP00000043765,ENSMUSP00000047705,ENSMUSP00000067708,ENSMUSP00000083725,…	Actn2,Ank2,Atp1b1,Cacna1c,Cacna1d,Cacnb2,Casq2,Clcn1,Csrp3,Edn1,Edn2,Ednra,Hsbp1,Kcnd3,Kcnh2,Kcnj2,Kcnj5,Kcnq1,Lmod2,Mb,Myh14,Mylk2,Nedd4l,Nkx2-5,Obsl1,Scn5a,Slc8a1,Slmap,Snta1,Sulf2,Tcap,Tmod1,Tmod4,Tnni1,Tnnt2,Tshz3
GO:0016202	regulation of striated muscle tissue development	34	126	0.0108	ENSMUSP00000005255,ENSMUSP00000009713,ENSMUSP00000015723,ENSMUSP00000017961,ENSMUSP00000018407,ENSMUSP00000019631,ENSMUSP00000019924,ENSMUSP00000020381,ENSMUSP00000021796,ENSMUSP00000022545,ENSMUSP00000024811,ENSMUSP00000031224,ENSMUSP00000034049,ENSMUSP00000034508,ENSMUSP00000037694,ENSMUSP00000038938,ENSMUSP00000040847,ENSMUSP00000049970,ENSMUSP00000051335,ENSMUSP00000064536,ENSMUSP00000072583,…	Adrb1,Creb1,Ctdp1,Cyp26b1,Edn1,Erbb4,Fgf2,Fgf9,Foxp1,Frs2,Gja1,Hdac4,Hdac9,Hey2,Jarid2,Jph2,Meis1,Mkl2,Mtm1,Myocd,Nkx2-5,Nln,Nr3c1,Pim1,Rbfox1,Rgs2,Slc25a4,Sox6,Tbx5,Tgfbr3,Trip10,Usp2,Wisp1,Zfpm2
GO:0048869	cellular developmental process	381	2624	0.0115	ENSMUSP00000000199,ENSMUSP00000000828,ENSMUSP00000001179,ENSMUSP00000001402,ENSMUSP00000001548,ENSMUSP00000001780,ENSMUSP00000002444,ENSMUSP00000002765,ENSMUSP00000002845,ENSMUSP00000002880,ENSMUSP00000002979,ENSMUSP00000003313,ENSMUSP00000003461,ENSMUSP00000004036,ENSMUSP00000004050,ENSMUSP00000004051,ENSMUSP00000004473,ENSMUSP00000004994,ENSMUSP00000005188,ENSMUSP00000005234,ENSMUSP00000005256,…	Abcb5,Abhd2,Abl1,Ackr3,Actn2,Actr3,Acvr1,Adamts1,Adcy6,Adra1b,Adrb1,Agtpbp1,Akap13,Akt1,Akt2,Ank2,Ankrd1,Apbb1,Apbb2,Arih2,Arl11,Asap1,Asb2,Atg7,Atoh8,Auts2,Axin2,B4galt1,Bag1,Baiap2,Bbs9,Bcl11b,Bcl6,Bcl9l,Bfsp1,Bloc1s4,Bmp7,Btbd6,Bves,C1galt1,Calr3,Capzb,Card11,Casp2,Casq2,Casz1,Cbln1,Ccnd1,Cdk6,Cdyl,Cebpg,Celsr1,Chac1,Chd7,Clptm1,Clrn1,Clu,Cnot1,Cntnap2,Col4a2,Corin,Creb1,Cryaa,Csf3,Csmd3,Csrp3…
GO:1904062	regulation of cation transmembrane transport	52	232	0.0115	ENSMUSP00000002765,ENSMUSP00000009689,ENSMUSP00000017961,ENSMUSP00000020608,ENSMUSP00000022082,ENSMUSP00000022419,ENSMUSP00000023390,ENSMUSP00000027863,ENSMUSP00000028991,ENSMUSP00000029454,ENSMUSP00000031304,ENSMUSP00000034029,ENSMUSP00000034049,ENSMUSP00000034351,ENSMUSP00000037192,ENSMUSP00000040847,ENSMUSP00000043765,ENSMUSP00000043865,ENSMUSP00000045613,ENSMUSP00000047213,ENSMUSP00000047705,…	Abl1,Actn2,Adrb1,Ank2,Atp1a2,Atp1b1,Cacna1c,Cacna1d,Cacnb2,Casq2,Chd7,Dapk1,Dhrs7c,Drd3,Ednra,Ephb2,F2r,Fgf14,Glrx,Gsg1l,Jph2,Kcnh2,Kcnj2,Kcnq1,Lrrc52,Mtnr1b,Nedd4l,Nos1ap,Oprm1,Pirt,Plcg1,Pm20d1,Ppargc1a,Ppif,Ppp2ca,Prkce,Prkd1,Rgs2,Rnf207,Rrad,Scn5a,Sestd1,Slc25a4,Slc36a2,Slc8a1,Slmap,Snta1,Sri,Stk39,Tesc,Ubash3b,Wnk2
GO:0010959	regulation of metal ion transport	63	302	0.0129	ENSMUSP00000001780,ENSMUSP00000002765,ENSMUSP00000009689,ENSMUSP00000015723,ENSMUSP00000017961,ENSMUSP00000020608,ENSMUSP00000021290,ENSMUSP00000022082,ENSMUSP00000023119,ENSMUSP00000023171,ENSMUSP00000023390,ENSMUSP00000024839,ENSMUSP00000027863,ENSMUSP00000028991,ENSMUSP00000029454,ENSMUSP00000029653,ENSMUSP00000031304,ENSMUSP00000034029,ENSMUSP00000034351,ENSMUSP00000034508,ENSMUSP00000037192,…	Abl1,Actn2,Adora1,Adrb1,Akt1,Akt2,Ank2,Atp1a1,Atp1a2,Atp1b1,Cacna1b,Cacna1c,Cacna1d,Cacnb2,Casq2,Chd7,Dhrs7c,Drd3,Ednra,Efcab4a,Egf,F2r,Fgf14,Gja1,Glrx,Grin3b,Hbp1,Hes1,Jph2,Kcnh2,Kcnj2,Kcnq1,Lpar3,Lrrc52,Mtnr1b,Nedd4l,Nkx2-5,Nos1ap,Oprd1,Orai1,Plcg1,Ppp2ca,Prkce,Prkd1,Rcvrn,Rnf207,Rrad,Scn5a,Sestd1,Sik1,Slc8a1,Slc8b1,Slc9a3,Slmap,Snta1,Sri,Stk39,Tesc,Ubash3b,Usp2,Vdr,Wfs1,Wnk2
GO:0050789	regulation of biological process	929	7083	0.0142	ENSMUSP00000000080,ENSMUSP00000000161,ENSMUSP00000000199,ENSMUSP00000000828,ENSMUSP00000000910,ENSMUSP00000000939,ENSMUSP00000001179,ENSMUSP00000001253,ENSMUSP00000001402,ENSMUSP00000001460,ENSMUSP00000001548,ENSMUSP00000001780,ENSMUSP00000002053,ENSMUSP00000002280,ENSMUSP00000002444,ENSMUSP00000002765,ENSMUSP00000002880,ENSMUSP00000002979,ENSMUSP00000003049,ENSMUSP00000003313,ENSMUSP00000003444,…	Aak1,Abcc1,Abhd2,Abhd6,Abl1,Ablim2,Abr,Abra,Abtb1,Abtb2,Ackr3,Acot11,Acsl1,Actn2,Actr3,Actr3b,Acvr1,Adamts1,Adamts7,Adcy5,Adcy6,Adcy9,Adk,Adora1,Adra1b,Adrb1,Afap1,Aff1,Aff3,Agpat2,Agtrap,Ajuba,Akap1,Akap13,Akap8l,Akt1,Akt2,Amigo3,Angptl1,Ank,Ank2,Ankrd1,Ankrd6,Anxa3,Apbb1,Apbb2,Arel1,Arhgap20,Arhgap26,Arhgap29,Arhgef16,Arhgef19,Arhgef3,Arhgef6,Arid2,Arih2,Arnt2,Arpc3,Arrdc3,Asap1,Asb15,Asb2,Asb8…
GO:0055001	muscle cell development	36	140	0.0142	ENSMUSP00000005234,ENSMUSP00000005769,ENSMUSP00000008021,ENSMUSP00000008280,ENSMUSP00000015723,ENSMUSP00000019924,ENSMUSP00000023171,ENSMUSP00000029454,ENSMUSP00000029761,ENSMUSP00000029941,ENSMUSP00000031694,ENSMUSP00000032457,ENSMUSP00000034133,ENSMUSP00000036285,ENSMUSP00000041361,ENSMUSP00000043765,ENSMUSP00000053238,ENSMUSP00000056500,ENSMUSP00000063108,ENSMUSP00000067708,ENSMUSP00000070200,…	Actn2,Adra1b,Ank2,Atg7,Bves,Capzb,Casq2,Csrp3,Fhl2,Fhod3,Foxp1,Hes1,Hey2,Lmod2,Mef2a,Mylk3,Myocd,Myoz2,Myoz3,Nfatc2,Nkx2-5,Obsl1,Pdlim5,Prkar1a,Prox1,Sgcb,Sgcd,Slc8a1,Smad6,Tcap,Tmod1,Tmod4,Tnnt2,Vegfa,Wdr1,Wfikkn2
GO:0055025	positive regulation of cardiac muscle tissue development	17	42	0.0142	ENSMUSP00000005255,ENSMUSP00000018407,ENSMUSP00000019631,ENSMUSP00000019924,ENSMUSP00000021796,ENSMUSP00000022545,ENSMUSP00000024811,ENSMUSP00000031224,ENSMUSP00000034049,ENSMUSP00000037694,ENSMUSP00000040847,ENSMUSP00000051335,ENSMUSP00000095199,ENSMUSP00000099695,ENSMUSP00000114123,ENSMUSP00000135181,ENSMUSP00000140112	Adrb1,Creb1,Edn1,Erbb4,Fgf2,Fgf9,Foxp1,Hey2,Myocd,Nr3c1,Pim1,Slc25a4,Tbx5,Tgfbr3,Trip10,Wisp1,Zfpm2
GO:0045844	positive regulation of striated muscle tissue development	22	66	0.0149	ENSMUSP00000005255,ENSMUSP00000009713,ENSMUSP00000018407,ENSMUSP00000019631,ENSMUSP00000019924,ENSMUSP00000021796,ENSMUSP00000022545,ENSMUSP00000024811,ENSMUSP00000031224,ENSMUSP00000034049,ENSMUSP00000034508,ENSMUSP00000037694,ENSMUSP00000040847,ENSMUSP00000051335,ENSMUSP00000064536,ENSMUSP00000076886,ENSMUSP00000095199,ENSMUSP00000099040,ENSMUSP00000099695,ENSMUSP00000114123,ENSMUSP00000135181,…	Adrb1,Creb1,Cyp26b1,Edn1,Erbb4,Fgf2,Fgf9,Foxp1,Gja1,Hey2,Mkl2,Mtm1,Myocd,Nr3c1,Pim1,Slc25a4,Tbx5,Tgfbr3,Trip10,Usp2,Wisp1,Zfpm2
GO:0030239	myofibril assembly	19	52	0.0157	ENSMUSP00000005234,ENSMUSP00000005769,ENSMUSP00000008021,ENSMUSP00000015723,ENSMUSP00000029454,ENSMUSP00000029761,ENSMUSP00000031694,ENSMUSP00000034133,ENSMUSP00000041361,ENSMUSP00000056500,ENSMUSP00000063108,ENSMUSP00000067708,ENSMUSP00000103402,ENSMUSP00000107717,ENSMUSP00000109197,ENSMUSP00000117496,ENSMUSP00000129378,ENSMUSP00000135181,ENSMUSP00000135703	Actn2,Casq2,Csrp3,Fhod3,Foxp1,Lmod2,Mef2a,Mylk3,Myoz2,Myoz3,Nkx2-5,Obsl1,Prkar1a,Prox1,Tcap,Tmod1,Tmod4,Tnnt2,Wdr1
GO:0010927	cellular component assembly involved in morphogenesis	24	78	0.0193	ENSMUSP00000002444,ENSMUSP00000005234,ENSMUSP00000005769,ENSMUSP00000008021,ENSMUSP00000015723,ENSMUSP00000018361,ENSMUSP00000029454,ENSMUSP00000029761,ENSMUSP00000031694,ENSMUSP00000034133,ENSMUSP00000034466,ENSMUSP00000039598,ENSMUSP00000041361,ENSMUSP00000056500,ENSMUSP00000063108,ENSMUSP00000067708,ENSMUSP00000092148,ENSMUSP00000103402,ENSMUSP00000107717,ENSMUSP00000109197,ENSMUSP00000117496,…	Actn2,Casq2,Csrp3,Fhod3,Fig4,Foxp1,Gnpat,Lmod2,Mef2a,Mylk3,Myoz2,Myoz3,Nfasc,Nkx2-5,Obsl1,Pmp22,Prkar1a,Prox1,Rfx2,Tcap,Tmod1,Tmod4,Tnnt2,Wdr1
GO:0065007	biological regulation	973	7473	0.0193	ENSMUSP00000000080,ENSMUSP00000000161,ENSMUSP00000000199,ENSMUSP00000000828,ENSMUSP00000000910,ENSMUSP00000000939,ENSMUSP00000001179,ENSMUSP00000001253,ENSMUSP00000001402,ENSMUSP00000001460,ENSMUSP00000001548,ENSMUSP00000001780,ENSMUSP00000002053,ENSMUSP00000002280,ENSMUSP00000002444,ENSMUSP00000002765,ENSMUSP00000002880,ENSMUSP00000002979,ENSMUSP00000003049,ENSMUSP00000003313,ENSMUSP00000003444,…	Aak1,Abcb5,Abcc1,Abhd2,Abhd6,Abl1,Ablim2,Abr,Abra,Abtb1,Abtb2,Ackr3,Acot11,Acsl1,Actn2,Actr3,Actr3b,Acvr1,Adamts1,Adamts7,Adcy5,Adcy6,Adcy9,Adk,Adora1,Adra1b,Adrb1,Afap1,Aff1,Aff3,Agpat2,Agtpbp1,Agtrap,Ajuba,Akap1,Akap13,Akap8l,Akt1,Akt2,Amigo3,Angptl1,Ank,Ank2,Ankrd1,Ankrd6,Anxa3,Apbb1,Apbb2,Arel1,Arhgap20,Arhgap26,Arhgap29,Arhgef16,Arhgef19,Arhgef3,Arhgef6,Arid2,Arih2,Arnt2,Arpc3,Arrdc3,Asap1,A…
GO:0023051	regulation of signaling	346	2378	0.0195	ENSMUSP00000000199,ENSMUSP00000000910,ENSMUSP00000000939,ENSMUSP00000001402,ENSMUSP00000001548,ENSMUSP00000001780,ENSMUSP00000002765,ENSMUSP00000003313,ENSMUSP00000004076,ENSMUSP00000004281,ENSMUSP00000005188,ENSMUSP00000005493,ENSMUSP00000006618,ENSMUSP00000008280,ENSMUSP00000009143,ENSMUSP00000009689,ENSMUSP00000015723,ENSMUSP00000016088,ENSMUSP00000016172,ENSMUSP00000016907,ENSMUSP00000017961,…	Aak1,Abhd6,Abl1,Abr,Abra,Ackr3,Acvr1,Adcy5,Adora1,Adra1b,Adrb1,Afap1,Ajuba,Akap1,Akap13,Akt1,Akt2,Ank2,Ankrd1,Ankrd6,Arhgap26,Arhgef16,Arhgef19,Arhgef3,Arhgef6,Arrdc3,Atg7,Auts2,Axin2,Bace1,Baiap2,Bcl2l11,Bcl6,Bcl9l,Bicc1,Bmp7,Bmper,Bpifb1,Bves,Cacna1b,Cacna1d,Camta1,Capzb,Card11,Card9,Casp2,Casq2,Cblb,Cbln1,Ccnd1,Cd180,Cd2ap,Cdc34,Cdc37,Cdh13,Celsr1,Chac1,Chd7,Cish,Clec16a,Clu,Cmtm8,Cmya5,Cnot1,…
GO:0006937	regulation of muscle contraction	31	116	0.0199	ENSMUSP00000009689,ENSMUSP00000015723,ENSMUSP00000020721,ENSMUSP00000021796,ENSMUSP00000027863,ENSMUSP00000028970,ENSMUSP00000029454,ENSMUSP00000030384,ENSMUSP00000034889,ENSMUSP00000037192,ENSMUSP00000039172,ENSMUSP00000039657,ENSMUSP00000040847,ENSMUSP00000043765,ENSMUSP00000057096,ENSMUSP00000059977,ENSMUSP00000061754,ENSMUSP00000070200,ENSMUSP00000075540,ENSMUSP00000083077,ENSMUSP00000083656,…	Adora1,Adra1b,Adrb1,Ank2,Atp1a1,Atp1a2,Atp1b1,Cacna1c,Casq2,Dsg2,Dsp,Edn1,Edn2,F2r,Hcn4,Hdac4,Hspb6,Kcnj2,Kcnq1,Mylk2,Myocd,Nkx2-5,Ptgs1,Rgs2,Rnf207,Scn5a,Slc8a1,Smtn,Sri,Tnni1,Tnnt2
GO:0031032	actomyosin structure organization	26	89	0.0200	ENSMUSP00000005234,ENSMUSP00000005769,ENSMUSP00000008021,ENSMUSP00000015723,ENSMUSP00000029454,ENSMUSP00000029761,ENSMUSP00000030142,ENSMUSP00000031694,ENSMUSP00000034133,ENSMUSP00000041361,ENSMUSP00000052202,ENSMUSP00000056500,ENSMUSP00000063108,ENSMUSP00000067708,ENSMUSP00000097066,ENSMUSP00000098723,ENSMUSP00000103402,ENSMUSP00000103531,ENSMUSP00000107717,ENSMUSP00000109197,ENSMUSP00000115228,…	Actn2,Casq2,Csrp3,Epb4.1l4b,Fhod3,Foxp1,Frmd6,Limch1,Lmod2,Mef2a,Myh14,Mylk3,Myo18a,Myoz2,Myoz3,Nkx2-5,Obsl1,Phactr1,Prkar1a,Prox1,Sorbs1,Tcap,Tmod1,Tmod4,Tnnt2,Wdr1
GO:0086091	regulation of heart rate by cardiac conduction	13	27	0.0203	ENSMUSP00000009689,ENSMUSP00000034533,ENSMUSP00000034889,ENSMUSP00000037192,ENSMUSP00000043765,ENSMUSP00000047705,ENSMUSP00000057096,ENSMUSP00000096357,ENSMUSP00000107869,ENSMUSP00000108413,ENSMUSP00000110371,ENSMUSP00000112838,ENSMUSP00000115062	Ank2,Cacna1c,Cacna1d,Cacnb2,Dsg2,Dsp,Hcn4,Kcnd3,Kcnh2,Kcnj2,Kcnj5,Kcnq1,Scn5a
GO:1990573	potassium ion import across plasma membrane	12	23	0.0203	ENSMUSP00000027863,ENSMUSP00000034533,ENSMUSP00000034889,ENSMUSP00000037192,ENSMUSP00000039657,ENSMUSP00000063329,ENSMUSP00000071829,ENSMUSP00000083077,ENSMUSP00000086588,ENSMUSP00000096357,ENSMUSP00000097113,ENSMUSP00000109493	Atp1a1,Atp1a2,Atp1b1,Hcn2,Hcn4,Kcnd3,Kcnj12,Kcnj14,Kcnj15,Kcnj2,Kcnj3,Kcnj5
GO:0060048	cardiac muscle contraction	20	59	0.0213	ENSMUSP00000008021,ENSMUSP00000009689,ENSMUSP00000015723,ENSMUSP00000027863,ENSMUSP00000028991,ENSMUSP00000029454,ENSMUSP00000034533,ENSMUSP00000037192,ENSMUSP00000043765,ENSMUSP00000047705,ENSMUSP00000083725,ENSMUSP00000096357,ENSMUSP00000107717,ENSMUSP00000107869,ENSMUSP00000108413,ENSMUSP00000110371,ENSMUSP00000112838,ENSMUSP00000122925,ENSMUSP00000129378,ENSMUSP00000132838	Ank2,Atp1b1,Cacna1c,Cacna1d,Cacnb2,Casq2,Csrp3,Kcnd3,Kcnh2,Kcnj2,Kcnj5,Kcnq1,Nedd4l,Nkx2-5,Scn5a,Slc8a1,Snta1,Tcap,Tnni1,Tnnt2
GO:0050767	regulation of neurogenesis	117	677	0.0216	ENSMUSP00000000199,ENSMUSP00000001548,ENSMUSP00000001780,ENSMUSP00000002765,ENSMUSP00000004036,ENSMUSP00000004050,ENSMUSP00000005234,ENSMUSP00000009143,ENSMUSP00000014698,ENSMUSP00000015723,ENSMUSP00000018361,ENSMUSP00000019924,ENSMUSP00000021900,ENSMUSP00000022104,ENSMUSP00000022115,ENSMUSP00000022264,ENSMUSP00000023151,ENSMUSP00000023171,ENSMUSP00000023390,ENSMUSP00000023610,ENSMUSP00000024047,…	Abl1,Actr3,Adamts1,Adcy6,Akt1,Ankrd1,Apbb1,Asap1,Bag1,Baiap2,Bcl11b,Bcl6,Bmp7,Casz1,Chd7,Creb1,Csmd3,Cux2,Dguok,Drd3,Dtnbp1,Dusp10,Eef1a1,Eef2k,Efna5,Efnb3,Emx1,Ephb2,Erbb4,Fbxo31,Fbxw8,Fez1,Fig4,Foxo6,Frmd7,Fxn,Gdpd5,Gli2,Hes1,Hey2,Heyl,Il1b,Irx3,Itga3,Kalrn,Kdm4c,Klf4,Ldlr,Lif,Lpar3,Lrig2,Lrp4,Lsm1,Man2a1,Map4k4,Mapt,Mark2,Meis1,Mfn1,Mgll,Mmd,Mycn,Ncs1,Ndrg4,Nedd4l,Nkx2-5,Nr3c1,Ntm,Ntn1,Obsl1,O…
GO:0055002	striated muscle cell development	32	123	0.0218	ENSMUSP00000005234,ENSMUSP00000005769,ENSMUSP00000008021,ENSMUSP00000008280,ENSMUSP00000015723,ENSMUSP00000019924,ENSMUSP00000029454,ENSMUSP00000029761,ENSMUSP00000029941,ENSMUSP00000031694,ENSMUSP00000032457,ENSMUSP00000034133,ENSMUSP00000041361,ENSMUSP00000053238,ENSMUSP00000056500,ENSMUSP00000063108,ENSMUSP00000067708,ENSMUSP00000070200,ENSMUSP00000074198,ENSMUSP00000079937,ENSMUSP00000083725,…	Actn2,Adra1b,Atg7,Bves,Capzb,Casq2,Csrp3,Fhl2,Fhod3,Foxp1,Hey2,Lmod2,Mef2a,Mylk3,Myocd,Myoz2,Myoz3,Nfatc2,Nkx2-5,Obsl1,Pdlim5,Prkar1a,Prox1,Sgcb,Slc8a1,Tcap,Tmod1,Tmod4,Tnnt2,Vegfa,Wdr1,Wfikkn2
GO:0048519	negative regulation of biological process	507	3656	0.0235	ENSMUSP00000000939,ENSMUSP00000001179,ENSMUSP00000001460,ENSMUSP00000001548,ENSMUSP00000001780,ENSMUSP00000002053,ENSMUSP00000002280,ENSMUSP00000002765,ENSMUSP00000002979,ENSMUSP00000003049,ENSMUSP00000003313,ENSMUSP00000004036,ENSMUSP00000004281,ENSMUSP00000004994,ENSMUSP00000005188,ENSMUSP00000005255,ENSMUSP00000005256,ENSMUSP00000005749,ENSMUSP00000005769,ENSMUSP00000005825,ENSMUSP00000006235,…	Abcc1,Abhd2,Abhd6,Abl1,Abr,Ackr3,Actn2,Actr3,Acvr1,Adamts1,Adamts7,Adcy6,Adora1,Adra1b,Adrb1,Ajuba,Akap1,Akt1,Akt2,Ankrd1,Ankrd6,Apbb1,Apbb2,Arel1,Arid2,Arnt2,Arrdc3,Asap1,Astn2,Atg7,Atoh8,Atp1a1,Atp1a2,Aunip,Axin2,B4galt1,Bag1,Bag2,Bcdin3d,Bcl11b,Bcl6,Bcl9l,Bcor,Bend3,Bicc1,Bmp7,Bmper,Bod1,Bpifb1,Capzb,Casp2,Casq2,Casz1,Cblb,Cbln1,Ccnd1,Ccrn4l,Cd2ap,Cdan1,Cdc34,Cdh13,Cdh5,Cdk6,Cdyl,Cebpg,Chac1,C…
GO:0003007	heart morphogenesis	48	220	0.0240	ENSMUSP00000008021,ENSMUSP00000008280,ENSMUSP00000009143,ENSMUSP00000009713,ENSMUSP00000015723,ENSMUSP00000018407,ENSMUSP00000019924,ENSMUSP00000022545,ENSMUSP00000023050,ENSMUSP00000023171,ENSMUSP00000023610,ENSMUSP00000025718,ENSMUSP00000028970,ENSMUSP00000029846,ENSMUSP00000031104,ENSMUSP00000031224,ENSMUSP00000033923,ENSMUSP00000034469,ENSMUSP00000036285,ENSMUSP00000040576,ENSMUSP00000044983,…	Acvr1,Adamts1,Ankrd1,Arid2,Axin2,Bmp7,Chd7,Cyr61,Dhrs3,Dlc1,Dsp,Egln1,Fgf9,Fhl2,Gja1,Hand2,Heg1,Hes1,Hey2,Heyl,Ift57,Insr,Mkl2,Mylk2,Nkx2-5,Notch2,Pdcd4,Pds5a,Prox1,Rarb,Rtn4,S1pr1,Slc8a1,Slit3,Smad6,Sox4,Tab1,Tbx5,Tcap,Tead1,Tgfbr3,Tmem100,Tnni1,Tnnt2,Vegfa,Zfpm1,Zfpm2,Zmiz1
GO:0009887	animal organ morphogenesis	123	723	0.0240	ENSMUSP00000001179,ENSMUSP00000001253,ENSMUSP00000002979,ENSMUSP00000004994,ENSMUSP00000008021,ENSMUSP00000008280,ENSMUSP00000009143,ENSMUSP00000009713,ENSMUSP00000015723,ENSMUSP00000015791,ENSMUSP00000016172,ENSMUSP00000018407,ENSMUSP00000019192,ENSMUSP00000019924,ENSMUSP00000019998,ENSMUSP00000020381,ENSMUSP00000020507,ENSMUSP00000021641,ENSMUSP00000021796,ENSMUSP00000022040,ENSMUSP00000022545,…	Abr,Acvr1,Adamts1,Agtpbp1,Alpl,Ankrd1,Arid2,Axin2,Bcl11b,Bcl2l11,Bcor,Bmp7,Casz1,Celsr1,Chd7,Clrn1,Cryaa,Cyp26b1,Cyr61,Ddr1,Dhrs3,Dlc1,Dsp,Edn1,Egf,Egln1,Emx1,Ephb2,Esr2,Fem1b,Fgf1,Fgf18,Fgf2,Fgf9,Fhl2,Fras1,Frs2,Gcnt3,Gja1,Glg1,Gli2,Hand2,Heg1,Hes1,Hey2,Heyl,Hipk2,Hpn,Ift57,Insr,Irx1,Irx3,Kdm2b,Kif26b,Lama5,Lamb1,Lif,Lrig1,Lrp4,Man2a1,Matn1,Meis1,Mfrp,Mki67,Mkl2,Mycn,Mylk2,Ndst1,Nfib,Nkx2-5,Notc…
GO:0010646	regulation of cell communication	342	2359	0.0240	ENSMUSP00000000199,ENSMUSP00000000910,ENSMUSP00000000939,ENSMUSP00000001402,ENSMUSP00000001548,ENSMUSP00000001780,ENSMUSP00000002765,ENSMUSP00000003313,ENSMUSP00000004076,ENSMUSP00000004281,ENSMUSP00000005188,ENSMUSP00000005493,ENSMUSP00000006618,ENSMUSP00000008280,ENSMUSP00000009143,ENSMUSP00000009689,ENSMUSP00000015723,ENSMUSP00000016088,ENSMUSP00000016172,ENSMUSP00000016907,ENSMUSP00000017961,…	Aak1,Abhd6,Abl1,Abr,Abra,Ackr3,Acvr1,Adcy5,Adora1,Adra1b,Adrb1,Afap1,Ajuba,Akap1,Akap13,Akt1,Akt2,Ank2,Ankrd1,Ankrd6,Arhgap26,Arhgef16,Arhgef19,Arhgef3,Arhgef6,Arrdc3,Atg7,Auts2,Axin2,Bace1,Baiap2,Bcl2l11,Bcl6,Bcl9l,Bicc1,Bmp7,Bmper,Bpifb1,Cacna1b,Cacna1d,Camta1,Capzb,Card11,Card9,Casp2,Casq2,Cblb,Cbln1,Ccnd1,Cd180,Cd2ap,Cdc34,Cdc37,Cdh13,Celsr1,Chac1,Chd7,Cish,Clec16a,Clu,Cmtm8,Cmya5,Cnot1,Creb1…
GO:0032989	cellular component morphogenesis	104	591	0.0240	ENSMUSP00000002444,ENSMUSP00000002979,ENSMUSP00000004036,ENSMUSP00000005234,ENSMUSP00000005493,ENSMUSP00000005769,ENSMUSP00000008021,ENSMUSP00000009143,ENSMUSP00000015723,ENSMUSP00000015791,ENSMUSP00000018361,ENSMUSP00000019192,ENSMUSP00000022616,ENSMUSP00000023119,ENSMUSP00000023151,ENSMUSP00000023171,ENSMUSP00000023694,ENSMUSP00000025755,ENSMUSP00000026551,ENSMUSP00000027629,ENSMUSP00000027952,…	Abl1,Actn2,Apbb1,Apbb2,Atg7,Auts2,Bcl11b,Bcl6,Bmp7,Bves,Capzb,Casq2,Clrn1,Clu,Cntnap2,Creb1,Cryaa,Csrp3,Cyfip2,Ddr1,Dmrt1,Dpysl4,Dst,Dtnbp1,ENSMUSG00000022972,Efna5,Efnb3,Emx1,Ephb2,Esrrb,Ext1,Fermt2,Fez1,Fhod3,Fig4,Flrt1,Foxp1,Frmd6,Gja1,Gli2,Gnpat,Heg1,Hes1,Hrh2,Kalrn,Kif14,Klf2,Klf7,Lama5,Lamb1,Lgi1,Lifr,Lmod2,Lrp4,Map4k4,Map7,Mapt,Matn1,Mef2a,Mfn1,Mtm1,Myh14,Mylk3,Myoz2,Myoz3,Nfasc,Nfib,Nkx2-…
GO:0048468	cell development	185	1171	0.0240	ENSMUSP00000001780,ENSMUSP00000002444,ENSMUSP00000002979,ENSMUSP00000003461,ENSMUSP00000004036,ENSMUSP00000004994,ENSMUSP00000005234,ENSMUSP00000005256,ENSMUSP00000005493,ENSMUSP00000005769,ENSMUSP00000008021,ENSMUSP00000008280,ENSMUSP00000009143,ENSMUSP00000009713,ENSMUSP00000013338,ENSMUSP00000015723,ENSMUSP00000015791,ENSMUSP00000016897,ENSMUSP00000018698,ENSMUSP00000019192,ENSMUSP00000019924,…	Abhd2,Abl1,Actn2,Acvr1,Adra1b,Akt1,Akt2,Ank2,Apbb1,Apbb2,Arih2,Atg7,Auts2,B4galt1,Baiap2,Bcl11b,Bcl6,Bfsp1,Bloc1s4,Bmp7,Bves,C1galt1,Capzb,Casp2,Casq2,Cdk6,Cdyl,Clrn1,Clu,Cntnap2,Creb1,Cryaa,Csf3,Csrp3,Cyfip2,Ddr1,Ddx25,Dgkg,Dld,Dmrt1,Dpysl4,Dst,Dtnbp1,Edn1,Ednra,Efhd1,Efna5,Efnb3,Emx1,En1,Epas1,Ephb2,Erbb4,Esr2,Esrrb,Ext1,Ezr,Fem1b,Fermt2,Fez1,Fgf18,Fgf2,Fhl2,Fhod3,Fig4,Flrt1,Fosl2,Foxp1,Frmd6,F…
GO:0048638	regulation of developmental growth	58	282	0.0240	ENSMUSP00000001780,ENSMUSP00000005255,ENSMUSP00000015723,ENSMUSP00000018407,ENSMUSP00000018993,ENSMUSP00000019631,ENSMUSP00000019924,ENSMUSP00000020118,ENSMUSP00000021796,ENSMUSP00000021900,ENSMUSP00000022545,ENSMUSP00000023390,ENSMUSP00000024047,ENSMUSP00000024811,ENSMUSP00000027952,ENSMUSP00000031224,ENSMUSP00000031490,ENSMUSP00000034049,ENSMUSP00000037694,ENSMUSP00000037712,ENSMUSP00000038938,…	Abl1,Actr3,Adrb1,Akt1,Bcl2l11,Cacna1c,Chd7,Creb1,Ctdp1,Drd3,Dusp10,Dusp6,Edn1,Efna5,Erbb4,Ezr,Fgf2,Fgf9,Foxp1,Fxn,Ghr,Gja1,Hey2,Insr,Jarid2,Lpar3,Mapt,Meis1,Mgll,Mtm1,Nedd4l,Nkx2-5,Nr3c1,Ntn1,Pim1,Plxna1,Plxna2,Plxna4,Prox1,Ptk2,Rai1,Rgs2,Rtn4,Sema4d,Slc25a4,Stat5b,Syt1,Tbx5,Tgfbr3,Tnr,Trip10,Ttl,Twf2,Ulk1,Vegfa,Wisp1,Wwc1,Zfpm2
GO:0055006	cardiac cell development	21	65	0.0240	ENSMUSP00000008021,ENSMUSP00000008280,ENSMUSP00000015723,ENSMUSP00000019924,ENSMUSP00000029941,ENSMUSP00000031224,ENSMUSP00000032457,ENSMUSP00000034133,ENSMUSP00000036285,ENSMUSP00000041361,ENSMUSP00000067708,ENSMUSP00000070200,ENSMUSP00000073975,ENSMUSP00000079937,ENSMUSP00000083725,ENSMUSP00000093382,ENSMUSP00000099695,ENSMUSP00000115883,ENSMUSP00000117496,ENSMUSP00000129378,ENSMUSP00000135703	Actn2,Adra1b,Atg7,Bves,Csrp3,Fhl2,Fhod3,Hey2,Mef2a,Mylk3,Myocd,Nkx2-5,Pdcd4,Pdlim5,Prox1,Sgcb,Slc8a1,Smad6,Tcap,Tgfbr3,Vegfa
GO:0086001	cardiac muscle cell action potential	13	28	0.0240	ENSMUSP00000009689,ENSMUSP00000028991,ENSMUSP00000034533,ENSMUSP00000034889,ENSMUSP00000037192,ENSMUSP00000043765,ENSMUSP00000047705,ENSMUSP00000096357,ENSMUSP00000107869,ENSMUSP00000108413,ENSMUSP00000110371,ENSMUSP00000112838,ENSMUSP00000132838	Ank2,Cacna1c,Cacna1d,Cacnb2,Hcn4,Kcnd3,Kcnh2,Kcnj2,Kcnj5,Kcnq1,Nedd4l,Scn5a,Snta1
GO:0086002	cardiac muscle cell action potential involved in contraction	12	24	0.0240	ENSMUSP00000009689,ENSMUSP00000028991,ENSMUSP00000034533,ENSMUSP00000037192,ENSMUSP00000043765,ENSMUSP00000047705,ENSMUSP00000096357,ENSMUSP00000107869,ENSMUSP00000108413,ENSMUSP00000110371,ENSMUSP00000112838,ENSMUSP00000132838	Ank2,Cacna1c,Cacna1d,Cacnb2,Kcnd3,Kcnh2,Kcnj2,Kcnj5,Kcnq1,Nedd4l,Scn5a,Snta1
GO:0086065	cell communication involved in cardiac conduction	13	28	0.0240	ENSMUSP00000009689,ENSMUSP00000034533,ENSMUSP00000034889,ENSMUSP00000043765,ENSMUSP00000057096,ENSMUSP00000064536,ENSMUSP00000083725,ENSMUSP00000102690,ENSMUSP00000107869,ENSMUSP00000108413,ENSMUSP00000110371,ENSMUSP00000112838,ENSMUSP00000115062	Ank2,Cacna1c,Cacna1d,Cacnb2,Dsg2,Dsp,Gja1,Gjc1,Hcn4,Kcnj5,Kcnq1,Scn5a,Slc8a1
GO:0051147	regulation of muscle cell differentiation	33	131	0.0246	ENSMUSP00000005255,ENSMUSP00000015723,ENSMUSP00000019631,ENSMUSP00000020381,ENSMUSP00000021641,ENSMUSP00000021796,ENSMUSP00000022545,ENSMUSP00000024839,ENSMUSP00000028100,ENSMUSP00000034049,ENSMUSP00000034133,ENSMUSP00000038938,ENSMUSP00000040847,ENSMUSP00000054337,ENSMUSP00000062277,ENSMUSP00000072583,ENSMUSP00000073911,ENSMUSP00000073975,ENSMUSP00000074198,ENSMUSP00000076886,ENSMUSP00000079832,…	Adrb1,Akap13,Csrp3,Ctdp1,Cyp26b1,Edn1,Ehd2,Epc1,Fgf9,Foxp1,Frs2,Hdac4,Hdac9,Mylk3,Myocd,Nfatc2,Nkx2-5,Nln,Nr3c1,Pdcd4,Ppapdc3,Prox1,Rbm38,Rgs2,Sik1,Slc25a4,Smyd1,Sox6,Trim32,Trim72,Trip10,Tshz3,Wisp1
GO:0023052	signaling	395	2779	0.0253	ENSMUSP00000000080,ENSMUSP00000000161,ENSMUSP00000000199,ENSMUSP00000001179,ENSMUSP00000001548,ENSMUSP00000001780,ENSMUSP00000002765,ENSMUSP00000003313,ENSMUSP00000004036,ENSMUSP00000004076,ENSMUSP00000004173,ENSMUSP00000004281,ENSMUSP00000004986,ENSMUSP00000005188,ENSMUSP00000005255,ENSMUSP00000005256,ENSMUSP00000005749,ENSMUSP00000006669,ENSMUSP00000009143,ENSMUSP00000009236,ENSMUSP00000009689,…	Abhd2,Abl1,Abr,Ackr3,Acot11,Acsl1,Actn2,Acvr1,Adcy5,Adcy6,Adcy9,Adora1,Adra1b,Adrb1,Agtrap,Ajuba,Akap13,Akt1,Akt2,Angptl1,Ank2,Arhgap20,Arhgap26,Arhgap29,Arhgef3,Arhgef6,Arnt2,Asb15,Asb2,Asb8,Atoh8,Atp1b1,Axin2,Baiap2,Bcl11b,Bcl2l11,Bcl6,Bcl9l,Bmp7,Cab39,Cacna1b,Cacna1c,Cacna1d,Cacnb2,Card11,Card9,Casp2,Casq2,Cblb,Ccnd1,Cd180,Cdh13,Cdh16,Cdh5,Cdh6,Cdip1,Cdk6,Celsr1,Chac1,Cish,Clcn1,Clec16a,Clu,Co…
GO:0051146	striated muscle cell differentiation	41	179	0.0265	ENSMUSP00000001780,ENSMUSP00000004994,ENSMUSP00000005234,ENSMUSP00000005769,ENSMUSP00000008021,ENSMUSP00000008280,ENSMUSP00000015723,ENSMUSP00000018407,ENSMUSP00000019924,ENSMUSP00000024839,ENSMUSP00000028970,ENSMUSP00000029454,ENSMUSP00000029761,ENSMUSP00000029941,ENSMUSP00000031694,ENSMUSP00000032457,ENSMUSP00000034133,ENSMUSP00000041361,ENSMUSP00000053238,ENSMUSP00000056500,ENSMUSP00000063108,…	Actn2,Acvr1,Adra1b,Akap13,Akt1,Atg7,Bves,Capzb,Casq2,Csrp3,Fhl2,Fhod3,Foxp1,Hey2,Lmod2,Mef2a,Mylk2,Mylk3,Myocd,Myoz2,Myoz3,Nfatc2,Nkx2-5,Obsl1,Pax3,Pdlim5,Prkar1a,Prox1,Rarb,Sgcb,Sik1,Slc8a1,Sox6,Tbx5,Tcap,Tmod1,Tmod4,Tnnt2,Vegfa,Wdr1,Wfikkn2
GO:0045664	regulation of neuron differentiation	99	560	0.0271	ENSMUSP00000000199,ENSMUSP00000001548,ENSMUSP00000001780,ENSMUSP00000002765,ENSMUSP00000004036,ENSMUSP00000004050,ENSMUSP00000009143,ENSMUSP00000014698,ENSMUSP00000015723,ENSMUSP00000018361,ENSMUSP00000019924,ENSMUSP00000021900,ENSMUSP00000022264,ENSMUSP00000023151,ENSMUSP00000023171,ENSMUSP00000023610,ENSMUSP00000024047,ENSMUSP00000025718,ENSMUSP00000026436,ENSMUSP00000027529,ENSMUSP00000027878,…	Abl1,Actr3,Adamts1,Adcy6,Akt1,Ankrd1,Apbb1,Asap1,Baiap2,Bcl11b,Bcl6,Bmp7,Casz1,Csmd3,Cux2,Dguok,Dtnbp1,Eef1a1,Eef2k,Efna5,Efnb3,Ephb2,Fbxo31,Fbxw8,Fez1,Fig4,Foxo6,Frmd7,Fxn,Gdpd5,Gli2,Hes1,Hey2,Heyl,Il1b,Irx3,Itga3,Kalrn,Kdm4c,Klf4,Lif,Lpar3,Lrig2,Lrp4,Lsm1,Map4k4,Mapt,Mark2,Meis1,Mfn1,Mgll,Mmd,Mycn,Ncs1,Ndrg4,Nedd4l,Nkx2-5,Nr3c1,Ntm,Ntn1,Obsl1,Pbx1,Pcp4,Pdlim5,Plxna1,Plxna2,Plxna4,Plxnb1,Pmp22,P…
GO:0098659	inorganic cation import across plasma membrane	17	47	0.0271	ENSMUSP00000027863,ENSMUSP00000034533,ENSMUSP00000034889,ENSMUSP00000037192,ENSMUSP00000038142,ENSMUSP00000039657,ENSMUSP00000063329,ENSMUSP00000066108,ENSMUSP00000071829,ENSMUSP00000072274,ENSMUSP00000080911,ENSMUSP00000083077,ENSMUSP00000083725,ENSMUSP00000086588,ENSMUSP00000096357,ENSMUSP00000097113,ENSMUSP00000109493	Atp1a1,Atp1a2,Atp1b1,Hcn2,Hcn4,Kcnd3,Kcnj12,Kcnj14,Kcnj15,Kcnj2,Kcnj3,Kcnj5,Slc39a12,Slc39a14,Slc8a1,Slc9a3,Slc9a7
GO:0051049	regulation of transport	202	1305	0.0279	ENSMUSP00000000199,ENSMUSP00000000939,ENSMUSP00000001179,ENSMUSP00000001780,ENSMUSP00000002765,ENSMUSP00000005188,ENSMUSP00000005234,ENSMUSP00000005352,ENSMUSP00000009236,ENSMUSP00000009689,ENSMUSP00000015712,ENSMUSP00000015723,ENSMUSP00000016172,ENSMUSP00000017961,ENSMUSP00000018572,ENSMUSP00000020608,ENSMUSP00000020846,ENSMUSP00000021290,ENSMUSP00000021796,ENSMUSP00000022082,ENSMUSP00000022104,…	Aak1,Abcc1,Abl1,Abr,Actn2,Actr3,Adcy5,Adora1,Adrb1,Akap1,Akap8l,Akt1,Akt2,Ank2,Ankrd1,Apbb1,Aspscr1,Atg7,Atp1a1,Atp1a2,Atp1b1,Bves,Cacna1b,Cacna1c,Cacna1d,Cacnb2,Casq2,Cd2ap,Cdh13,Celsr1,Chd7,Clcn1,Clu,Cnst,Corin,Creb1,Crebrf,Dapk1,Derl3,Dhrs7c,Drd3,Dtnbp1,Edn1,Edn2,Ednra,Eef2k,Efcab4a,Efna5,Egf,Ehd2,Ephb2,Erbb4,Ezr,F2r,Fbxw7,Fez1,Fgf14,Gapvd1,Gja1,Glrx,Grb10,Grin3b,Gsg1l,Hbp1,Hcn2,Hcn4,Hes1,Hip1…
GO:0060421	positive regulation of heart growth	15	38	0.0279	ENSMUSP00000005255,ENSMUSP00000018407,ENSMUSP00000019631,ENSMUSP00000019924,ENSMUSP00000021796,ENSMUSP00000022545,ENSMUSP00000024811,ENSMUSP00000031224,ENSMUSP00000034049,ENSMUSP00000037694,ENSMUSP00000040847,ENSMUSP00000051335,ENSMUSP00000095199,ENSMUSP00000114123,ENSMUSP00000135703	Adrb1,Edn1,Erbb4,Fgf2,Fgf9,Hey2,Nr3c1,Pim1,Prox1,Slc25a4,Tbx5,Tgfbr3,Trip10,Wisp1,Zfpm2
GO:0006941	striated muscle contraction	24	83	0.0287	ENSMUSP00000008021,ENSMUSP00000009689,ENSMUSP00000015723,ENSMUSP00000027863,ENSMUSP00000028970,ENSMUSP00000028991,ENSMUSP00000029454,ENSMUSP00000034533,ENSMUSP00000037192,ENSMUSP00000043765,ENSMUSP00000047705,ENSMUSP00000083725,ENSMUSP00000096357,ENSMUSP00000103531,ENSMUSP00000107717,ENSMUSP00000107869,ENSMUSP00000108413,ENSMUSP00000109197,ENSMUSP00000110371,ENSMUSP00000112838,ENSMUSP00000122925,…	Ank2,Atp1b1,Cacna1c,Cacna1d,Cacnb2,Casq2,Csrp3,Kcnd3,Kcnh2,Kcnj2,Kcnj5,Kcnq1,Mb,Myh14,Mylk2,Nedd4l,Nkx2-5,Obsl1,Scn5a,Slc8a1,Snta1,Tcap,Tnni1,Tnnt2
GO:0022008	neurogenesis	195	1255	0.0290	ENSMUSP00000000199,ENSMUSP00000001179,ENSMUSP00000001548,ENSMUSP00000001780,ENSMUSP00000002765,ENSMUSP00000002880,ENSMUSP00000002979,ENSMUSP00000003461,ENSMUSP00000004036,ENSMUSP00000004050,ENSMUSP00000004994,ENSMUSP00000005234,ENSMUSP00000005256,ENSMUSP00000005352,ENSMUSP00000005493,ENSMUSP00000009143,ENSMUSP00000009713,ENSMUSP00000014698,ENSMUSP00000015723,ENSMUSP00000016172,ENSMUSP00000018361,…	Abl1,Actr3,Adamts1,Adcy6,Agtpbp1,Akt1,Akt2,Ankrd1,Apbb1,Apbb2,Asap1,Atg7,Auts2,Bag1,Baiap2,Bcl11b,Bcl6,Bloc1s4,Bmp7,Btbd6,Capzb,Casz1,Cbln1,Cdk6,Celsr1,Chac1,Chd7,Clrn1,Clu,Cntnap2,Corin,Creb1,Csmd3,Cux2,Cyfip2,Dbx1,Ddr1,Dgkg,Dguok,Dpysl4,Drd3,Dst,Dtnbp1,Dusp10,Eef1a1,Eef2k,Efhd1,Efna5,Efnb3,Emx1,En1,Ephb2,Erbb4,Esr2,Ext1,Fbxo31,Fbxw8,Fez1,Fgf2,Fig4,Flrt1,Foxo6,Foxp1,Frmd7,Frs2,Fxn,Gcm1,Gdpd5,Gja…
GO:0016311	dephosphorylation	48	224	0.0293	ENSMUSP00000020118,ENSMUSP00000020608,ENSMUSP00000022264,ENSMUSP00000023050,ENSMUSP00000029053,ENSMUSP00000029355,ENSMUSP00000030551,ENSMUSP00000031793,ENSMUSP00000033241,ENSMUSP00000033930,ENSMUSP00000034313,ENSMUSP00000038938,ENSMUSP00000039368,ENSMUSP00000039598,ENSMUSP00000039657,ENSMUSP00000041087,ENSMUSP00000041395,ENSMUSP00000043865,ENSMUSP00000045603,ENSMUSP00000045838,ENSMUSP00000045864,…	Alpl,Atp1a1,Ctdp1,Dusp10,Dusp4,Dusp6,Fig4,Inpp4a,Inpp5e,Lhpp,Lpin1,Lpin2,Lppr1,Mtm1,Nceh1,Nt5c1a,Nt5c3,Nt5c3b,Nt5dc3,Ntpcr,Pdp1,Pdpr,Pfkfb2,Pfkfb4,Phospho1,Ppap2b,Ppapdc2,Ppm1b,Ppm1k,Ppm1l,Ppp1r3a,Ppp1r3b,Ppp2ca,Ppp2r5a,Ppp3cc,Ptp4a3,Ptpn1,Ptpn14,Ptpn4,Ptprd,Ptprf,Ptprg,Ptprm,Ptprt,Tab1,Tenc1,Ubash3b,Ublcp1
GO:0007155	cell adhesion	91	509	0.0312	ENSMUSP00000000161,ENSMUSP00000001548,ENSMUSP00000002979,ENSMUSP00000003061,ENSMUSP00000005255,ENSMUSP00000009143,ENSMUSP00000015791,ENSMUSP00000016172,ENSMUSP00000016315,ENSMUSP00000019998,ENSMUSP00000020220,ENSMUSP00000021900,ENSMUSP00000023072,ENSMUSP00000023171,ENSMUSP00000023334,ENSMUSP00000024709,ENSMUSP00000024773,ENSMUSP00000026432,ENSMUSP00000027861,ENSMUSP00000027863,ENSMUSP00000028881,…	Abl1,Ackr3,Actn2,Acvr1,Adam23,Ajuba,Amigo3,Arvcf,Atp1b1,B4galt1,Bcam,Bcl2l11,Bloc1s4,Bmp7,Bves,Cbln1,Cd2ap,Cdh13,Cdh16,Cdh26,Cdh5,Cdh6,Cdh9,Celsr1,Chst4,Cntnap2,Col28a1,Cyfip2,Cyr61,Ddr1,Dlc1,Dpt,Dsg2,Dsp,Dst,Egfl7,Ezr,Fermt2,Flrt1,Gypc,Has3,Hes1,Igfals,Igsf5,Il1b,Itga2b,Itga3,Itga9,Itgal,Itgb2l,Jam3,Kif14,Kifc3,Lama5,Lamb1,Lamb3,Lpp,Lsamp,Mcam,Nfasc,Ninj2,Ntm,Ntn1,Nuak1,Pard3,Parvb,Perp,Pgm5,Ple…
GO:1903115	regulation of actin filament-based movement	15	39	0.0327	ENSMUSP00000028970,ENSMUSP00000029454,ENSMUSP00000034889,ENSMUSP00000037192,ENSMUSP00000039657,ENSMUSP00000040847,ENSMUSP00000043765,ENSMUSP00000057096,ENSMUSP00000075540,ENSMUSP00000083077,ENSMUSP00000107717,ENSMUSP00000108413,ENSMUSP00000112838,ENSMUSP00000115062,ENSMUSP00000118221	Adrb1,Ank2,Atp1a1,Atp1a2,Cacna1c,Casq2,Dsg2,Dsp,Hcn4,Kcnj2,Mylk2,Rnf207,Scn5a,Sri,Tnnt2
GO:0043502	regulation of muscle adaptation	25	90	0.0337	ENSMUSP00000005255,ENSMUSP00000018572,ENSMUSP00000019631,ENSMUSP00000021796,ENSMUSP00000022986,ENSMUSP00000034049,ENSMUSP00000038938,ENSMUSP00000040847,ENSMUSP00000044983,ENSMUSP00000047665,ENSMUSP00000050408,ENSMUSP00000060671,ENSMUSP00000095199,ENSMUSP00000095249,ENSMUSP00000098217,ENSMUSP00000103245,ENSMUSP00000105663,ENSMUSP00000112838,ENSMUSP00000115558,ENSMUSP00000117040,ENSMUSP00000117496,…	Adk,Adrb1,Akap1,Akap13,Cmya5,Ctdp1,Edn1,Fbxo32,Foxp1,Gtf2ird1,Hand2,Hdac4,Jarid2,Klf4,Mef2a,Nr3c1,Ppargc1a,Ptk2,Rgs2,Scn5a,Slc25a4,Tead1,Tnni1,Trip10,Wisp1
GO:0045927	positive regulation of growth	48	226	0.0337	ENSMUSP00000001780,ENSMUSP00000005255,ENSMUSP00000018407,ENSMUSP00000019192,ENSMUSP00000019631,ENSMUSP00000019924,ENSMUSP00000021796,ENSMUSP00000021900,ENSMUSP00000022545,ENSMUSP00000022550,ENSMUSP00000024047,ENSMUSP00000024811,ENSMUSP00000025590,ENSMUSP00000026671,ENSMUSP00000027629,ENSMUSP00000031224,ENSMUSP00000034049,ENSMUSP00000034920,ENSMUSP00000037694,ENSMUSP00000037712,ENSMUSP00000038229,…	Adrb1,Akt1,Chd7,Creb1,Cryaa,Edn1,Efna5,Erbb4,Extl3,Ezr,Fgf2,Fgf9,Fxn,Ghr,Hey2,Hpn,Insr,Kdm2b,Lgi1,Lpar3,Map2k5,Mapt,Mtm1,Nedd4l,Nr3c1,Ntn1,Osbp,Pim1,Prox1,Ptk2,Rftn1,Rptor,Rtn4,Sema4d,Slc25a33,Slc25a4,Stat5b,Syt1,Tbx5,Tfcp2l1,Tgfbr3,Trim32,Trip10,Twf2,Vegfa,Wfs1,Wisp1,Zfpm2
GO:0060306	regulation of membrane repolarization	12	26	0.0337	ENSMUSP00000005234,ENSMUSP00000009689,ENSMUSP00000028991,ENSMUSP00000029454,ENSMUSP00000037192,ENSMUSP00000047705,ENSMUSP00000064536,ENSMUSP00000075540,ENSMUSP00000107869,ENSMUSP00000112838,ENSMUSP00000125251,ENSMUSP00000132838	Cacna1d,Casq2,Gja1,Kcnh2,Kcnj2,Kcnq1,Nedd4l,Nos1ap,Rnf207,Scn5a,Snta1,Wdr1
GO:0042692	muscle cell differentiation	48	227	0.0351	ENSMUSP00000001780,ENSMUSP00000004994,ENSMUSP00000005234,ENSMUSP00000005769,ENSMUSP00000008021,ENSMUSP00000008280,ENSMUSP00000009713,ENSMUSP00000015723,ENSMUSP00000018407,ENSMUSP00000019924,ENSMUSP00000021641,ENSMUSP00000023171,ENSMUSP00000024839,ENSMUSP00000028100,ENSMUSP00000028970,ENSMUSP00000029454,ENSMUSP00000029761,ENSMUSP00000029941,ENSMUSP00000031694,ENSMUSP00000032457,ENSMUSP00000034133,…	Actn2,Acvr1,Adra1b,Akap13,Akt1,Ank2,Atg7,Bves,Capzb,Casq2,Csrp3,Epc1,Fhl2,Fhod3,Foxp1,Hes1,Hey2,Lmod2,Mef2a,Mkl2,Mylk2,Mylk3,Myocd,Myoz2,Myoz3,Nfatc2,Nkx2-5,Obsl1,Pax3,Pdlim5,Prkar1a,Prox1,Rarb,Sgcb,Sgcd,Sik1,Slc8a1,Smad6,Sox6,Tbx5,Tcap,Tmod1,Tmod4,Tnnt2,Tshz3,Vegfa,Wdr1,Wfikkn2
GO:0055023	positive regulation of cardiac muscle tissue growth	14	35	0.0351	ENSMUSP00000005255,ENSMUSP00000018407,ENSMUSP00000019631,ENSMUSP00000019924,ENSMUSP00000021796,ENSMUSP00000022545,ENSMUSP00000024811,ENSMUSP00000031224,ENSMUSP00000034049,ENSMUSP00000037694,ENSMUSP00000040847,ENSMUSP00000051335,ENSMUSP00000095199,ENSMUSP00000114123	Adrb1,Edn1,Erbb4,Fgf2,Fgf9,Hey2,Nr3c1,Pim1,Slc25a4,Tbx5,Tgfbr3,Trip10,Wisp1,Zfpm2
GO:0098739	import across plasma membrane	19	59	0.0351	ENSMUSP00000005493,ENSMUSP00000027863,ENSMUSP00000034533,ENSMUSP00000034889,ENSMUSP00000037192,ENSMUSP00000038142,ENSMUSP00000039657,ENSMUSP00000063329,ENSMUSP00000066108,ENSMUSP00000071829,ENSMUSP00000072274,ENSMUSP00000080911,ENSMUSP00000083077,ENSMUSP00000083725,ENSMUSP00000086588,ENSMUSP00000096357,ENSMUSP00000097113,ENSMUSP00000097743,ENSMUSP00000109493	Abcc1,Atp1a1,Atp1a2,Atp1b1,Hcn2,Hcn4,Kcnd3,Kcnj12,Kcnj14,Kcnj15,Kcnj2,Kcnj3,Kcnj5,Slc1a3,Slc39a12,Slc39a14,Slc8a1,Slc9a3,Slc9a7
GO:0070252	actin-mediated cell contraction	15	40	0.0374	ENSMUSP00000009689,ENSMUSP00000028991,ENSMUSP00000034533,ENSMUSP00000037192,ENSMUSP00000043765,ENSMUSP00000047705,ENSMUSP00000052202,ENSMUSP00000096357,ENSMUSP00000107717,ENSMUSP00000107869,ENSMUSP00000108413,ENSMUSP00000110371,ENSMUSP00000112838,ENSMUSP00000125453,ENSMUSP00000132838	Ank2,Cacna1c,Cacna1d,Cacnb2,Frmd6,Kcnd3,Kcnh2,Kcnj2,Kcnj5,Kcnq1,Nedd4l,Pard3,Scn5a,Snta1,Tnnt2
GO:0007165	signal transduction	368	2592	0.0382	ENSMUSP00000000080,ENSMUSP00000000161,ENSMUSP00000000199,ENSMUSP00000001179,ENSMUSP00000001548,ENSMUSP00000001780,ENSMUSP00000002765,ENSMUSP00000003313,ENSMUSP00000004036,ENSMUSP00000004076,ENSMUSP00000004173,ENSMUSP00000004281,ENSMUSP00000004986,ENSMUSP00000005188,ENSMUSP00000005255,ENSMUSP00000005256,ENSMUSP00000005749,ENSMUSP00000006669,ENSMUSP00000009143,ENSMUSP00000009236,ENSMUSP00000015712,…	Abhd2,Abl1,Abr,Ackr3,Acot11,Acsl1,Actn2,Acvr1,Adcy5,Adcy6,Adcy9,Adora1,Adra1b,Adrb1,Agtrap,Ajuba,Akap13,Akt1,Akt2,Angptl1,Ank2,Arhgap20,Arhgap26,Arhgap29,Arhgef3,Arhgef6,Arnt2,Asb15,Asb2,Asb8,Atoh8,Atp1b1,Axin2,Baiap2,Bcl11b,Bcl2l11,Bcl6,Bcl9l,Bmp7,Cab39,Cacna1c,Cacna1d,Card11,Card9,Casp2,Casq2,Cblb,Ccnd1,Cd180,Cdh13,Cdh5,Cdh6,Cdip1,Cdk6,Celsr1,Chac1,Cish,Clec16a,Clu,Col4a2,Cpeb4,Creb1,Ctr9,Cyp26…
GO:0046622	positive regulation of organ growth	16	45	0.0382	ENSMUSP00000001780,ENSMUSP00000005255,ENSMUSP00000018407,ENSMUSP00000019631,ENSMUSP00000019924,ENSMUSP00000021796,ENSMUSP00000022545,ENSMUSP00000024811,ENSMUSP00000031224,ENSMUSP00000034049,ENSMUSP00000037694,ENSMUSP00000040847,ENSMUSP00000051335,ENSMUSP00000095199,ENSMUSP00000114123,ENSMUSP00000135703	Adrb1,Akt1,Edn1,Erbb4,Fgf2,Fgf9,Hey2,Nr3c1,Pim1,Prox1,Slc25a4,Tbx5,Tgfbr3,Trip10,Wisp1,Zfpm2
GO:0050794	regulation of cellular process	876	6715	0.0382	ENSMUSP00000000080,ENSMUSP00000000161,ENSMUSP00000000199,ENSMUSP00000000828,ENSMUSP00000000910,ENSMUSP00000000939,ENSMUSP00000001179,ENSMUSP00000001402,ENSMUSP00000001460,ENSMUSP00000001548,ENSMUSP00000001780,ENSMUSP00000002053,ENSMUSP00000002444,ENSMUSP00000002765,ENSMUSP00000002979,ENSMUSP00000003049,ENSMUSP00000003313,ENSMUSP00000003444,ENSMUSP00000004036,ENSMUSP00000004050,ENSMUSP00000004051,…	Aak1,Abcc1,Abhd2,Abhd6,Abl1,Ablim2,Abr,Abra,Ackr3,Acot11,Acsl1,Actn2,Actr3,Actr3b,Acvr1,Adamts1,Adamts7,Adcy5,Adcy6,Adcy9,Adk,Adora1,Adra1b,Adrb1,Afap1,Aff1,Aff3,Agtrap,Ajuba,Akap1,Akap13,Akap8l,Akt1,Akt2,Amigo3,Angptl1,Ank2,Ankrd1,Ankrd6,Anxa3,Apbb1,Apbb2,Arel1,Arhgap20,Arhgap26,Arhgap29,Arhgef16,Arhgef19,Arhgef3,Arhgef6,Arid2,Arih2,Arnt2,Arpc3,Arrdc3,Asap1,Asb15,Asb2,Asb8,Ascc1,Aspscr1,Atg7,Ato…
GO:0051093	negative regulation of developmental process	127	772	0.0433	ENSMUSP00000004036,ENSMUSP00000005749,ENSMUSP00000009143,ENSMUSP00000014698,ENSMUSP00000015723,ENSMUSP00000018361,ENSMUSP00000018407,ENSMUSP00000018737,ENSMUSP00000018993,ENSMUSP00000020381,ENSMUSP00000020608,ENSMUSP00000021900,ENSMUSP00000022104,ENSMUSP00000022264,ENSMUSP00000022545,ENSMUSP00000023151,ENSMUSP00000023171,ENSMUSP00000023390,ENSMUSP00000023610,ENSMUSP00000023673,ENSMUSP00000023849,…	Abl1,Abr,Actr3,Adamts1,Adamts7,Adcy6,Adrb1,Apbb1,Asap1,Axin2,Bcl6,Bcor,Bmp7,Casz1,Ccnd1,Ccrn4l,Cdk6,Col4a2,Csrp3,Ctdp1,Ctr9,Dguok,Drd3,Dtnbp1,Dusp10,Efna5,Efnb3,Ephb2,Erbb4,Esrrb,Fbxw7,Fgf9,Fig4,Foxp1,Frs2,Fxn,Gja1,Gli2,Grb14,H1foo,Hand2,Hbp1,Hdac4,Hdac9,Hes1,Hpn,Il1b,Irx3,Jarid2,Kiaa0922,Klf13,Klf2,Klf4,Ldlr,Leo1,Lif,Lrig2,Lrp4,Lsm1,Map2k5,Map4k4,Mapt,Mdga1,Meis1,Meis2,Mfn1,Mkx,Mycn,Myocd,Nfatc2…
GO:0060047	heart contraction	21	71	0.0433	ENSMUSP00000008021,ENSMUSP00000009689,ENSMUSP00000015723,ENSMUSP00000027863,ENSMUSP00000028991,ENSMUSP00000029454,ENSMUSP00000034533,ENSMUSP00000037192,ENSMUSP00000043765,ENSMUSP00000047705,ENSMUSP00000076459,ENSMUSP00000083725,ENSMUSP00000096357,ENSMUSP00000107717,ENSMUSP00000107869,ENSMUSP00000108413,ENSMUSP00000110371,ENSMUSP00000112838,ENSMUSP00000122925,ENSMUSP00000129378,ENSMUSP00000132838	Ank2,Atp1b1,Cacna1c,Cacna1d,Cacnb2,Casq2,Csrp3,Kcnd3,Kcnh2,Kcnj2,Kcnj5,Kcnq1,Nedd4l,Nkx2-5,Scn5a,Sgcd,Slc8a1,Snta1,Tcap,Tnni1,Tnnt2
GO:0070848	response to growth factor	71	381	0.0433	ENSMUSP00000001780,ENSMUSP00000002765,ENSMUSP00000009143,ENSMUSP00000015723,ENSMUSP00000016672,ENSMUSP00000018737,ENSMUSP00000020118,ENSMUSP00000020381,ENSMUSP00000020507,ENSMUSP00000021796,ENSMUSP00000022545,ENSMUSP00000022945,ENSMUSP00000023050,ENSMUSP00000023171,ENSMUSP00000023673,ENSMUSP00000023779,ENSMUSP00000024047,ENSMUSP00000025718,ENSMUSP00000026436,ENSMUSP00000028639,ENSMUSP00000028689,…	Actr3,Acvr1,Adamts7,Akt1,Ankrd1,Anxa3,Arpc3,Baiap2,Bmp7,Cdh5,Col4a2,Creb1,Dusp6,Edn1,Eef1a1,Eef2k,Erbb4,Fermt2,Fez1,Fgf1,Fgf16,Fgf18,Fgf2,Fgf9,Flrt1,Frs2,Fut8,Garem,Hes1,Heyl,Hfe2,Hipk2,Inha,Insr,Kcnd3,Kif16b,Klf4,Lrp4,Map2k5,Mapkapk2,Meis2,Micall1,Ndst1,Nkx2-5,Nr3c1,Nr4a1,Oprd1,Oprm1,Pdcd4,Plcg1,Ppargc1a,Prkce,Prkd1,Ptk2,Rapgef2,Runx1,Shcbp1,Smad6,Snrnp70,Sox6,Sparc,Star,Stat5b,Tab1,Tbc1d7,Tgfbr…
GO:1903524	positive regulation of blood circulation	19	61	0.0449	ENSMUSP00000000910,ENSMUSP00000001780,ENSMUSP00000009689,ENSMUSP00000015723,ENSMUSP00000019924,ENSMUSP00000020721,ENSMUSP00000021796,ENSMUSP00000030384,ENSMUSP00000036285,ENSMUSP00000038170,ENSMUSP00000039657,ENSMUSP00000040847,ENSMUSP00000059977,ENSMUSP00000061754,ENSMUSP00000064536,ENSMUSP00000070200,ENSMUSP00000075540,ENSMUSP00000112838,ENSMUSP00000115558	Adra1b,Adrb1,Akt1,Atp1a1,Dbh,Edn1,Edn2,F2r,Gja1,Hey2,Hrh2,Kcnq1,Nkx2-5,Ptgs1,Rgs2,Rnf207,Scn5a,Smad6,Smtn
StringDB Analysis results Gene Ontology: Cellular Component (GO:CC)
#term ID	term description	observed gene count	background gene count	strength	false discovery rate	matching proteins in your network (IDs)	matching proteins in your network (labels)
GO:0042383	sarcolemma	43	135	0.42	0.00020	10090.ENSMUSP00000006235,10090.ENSMUSP00000009689,10090.ENSMUSP00000023099,10090.ENSMUSP00000023119,10090.ENSMUSP00000027863,10090.ENSMUSP00000028991,10090.ENSMUSP00000030398,10090.ENSMUSP00000031894,10090.ENSMUSP00000033824,10090.ENSMUSP00000034029,10090.ENSMUSP00000034097,10090.ENSMUSP00000034533,10090.ENSMUSP00000036025,10090.ENSMUSP00000037192,10090.ENSMUSP00000039657,10090.ENSMUSP00000043765…	Ctsb,Kcnq1,Slc38a2,Vdr,Atp1b1,Snta1,Slc2a1,Clcn1,Lamp1,Ednra,Got2,Kcnj5,Pgm5,Kcnj2,Atp1a1,Ank2,Stbd1,Kcnb1,Kcnj3,Ezr,Slc8b1,Adra1b,Dtnbp1,Sgcd,Trim72,Sgcb,Dysf,Atp1a2,Slc8a1,Kcnj12,Bves,Dst,Kcnd3,Sync,Oprm1,Ptk2,Cacna1d,Cacna1c,Cacnb2,Dtna,Scn5a,Slmap,Sri
GO:0030016	myofibril	52	191	0.36	0.00035	10090.ENSMUSP00000005769,10090.ENSMUSP00000008021,10090.ENSMUSP00000008280,10090.ENSMUSP00000017961,10090.ENSMUSP00000022986,10090.ENSMUSP00000023072,10090.ENSMUSP00000024047,10090.ENSMUSP00000025718,10090.ENSMUSP00000029454,10090.ENSMUSP00000029761,10090.ENSMUSP00000029941,10090.ENSMUSP00000030398,10090.ENSMUSP00000031694,10090.ENSMUSP00000036025,10090.ENSMUSP00000036032,10090.ENSMUSP00000039072…	Tmod4,Tcap,Fhl2,Jph2,Fbxo32,Parvb,Twf2,Ankrd1,Casq2,Myoz2,Pdlim5,Slc2a1,Lmod2,Pgm5,Ky,Jph1,Pde4dip,Fhod3,Ank2,Fermt2,Pygm,Cmya5,Abra,Trim32,Myoz3,Actn2,Ppp2r5a,Slc8a1,Myh7b,ENSMUSG00000071540,Hdac4,Dst,Mtm1,Capzb,Sync,Sqstm1,Myom3,Tmod1,Tnnt2,Cacna1d,Cacna1c,Obsl1,Palld,Scn5a,Svil,Slmap,Sri,Tnni1,Ablim2,Nos1ap,Csrp3,Ppp1r12b
GO:0043292	contractile fiber	53	200	0.34	0.00036	10090.ENSMUSP00000005769,10090.ENSMUSP00000008021,10090.ENSMUSP00000008280,10090.ENSMUSP00000017961,10090.ENSMUSP00000022986,10090.ENSMUSP00000023072,10090.ENSMUSP00000024047,10090.ENSMUSP00000025718,10090.ENSMUSP00000029454,10090.ENSMUSP00000029761,10090.ENSMUSP00000029941,10090.ENSMUSP00000030398,10090.ENSMUSP00000031694,10090.ENSMUSP00000036025,10090.ENSMUSP00000036032,10090.ENSMUSP00000039072…	Tmod4,Tcap,Fhl2,Jph2,Fbxo32,Parvb,Twf2,Ankrd1,Casq2,Myoz2,Pdlim5,Slc2a1,Lmod2,Pgm5,Ky,Jph1,Pde4dip,Fhod3,Ank2,Fermt2,Pygm,Cmya5,Abra,Trim32,Myoz3,Gja1,Actn2,Ppp2r5a,Slc8a1,Myh7b,ENSMUSG00000071540,Hdac4,Dst,Mtm1,Capzb,Sync,Sqstm1,Myom3,Tmod1,Tnnt2,Cacna1d,Cacna1c,Obsl1,Palld,Scn5a,Svil,Slmap,Sri,Tnni1,Ablim2,Nos1ap,Csrp3,Ppp1r12b
GO:0030017	sarcomere	47	176	0.35	0.00090	10090.ENSMUSP00000005769,10090.ENSMUSP00000008021,10090.ENSMUSP00000008280,10090.ENSMUSP00000017961,10090.ENSMUSP00000022986,10090.ENSMUSP00000023072,10090.ENSMUSP00000025718,10090.ENSMUSP00000029454,10090.ENSMUSP00000029761,10090.ENSMUSP00000029941,10090.ENSMUSP00000030398,10090.ENSMUSP00000031694,10090.ENSMUSP00000036025,10090.ENSMUSP00000036032,10090.ENSMUSP00000039072,10090.ENSMUSP00000041361…	Tmod4,Tcap,Fhl2,Jph2,Fbxo32,Parvb,Ankrd1,Casq2,Myoz2,Pdlim5,Slc2a1,Lmod2,Pgm5,Ky,Jph1,Fhod3,Ank2,Fermt2,Pygm,Cmya5,Abra,Trim32,Myoz3,Actn2,Ppp2r5a,Slc8a1,ENSMUSG00000071540,Hdac4,Dst,Mtm1,Capzb,Sync,Sqstm1,Myom3,Tmod1,Tnnt2,Cacna1d,Cacna1c,Obsl1,Palld,Scn5a,Slmap,Sri,Tnni1,Nos1ap,Csrp3,Ppp1r12b
GO:0031674	I band	37	125	0.39	0.0011	10090.ENSMUSP00000008021,10090.ENSMUSP00000008280,10090.ENSMUSP00000017961,10090.ENSMUSP00000022986,10090.ENSMUSP00000023072,10090.ENSMUSP00000025718,10090.ENSMUSP00000029454,10090.ENSMUSP00000029761,10090.ENSMUSP00000029941,10090.ENSMUSP00000030398,10090.ENSMUSP00000036025,10090.ENSMUSP00000036032,10090.ENSMUSP00000039072,10090.ENSMUSP00000041361,10090.ENSMUSP00000043765,10090.ENSMUSP00000044554…	Tcap,Fhl2,Jph2,Fbxo32,Parvb,Ankrd1,Casq2,Myoz2,Pdlim5,Slc2a1,Pgm5,Ky,Jph1,Fhod3,Ank2,Fermt2,Pygm,Myoz3,Actn2,Ppp2r5a,Slc8a1,ENSMUSG00000071540,Hdac4,Dst,Mtm1,Capzb,Sync,Cacna1d,Cacna1c,Obsl1,Palld,Scn5a,Slmap,Sri,Nos1ap,Csrp3,Ppp1r12b
GO:0071944	cell periphery	448	3061	0.09	0.0011	10090.ENSMUSP00000000161,10090.ENSMUSP00000000199,10090.ENSMUSP00000000939,10090.ENSMUSP00000001253,10090.ENSMUSP00000001548,10090.ENSMUSP00000001780,10090.ENSMUSP00000002765,10090.ENSMUSP00000003061,10090.ENSMUSP00000003313,10090.ENSMUSP00000004036,10090.ENSMUSP00000004076,10090.ENSMUSP00000005188,10090.ENSMUSP00000005234,10090.ENSMUSP00000005256,10090.ENSMUSP00000005352,10090.ENSMUSP00000005493…	Itgb2l,Ncs1,Hip1r,Slc26a4,Itga3,Akt1,Prkd1,Bcam,Grk5,Efnb3,Grm3,Sh2b2,Wdr1,Ndrg1,Corin,Slc1a3,Ctsb,Pdk1,Xpo6,Kcnq1,Slc47a1,Lpl,Celsr1,Scube1,Slc12a7,Jph2,Pmp22,Ksr1,Akap1,Pdlim4,Wwc1,Cdc37,Trip10,Perp,Ntn4,Frs2,Hint1,Cpeb4,Ppp2ca,Grb2,Cpd,Nmt1,Sptb,Sema4d,Nkd2,Tert,Cd180,Prss52,Clu,Adam7,Gfra2,Ank,Parvb,Slc38a2,Vdr,Mgrn1,Pvrl3,Drd3,Snx4,Atp5o,Ifnar1,Il10rb,Gabrr2,Gnb3,Slc22a1,Cd2ap,Prph2,Fgd2,Pim…
GO:0030018	Z disc	34	113	0.4	0.0014	10090.ENSMUSP00000008021,10090.ENSMUSP00000008280,10090.ENSMUSP00000017961,10090.ENSMUSP00000022986,10090.ENSMUSP00000023072,10090.ENSMUSP00000029454,10090.ENSMUSP00000029761,10090.ENSMUSP00000029941,10090.ENSMUSP00000030398,10090.ENSMUSP00000036025,10090.ENSMUSP00000036032,10090.ENSMUSP00000039072,10090.ENSMUSP00000041361,10090.ENSMUSP00000043765,10090.ENSMUSP00000047564,10090.ENSMUSP00000063108…	Tcap,Fhl2,Jph2,Fbxo32,Parvb,Casq2,Myoz2,Pdlim5,Slc2a1,Pgm5,Ky,Jph1,Fhod3,Ank2,Pygm,Myoz3,Actn2,Ppp2r5a,Slc8a1,ENSMUSG00000071540,Hdac4,Dst,Capzb,Sync,Cacna1d,Cacna1c,Obsl1,Palld,Scn5a,Slmap,Sri,Nos1ap,Csrp3,Ppp1r12b
GO:0005886	plasma membrane	430	2977	0.08	0.0037	10090.ENSMUSP00000000161,10090.ENSMUSP00000000199,10090.ENSMUSP00000000939,10090.ENSMUSP00000001253,10090.ENSMUSP00000001548,10090.ENSMUSP00000001780,10090.ENSMUSP00000002765,10090.ENSMUSP00000003061,10090.ENSMUSP00000003313,10090.ENSMUSP00000004036,10090.ENSMUSP00000004076,10090.ENSMUSP00000005188,10090.ENSMUSP00000005234,10090.ENSMUSP00000005256,10090.ENSMUSP00000005352,10090.ENSMUSP00000005493…	Itgb2l,Ncs1,Hip1r,Slc26a4,Itga3,Akt1,Prkd1,Bcam,Grk5,Efnb3,Grm3,Sh2b2,Wdr1,Ndrg1,Corin,Slc1a3,Ctsb,Pdk1,Xpo6,Kcnq1,Slc47a1,Lpl,Celsr1,Scube1,Slc12a7,Jph2,Pmp22,Ksr1,Akap1,Pdlim4,Wwc1,Cdc37,Trip10,Perp,Ntn4,Frs2,Hint1,Cpeb4,Ppp2ca,Grb2,Cpd,Nmt1,Sptb,Sema4d,Nkd2,Tert,Cd180,Prss52,Adam7,Gfra2,Ank,Parvb,Slc38a2,Vdr,Mgrn1,Pvrl3,Drd3,Snx4,Atp5o,Ifnar1,Il10rb,Gabrr2,Gnb3,Slc22a1,Cd2ap,Prph2,Fgd2,Pim1,Pc…
GO:0030315	T-tubule	20	54	0.49	0.0070	10090.ENSMUSP00000023119,10090.ENSMUSP00000034029,10090.ENSMUSP00000034097,10090.ENSMUSP00000034533,10090.ENSMUSP00000037192,10090.ENSMUSP00000039657,10090.ENSMUSP00000043765,10090.ENSMUSP00000054322,10090.ENSMUSP00000063329,10090.ENSMUSP00000063734,10090.ENSMUSP00000070200,10090.ENSMUSP00000080579,10090.ENSMUSP00000083077,10090.ENSMUSP00000083725,10090.ENSMUSP00000086588,10090.ENSMUSP00000107869…	Vdr,Ednra,Got2,Kcnj5,Kcnj2,Atp1a1,Ank2,Stbd1,Kcnj3,Ezr,Adra1b,Dysf,Atp1a2,Slc8a1,Kcnj12,Cacna1d,Cacna1c,Cacnb2,Scn5a,Sri
GO:0005911	cell-cell junction	67	328	0.23	0.0083	10090.ENSMUSP00000001780,10090.ENSMUSP00000002765,10090.ENSMUSP00000005234,10090.ENSMUSP00000005256,10090.ENSMUSP00000018361,10090.ENSMUSP00000019998,10090.ENSMUSP00000020381,10090.ENSMUSP00000021090,10090.ENSMUSP00000023334,10090.ENSMUSP00000024709,10090.ENSMUSP00000027863,10090.ENSMUSP00000029240,10090.ENSMUSP00000030121,10090.ENSMUSP00000030142,10090.ENSMUSP00000030398,10090.ENSMUSP00000033468…	Akt1,Prkd1,Wdr1,Ndrg1,Pmp22,Perp,Frs2,Grb2,Pvrl3,Cd2ap,Atp1b1,Slc2a2,B4galt1,Epb4.1l4b,Slc2a1,Arhgef6,Kifc3,Cdh5,Jam3,Pdzd3,Pgm5,Kcnj2,Tln2,Atp1a1,Ank2,Ptprm,Inadl,Frmd6,Pard6b,Pik3r1,Ajuba,Dsg2,Gja3,Gja1,Pard6g,Adra1b,Tec,Tmem65,Plekha7,Atp1a2,Slc8a1,Magi1,Nfasc,Bves,Dst,Sorbs1,Tjp2,Plcg1,Capzb,Itgal,Gjc1,Hpn,Ptk2,Shroom3,Flrt1,Igsf5,Cntnap2,Scn5a,Magi3,Rapgef2,Dsp,Heg1,Pard3,Ccdc85c,Pacsin2,Gyp…
GO:0005887	integral component of plasma membrane	119	688	0.16	0.0134	10090.ENSMUSP00000000161,10090.ENSMUSP00000001253,10090.ENSMUSP00000001548,10090.ENSMUSP00000003061,10090.ENSMUSP00000004076,10090.ENSMUSP00000005352,10090.ENSMUSP00000005493,10090.ENSMUSP00000009689,10090.ENSMUSP00000016172,10090.ENSMUSP00000017900,10090.ENSMUSP00000019998,10090.ENSMUSP00000021900,10090.ENSMUSP00000022124,10090.ENSMUSP00000022875,10090.ENSMUSP00000023099,10090.ENSMUSP00000023334…	Itgb2l,Slc26a4,Itga3,Bcam,Grm3,Corin,Slc1a3,Kcnq1,Celsr1,Slc12a7,Perp,Sema4d,Cd180,Ank,Slc38a2,Pvrl3,Drd3,Ifnar1,Slc22a1,Prph2,Gcgr,Cdh9,Atp1b1,Plxna2,Traf2,Slc2a1,Tspan1,Rhd,Tgfbr3,Clcn1,Tlr3,Has3,Kcnj5,Bace1,Tspan3,Hcn4,Kcnj2,Grm1,Atp1a1,Adrb1,Slc22a2,Ank2,Itga9,Slc16a1,Abcb5,Hfe2,Tmc7,Lrrc52,Kcnh2,Slc16a9,Ror1,Grin3b,Oprd1,Clptm1,Mtnr1b,Stbd1,Gpr22,Kcnb1,Sstr3,F2r,Kcnj3,Irs1,Gpr20,Scn11a,Ppap2…
GO:0016020	membrane	715	5334	0.05	0.0134	10090.ENSMUSP00000000161,10090.ENSMUSP00000000199,10090.ENSMUSP00000000910,10090.ENSMUSP00000000939,10090.ENSMUSP00000001253,10090.ENSMUSP00000001548,10090.ENSMUSP00000001780,10090.ENSMUSP00000002765,10090.ENSMUSP00000002924,10090.ENSMUSP00000003061,10090.ENSMUSP00000003313,10090.ENSMUSP00000003461,10090.ENSMUSP00000004036,10090.ENSMUSP00000004050,10090.ENSMUSP00000004076,10090.ENSMUSP00000004173…	Itgb2l,Ncs1,Dbh,Hip1r,Slc26a4,Itga3,Akt1,Prkd1,Tmem39a,Bcam,Grk5,Ogdh,Efnb3,Mmd,Grm3,Cdip1,Sh2b2,Wdr1,Ndrg1,Corin,Slc1a3,Reep5,Ctsb,Cdkal1,Pdk1,Herpud2,Man1a2,Derl3,Xpo6,Kcnq1,Slc47a1,Tmem86a,Pkd2l2,Ptgds,Slc25a13,Lpl,Celsr1,Scube1,Rhbdl3,Slc12a7,Jph2,Pmp22,Ksr1,Akap1,Sparc,Pdlim4,Wwc1,Pnpla5,Cdc37,Trip10,Aig1,Popdc3,Perp,Ntn4,Gnptab,Frs2,Hint1,Cpeb4,Ppp2ca,Srebf1,Grb2,Cpd,Timm22,Slc35b1,Nmt1,Spt…
GO:0031226	intrinsic component of plasma membrane	125	730	0.15	0.0134	10090.ENSMUSP00000000161,10090.ENSMUSP00000001253,10090.ENSMUSP00000001548,10090.ENSMUSP00000003061,10090.ENSMUSP00000004076,10090.ENSMUSP00000005352,10090.ENSMUSP00000005493,10090.ENSMUSP00000009689,10090.ENSMUSP00000016172,10090.ENSMUSP00000017900,10090.ENSMUSP00000019998,10090.ENSMUSP00000021900,10090.ENSMUSP00000022124,10090.ENSMUSP00000022537,10090.ENSMUSP00000022875,10090.ENSMUSP00000023099…	Itgb2l,Slc26a4,Itga3,Bcam,Grm3,Corin,Slc1a3,Kcnq1,Celsr1,Slc12a7,Perp,Sema4d,Cd180,Prss52,Ank,Slc38a2,Pvrl3,Drd3,Ifnar1,Slc22a1,Prph2,Gcgr,Cdh9,Atp1b1,Plxna2,Traf2,Slc2a1,Tspan1,Rhd,Tgfbr3,Clcn1,Tlr3,Has3,Kcnj5,Bace1,Tspan3,Hcn4,Kcnj2,Grm1,Atp1a1,Adrb1,Slc22a2,Ank2,Itga9,Slc16a1,Abcb5,Hfe2,Tmc7,Lrrc52,Kcnh2,Slc16a9,Ror1,Grin3b,Oprd1,S1pr1,Clptm1,Mtnr1b,Stbd1,Gpr22,Kcnb1,Sstr3,F2r,Kcnj3,Irs1,Gpr20…
GO:0014704	intercalated disc	18	51	0.47	0.0166	10090.ENSMUSP00000027863,10090.ENSMUSP00000030398,10090.ENSMUSP00000036025,10090.ENSMUSP00000037192,10090.ENSMUSP00000039633,10090.ENSMUSP00000039657,10090.ENSMUSP00000043765,10090.ENSMUSP00000057096,10090.ENSMUSP00000064536,10090.ENSMUSP00000070200,10090.ENSMUSP00000071984,10090.ENSMUSP00000083077,10090.ENSMUSP00000083725,10090.ENSMUSP00000095392,10090.ENSMUSP00000099565,10090.ENSMUSP00000105663…	Atp1b1,Slc2a1,Pgm5,Kcnj2,Tln2,Atp1a1,Ank2,Dsg2,Gja1,Adra1b,Tmem65,Atp1a2,Slc8a1,Dst,Capzb,Ptk2,Scn5a,Dsp
GO:0044853	plasma membrane raft	26	93	0.37	0.0180	10090.ENSMUSP00000027863,10090.ENSMUSP00000028689,10090.ENSMUSP00000030398,10090.ENSMUSP00000033923,10090.ENSMUSP00000034713,10090.ENSMUSP00000039657,10090.ENSMUSP00000044979,10090.ENSMUSP00000050897,10090.ENSMUSP00000056500,10090.ENSMUSP00000061754,10090.ENSMUSP00000063734,10090.ENSMUSP00000063795,10090.ENSMUSP00000070200,10090.ENSMUSP00000076115,10090.ENSMUSP00000083077,10090.ENSMUSP00000088837…	Atp1b1,Lrp4,Slc2a1,Dlc1,Ldlr,Atp1a1,Prkcdbp,S1pr1,Prkar1a,F2r,Ezr,Irs1,Adra1b,Efna5,Atp1a2,Insr,Bves,Kcnd3,Ehd2,Hk1,Selplg,Cacna1c,Scn5a,Cdh13,Erbb4,Pacsin2
GO:0044291	cell-cell contact zone	20	64	0.42	0.0253	10090.ENSMUSP00000023334,10090.ENSMUSP00000027863,10090.ENSMUSP00000030398,10090.ENSMUSP00000034472,10090.ENSMUSP00000036025,10090.ENSMUSP00000037192,10090.ENSMUSP00000039633,10090.ENSMUSP00000039657,10090.ENSMUSP00000043765,10090.ENSMUSP00000057096,10090.ENSMUSP00000064536,10090.ENSMUSP00000070200,10090.ENSMUSP00000071984,10090.ENSMUSP00000083077,10090.ENSMUSP00000083725,10090.ENSMUSP00000095392…	Pvrl3,Atp1b1,Slc2a1,Jam3,Pgm5,Kcnj2,Tln2,Atp1a1,Ank2,Dsg2,Gja1,Adra1b,Tmem65,Atp1a2,Slc8a1,Dst,Capzb,Ptk2,Scn5a,Dsp
GO:0005901	caveola	23	82	0.37	0.0333	10090.ENSMUSP00000027863,10090.ENSMUSP00000028689,10090.ENSMUSP00000030398,10090.ENSMUSP00000033923,10090.ENSMUSP00000034713,10090.ENSMUSP00000039657,10090.ENSMUSP00000044979,10090.ENSMUSP00000050897,10090.ENSMUSP00000061754,10090.ENSMUSP00000063795,10090.ENSMUSP00000070200,10090.ENSMUSP00000076115,10090.ENSMUSP00000083077,10090.ENSMUSP00000088837,10090.ENSMUSP00000093382,10090.ENSMUSP00000096357…	Atp1b1,Lrp4,Slc2a1,Dlc1,Ldlr,Atp1a1,Prkcdbp,S1pr1,F2r,Irs1,Adra1b,Efna5,Atp1a2,Insr,Bves,Kcnd3,Ehd2,Hk1,Cacna1c,Scn5a,Cdh13,Erbb4,Pacsin2
StringDB Analysis results Gene Ontology:Molecular Function (GO:MF)
#term ID	term description	observed gene count	background gene count	false discovery rate	matching proteins in your network (IDs)	matching proteins in your network (labels)
--	NONE

## Sheet: 3. Gained peaks
Table 3. String DB analysis of peaks with gained H3K27Ac in Arid1a cKO hearts.
StringDB Analysis results Gene Ontology: Biological Process (GO:BP)
#term ID	term description	observed gene count	background gene count	false discovery rate	matching proteins in your network (IDs)	matching proteins in your network (labels)
--	NONE
StringDB Analysis results Gene Ontology: Cellular Component (GO:CC)
#term ID	term description	observed gene count	background gene count	strength	false discovery rate	matching proteins in your network (IDs)	matching proteins in your network (labels)
GO:0031012	extracellular matrix	12	213	0.59	0.0287	10090.ENSMUSP00000001547,10090.ENSMUSP00000036631,10090.ENSMUSP00000038056,10090.ENSMUSP00000057406,10090.ENSMUSP00000057796,10090.ENSMUSP00000071662,10090.ENSMUSP00000072773,10090.ENSMUSP00000074340,10090.ENSMUSP00000088670,10090.ENSMUSP00000099073,10090.ENSMUSP00000099981,10090.ENSMUSP00000119609	Col1a1,Cilp,Leprel1,Loxl1,Adamts12,Col12a1,Postn,Hmcn1,Frem2,Ptn,Col15a1,Mmrn1
GO:0062023	collagen-containing extracellular matrix	9	119	0.72	0.0287	10090.ENSMUSP00000001547,10090.ENSMUSP00000038056,10090.ENSMUSP00000057406,10090.ENSMUSP00000057796,10090.ENSMUSP00000071662,10090.ENSMUSP00000074340,10090.ENSMUSP00000088670,10090.ENSMUSP00000099073,10090.ENSMUSP00000099981	Col1a1,Leprel1,Loxl1,Adamts12,Col12a1,Hmcn1,Frem2,Ptn,Col15a1
StringDB Analysis results Gene Ontology:Molecular Function (GO:MF)
#term ID	term description	observed gene count	background gene count	strength	false discovery rate	matching proteins in your network (IDs)	matching proteins in your network (labels)
GO:0008083	growth factor activity	9	93	0.83	0.0078	10090.ENSMUSP00000021822,10090.ENSMUSP00000031325,10090.ENSMUSP00000034014,10090.ENSMUSP00000057989,10090.ENSMUSP00000062884,10090.ENSMUSP00000069681,10090.ENSMUSP00000099073,10090.ENSMUSP00000102538,10090.ENSMUSP00000112765	Ogn,Areg,Fgf20,Bdnf,Gdf6,Fgf7,Ptn,Ngf,Btc
