# Supplementary material for: Cardiomyocyte proliferation is suppressed by ARID1A-mediated YAP inhibition during cardiac maturation
Source: Nat Commun. 2023 Aug 5;14:4716. doi: 10.1038/s41467-023-40203-2 (PMC10404286; doi:10.1038/s41467-023-40203-2)
Supplement: Supplementary file 4 — Supplementary Data 2 [file 41467_2023_40203_MOESM4_ESM.xlsx]

## Sheet: Gained peaks annotation
# GREAT version 4.0.4	Species assembly: mm10	Association rule: Basal+extension: 5000 bp upstream, 1000 bp downstream, 1000000 bp max extension, curated regulatory domains included
PeakID	Associated genes
peak4_FC_4.55	Mprip (-63578), Olfr223 (-5628)
peak24_FC_3.51	Sestd1 (-286136), Zfp385b (+167835)
peak31_FC_2.43	Ccdc89 (-39373), Sytl2 (+38505)
peak64_FC_3.42	Mn1 (+337733), Cryba4 (+497343)
peak87_FC_3.07	Jade1 (-464091), Pgrmc2 (-16232)
peak122_FC_2.25	Nppa (+946)
peak161_FC_1.66	Msr1 (-483184), Fgf20 (+161149)
peak182_FC_3.09	Nars2 (-720943), Tenm4 (+18891)
peak197_FC_1.78	Fstl4 (+805)
peak198_FC_1.71	Gmnn (+25826), Ripor2 (+97387)
peak211_FC_1.58	Myl7 (-17000), Gck (+34299)
peak229_FC_3.2	Nars2 (-738563), Tenm4 (+1271)
peak260_FC_2.66	Eif3h (-6864), Utp23 (-5084)
peak262_FC_1.59	Mn1 (+332563), Cryba4 (+502513)
peak297_FC_0.93	Itga2 (-87127), Pelo (+70959)
peak298_FC_1.4	Zfp648 (-109132), Glul (+192111)
peak305_FC_2.73	Prss23 (+43976), Fzd4 (+69255)
peak314_FC_1.33	Arhgap39 (-22469), Zfp251 (+30883)
peak319_FC_1.75	Srebf2 (+21381), Shisa8 (+44168)
peak325_FC_1.15	Nfib (-200071), Zdhhc21 (+154294)
peak362_FC_4.02	Fgf7 (+4455), Fam227b (+112891)
peak363_FC_2.01	Nrip3 (-55808), Scube2 (+28326)
peak384_FC_2.93	Lin7c (-196383), Bdnf (+19770)
peak397_FC_1.39	Fam92b (-205288), Gse1 (-105693)
peak413_FC_1.16	Susd1 (+107281), Ugcg (+142095)
peak416_FC_3.51	BC052040 (+149491), Meis2 (+333840)
peak422_FC_1.71	Fgf7 (+30383), Fam227b (+86963)
peak465_FC_6.16	Fgf7 (+1103), Fam227b (+116243)
peak482_FC_0.94	Stk38l (-51225), Med21 (+31223)
peak509_FC_5.1	Ptn (+136918), Chrm2 (+285218)
peak510_FC_1.06	Edem3 (-68429), Fam129a (+115572)
peak522_FC_1.01	Sestd1 (-277137), Zfp385b (+176834)
peak536_FC_2.74	Cnksr3 (-179556), Ulbp1 (+81845)
peak550_FC_1.07	Cdv3 (-66130), Bfsp2 (+48450)
peak570_FC_3.36	Depdc1b (-70995), Elovl7 (+30933)
peak583_FC_1.62	Serpinb1c (-41010), Serpinb6b (-25988)
peak594_FC_2.81	Myl2 (-39959), Cux2 (-11173)
peak600_FC_1.73	Asph (-160837), Gdf6 (-14373)
peak606_FC_0.97	Bcl2 (+82584), Phlpp1 (+459938)
peak629_FC_2.67	Hsd17b11 (-14542), Nudt9 (-10408)
peak633_FC_1.22	Pcbd1 (-155965), Unc5b (-101813)
peak651_FC_3.09	Sntg2 (+475)
peak664_FC_0.79	Ifit3 (-30979), Ifit2 (+1842)
peak688_FC_2.21	Sestd1 (-262262), Zfp385b (+191709)
peak715_FC_2.81	Cdv3 (-61229), Bfsp2 (+53351)
peak723_FC_2.87	B4galnt2 (-67846), Igf2bp1 (+23203)
peak732_FC_3.85	BC027072 (+51)
peak733_FC_1.98	Mettl7a2 (-2577), Methig1 (-2526)
peak749_FC_1.64	Tceal7 (-1768)
peak761_FC_0.89	Fignl1 (-14626), Ddc (+74556)
peak764_FC_0.8	Hopx (+2638), Thegl (+96460)
peak767_FC_0.86	Ago2 (+25432), Chrac1 (+69016)
peak781_FC_5.44	Tpo (-236657), Sntg2 (+4094)
peak803_FC_1.62	Sec14l1 (-174919), Mgat5b (+21390)
peak806_FC_3.1	Spock3 (-670602), Anxa10 (-157643)
peak817_FC_1.96	Ccdc89 (-72341), Sytl2 (+5537)
peak818_FC_1.04	Kcnip2 (+278)
peak819_FC_0.89	Acta2 (+1235), Stambpl1 (+61872)
peak852_FC_2.03	Atoh8 (-57801), Usp39 (+51806)
peak863_FC_4.35	Slc4a4 (-79572), Dck (+42731)
peak877_FC_1.24	Rwdd2a (+59023), Me1 (+64914)
peak904_FC_0.68	Rbm38 (+26655), Ctcfl (+72372)
peak912_FC_1.72	Dio2 (-145)
peak956_FC_0.53	Arhgap23 (-11430), Socs7 (+76179)
peak1002_FC_1.43	Cyb5a (-86981), Fam69c (+44115)
peak1007_FC_1.53	Acot5 (-16139), Acot3 (+1035)
peak1022_FC_1.55	Nrip3 (-13538), Scube2 (+70596)
peak1028_FC_4.09	Bex4 (+898)
peak1039_FC_1.13	Sltm (-31104), Rnf111 (-8041)
peak1043_FC_1.14	Gpr39 (-23537), Slc35f5 (+92442)
peak1050_FC_0.72	Hils1 (-25081), Col1a1 (+6288)
peak1073_FC_3.64	Tchhl1 (-1427)
peak1081_FC_1.38	Arap3 (-192151), Pcdh1 (+20037)
peak1114_FC_1.14	Trps1 (-966108), Eif3h (+10324)
peak1115_FC_1.77	Stac (-333332), Arpp21 (+164086)
peak1156_FC_1.22	Gpr68 (-73793), Ccdc88c (+47065)
peak1161_FC_2.78	Fgf7 (+19135), Fam227b (+98211)
peak1174_FC_1.39	Mtap (-186304), Ifne (-70617)
peak1181_FC_1.47	4930578C19Rik (-689617), Tex13c3 (+330331)
peak1183_FC_1.78	Bex4 (+4767), Tceal8 (+28488)
peak1194_FC_3.33	Zfp385b (-69243), Cwc22 (+157393)
peak1196_FC_1.07	Prss23 (+55362), Fzd4 (+57869)
peak1206_FC_3.02	Fstl4 (-29720), 9530068E07Rik (+338486)
peak1208_FC_0.87	Hoxb2 (+61)
peak1219_FC_3.05	Enpp6 (-79324), Irf2 (+167831)
peak1241_FC_0.47	Fam198b (+2201), Gria2 (+916101)
peak1257_FC_1.73	Fstl4 (-24785), 9530068E07Rik (+343421)
peak1258_FC_1.54	Lcorl (-900246)
peak1259_FC_1.99	Osbpl3 (-20676), Cycs (+175647)
peak1263_FC_3.19	Asph (-156906), Gdf6 (-18304)
peak1269_FC_0.99	Rhobtb2 (-18231), Pebp4 (-16553)
peak1275_FC_0.7	Nrip3 (-23498), Scube2 (+60636)
peak1282_FC_2.11	Slc27a2 (-47209), Atp8b4 (-5351)
peak1285_FC_0.77	Pcgf5 (-217917), Ankrd1 (-10548)
peak1288_FC_1.17	Mlip (-4476)
peak1298_FC_1.45	Fam89a (-28779), Trim67 (-12481)
peak1310_FC_0.64	St3gal4 (+120650), Kirrel3 (+507287)
peak1314_FC_1.31	Plcb4 (-204598), Plcb1 (+751073)
peak1327_FC_1.31	Osbpl3 (-25364), Cycs (+170959)
peak1350_FC_0.84	Srebf2 (-228)
peak1376_FC_1.91	Zfp648 (-83140), Glul (+218103)
peak1377_FC_1.49	Grb10 (-357946), Cobl (+69610)
peak1381_FC_1.32	Col12a1 (+118599), Cd109 (+984373)
peak1382_FC_0.72	Edem3 (-76816), Fam129a (+107185)
peak1388_FC_1.19	P3h2 (-79910), Cldn1 (+186147)
peak1389_FC_1.37	9430069I07Rik (-53487), Rpl30 (+33732)
peak1391_FC_1.32	Cdh2 (-6999)
peak1398_FC_0.66	Gnpat (-29051), Trim67 (+40890)
peak1406_FC_3.42	Dyrk1a (+143829), Kcnj6 (+283857)
peak1419_FC_1.26	Pabpc6 (-307731), Qk (+341926)
peak1426_FC_1.14	Gprc5c (-21703), Gpr142 (+31215)
peak1431_FC_1.6	Sema3a (-895959), Sema3d (+119965)
peak1473_FC_2.33	Pold2 (-13576), Myl7 (+6914)
peak1485_FC_1.28	Mdfi (+1733), Tfeb (+47238)
peak1514_FC_4.73	Chrm2 (-451646), Mtpn (-396550)
peak1541_FC_2.52	S1pr3 (-205682), Nxnl2 (+31935)
peak1543_FC_1.78	Igf1r (-149220), Synm (-43914)
peak1550_FC_0.48	Pabpc6 (-91706), Qk (+557951)
peak1562_FC_0.83	Akap2 (-18793), Palm2 (+401119)
peak1565_FC_0.92	Dct (-271)
peak1582_FC_1.3	Themis (-144046), Ptprk (+449494)
peak1610_FC_2.12	Slc35f1 (+471)
peak1635_FC_1.31	Col12a1 (+2974)
peak1660_FC_1.58	Zfp648 (-87635), Glul (+213608)
peak1675_FC_1.08	Susd1 (+100548), Ugcg (+148828)
peak1686_FC_1.32	Vps45 (-35868), Otud7b (-10193)
peak1710_FC_3.22	Cwc27 (+132547), Adamts6 (+389916)
peak1714_FC_0.65	Col15a1 (-1146)
peak1715_FC_2.07	Rad51b (+67297), Zfp36l1 (+748365)
peak1730_FC_3.73	Rhoh (-2792)
peak1745_FC_0.87	Zfp217 (-89939), Bcas1 (+206669)
peak1751_FC_1.19	Ercc6l2 (+127848), Hsd17b3 (+146050)
peak1760_FC_4.59	Prickle1 (-878101), Adamts20 (+6634)
peak1778_FC_1.08	Pgpep1l (+124186), Igf1r (+187220)
peak1795_FC_2.1	Fgf7 (+51867), Fam227b (+65479)
peak1797_FC_3.04	Inhba (+11427)
peak1803_FC_1.35	Plac8l1 (-993)
peak1827_FC_1.05	Mybpc2 (-759)
peak1834_FC_1.03	Akap2 (-54227), Palm2 (+365685)
peak1835_FC_4.56	BC003331 (-11500), Prg4 (+61018)
peak1837_FC_2.53	Areg (-15991), Ereg (+48986)
peak1849_FC_2.01	BC052040 (+226987), Meis2 (+256344)
peak1871_FC_0.62	Tubd1 (+41159), Vmp1 (+97686)
peak1882_FC_4.49	Cilp (-20834), Parp16 (+29201)
peak1887_FC_1.5	Tprg (-408170), Lpp (+485297)
peak1908_FC_0.82	Sema3a (-891970), Sema3d (+123954)
peak1925_FC_2.47	Tmem229a (-364226), Gpr37 (+370206)
peak1934_FC_0.72	Egr3 (-20848), Pebp4 (+216046)
peak1979_FC_0.78	Itga2 (-71985), Pelo (+86101)
peak2003_FC_0.99	Arhgap39 (+309)
peak2008_FC_4.43	Fam136a (-46229), Tgfa (+124194)
peak2050_FC_0.98	Tubd1 (+25853), Vmp1 (+112992)
peak2051_FC_1.84	Inpp4a (-127030), Cnga3 (+12510)
peak2052_FC_4.39	Fignl1 (-56380), Ddc (+32802)
peak2072_FC_1.24	Cers5 (-63619), Lima1 (+39208)
peak2078_FC_1.84	Tmc3 (-140060), Mex3b (+577538)
peak2089_FC_0.99	Tatdn2 (-6843), Irak2 (+52254)
peak2095_FC_1.06	Pim1 (-26353), Fgd2 (+103517)
peak2097_FC_1.28	Epyc (-21284), Kera (+18926)
peak2098_FC_0.92	Mcf2l (-157556), Atp11a (+1321)
peak2109_FC_3.17	Ccser1 (-211137), Mmrn1 (+24711)
peak2115_FC_0.57	St3gal2 (+22135), Ddx19a (+55743)
peak2116_FC_0.84	Tmem136 (+645)
peak2120_FC_0.65	Fam174b (-154328), Chd2 (-44228)
peak2134_FC_0.79	Hif1a (-178398), Prkch (+144709)
peak2135_FC_1.24	Ccdc34 (+19549), Bbox1 (+268375)
peak2137_FC_1.75	Rnf128 (-26975), D330045A20Rik (+103274)
peak2148_FC_2.11	Mroh5 (-371937), Adgrb1 (-304587)
peak2152_FC_0.51	Agbl3 (-170795), Cald1 (+11072)
peak2176_FC_1.36	5730508B09Rik (-33831)
peak2181_FC_0.87	Tnfaip8 (-20284), Dmxl1 (+200328)
peak2189_FC_0.89	Kcnip2 (-46921), 9130011E15Rik (+135506)
peak2198_FC_1.51	Uck2 (+5878), Fam78b (+278025)
peak2204_FC_3.01	Mgat5b (+293)
peak2211_FC_0.7	Zfp217 (-22878), Bcas1 (+273730)
peak2224_FC_0.93	Pdlim3 (-300411), Sorbs2 (+77132)
peak2228_FC_0.56	Gm10604 (-9305), Tmem67 (+97387)
peak2233_FC_1.25	Pabpc6 (-176024), Qk (+473633)
peak2238_FC_0.78	Synpo (-44202), Ndst1 (+44851)
peak2260_FC_0.54	Serpinb6b (-3742)
peak2267_FC_1.44	Iscu (+11013), Tmem119 (+16755)
peak2273_FC_0.68	Arhgap23 (-21497), Socs7 (+66112)
peak2280_FC_0.91	Bbox1 (+118816), Ccdc34 (+169108)
peak2284_FC_0.69	Nfil3 (-114236), Ror2 (+190815)
peak2299_FC_1.56	Inpp5a (-130068), Pwwp2b (+10555)
peak2301_FC_0.39	Cttn (-74221), Ppfia1 (+7307)
peak2303_FC_1.27	Parva (-50741), Micalcl (+8657)
peak2305_FC_0.72	St3gal2 (+606)
peak2310_FC_2.77	Daam1 (-10710), Dact1 (+510469)
peak2312_FC_0.5	E2f3 (+761)
peak2317_FC_2.67	Ogn (-4425)
peak2357_FC_0.72	Zfp648 (-164997), Glul (+136246)
peak2363_FC_1.69	Kif6 (+75596), Rftn1 (+499906)
peak2370_FC_1.09	Inhba (+211302)
peak2375_FC_1.63	Osbpl3 (-29582), Cycs (+166741)
peak2383_FC_2.04	Trim52 (+13318)
peak2385_FC_2.33	Grb10 (-372449), Cobl (+55107)
peak2392_FC_0.77	Lrtm2 (-79586), Adipor2 (+7352)
peak2395_FC_3.22	Mok (+3439), Wdr20 (+99508)
peak2404_FC_2.68	Pkn2 (-851262), Lmo4 (+471954)
peak2424_FC_0.59	1600014C23Rik (-1579)
peak2430_FC_1.33	Gnpat (-35437), Trim67 (+34504)
peak2432_FC_1.29	Map3k7 (-89710)
peak2434_FC_1.47	Foxl1 (+187971), 1700018B08Rik (+226043)
peak2435_FC_2.29	Snx19 (+50162), Adamts15 (+445182)
peak2444_FC_1.17	Adamts12 (+51679), Tars (+283189)
peak2472_FC_1.38	Tcf21 (-161437), Eya4 (+368292)
peak2476_FC_1.24	Wasf3 (-69767), Cdk8 (+83930)
peak2508_FC_0.98	Ptp4a1 (-152810), Lgsn (-73821)
peak2516_FC_0.66	Dnajb12 (+20460), Ddit4 (+51799)
peak2525_FC_2.79	Myocd (-72693), Map2k4 (+445615)
peak2536_FC_1.48	E330021D16Rik (-76280), Atf7ip (-26953)
peak2574_FC_1	Myzap (-30723), Cgnl1 (+148519)
peak2577_FC_0.35	1700001O22Rik (+86946), Cstad (+119721)
peak2586_FC_0.41	St6galnac1 (-42162), Mxra7 (+10377)
peak2602_FC_1.06	Prg4 (-361486), Hmcn1 (+165967)
peak2609_FC_0.83	St3gal5 (-46275), Polr1a (+142256)
peak2611_FC_0.29	Actn4 (+21814), Capn12 (+59104)
peak2614_FC_1.49	Faap20 (+33293), Prkcz (+78102)
peak2620_FC_0.35	Pelo (-3965)
peak2633_FC_0.73	Tnfsfm13 (-10382), Polr2a (+52157)
peak2637_FC_0.81	Gli2 (+842)
peak2647_FC_1.43	Cdkn1a (-37211), Srsf3 (+23888)
peak2649_FC_1.03	Ranbp9 (-17698), Mcur1 (+61181)
peak2650_FC_1.66	Klf3 (-155383), Tbc1d1 (+488554)
peak2656_FC_0.63	Atf1 (-59950), Dip2b (+129205)
peak2660_FC_2.41	Tmem125 (+28)
peak2671_FC_2.84	1700001C02Rik (+28038), Cib4 (+51739)
peak2672_FC_0.76	Rbp2 (-58416), Rbp1 (+4738)
peak2697_FC_1.34	Mpdz (-41163)
peak2700_FC_2.67	Dcp1a (-366098), Chdh (+104491)
peak2715_FC_1.02	Slc7a9 (+36120), Tdrd12 (+52455)
peak2719_FC_1.13	Relt (+46476), Fam168a (+110268)
peak2723_FC_0.54	Pgpep1l (+112308), Igf1r (+199098)
peak2726_FC_0.36	Slc29a3 (-53460), Unc5b (+25339)
peak2731_FC_2.15	Gm10192 (-512576), Nfia (-81866)
peak2732_FC_1.7	Dhcr24 (+36)
peak2735_FC_2.27	Tns3 (+126674)
peak2741_FC_1.32	Filip1l (+116984), Cmss1 (+136748)
peak2745_FC_3.09	Nes (-18404), Crabp2 (+4023)
peak2751_FC_0.93	Ttc39a (-9080), Eps15 (+126300)
peak2752_FC_0.82	Sgo2b (-78712), Tll1 (+175111)
peak2753_FC_0.89	Tectb (-59808), Gpam (-21626)
peak2769_FC_1.68	Akap2 (-49358), Palm2 (+370554)
peak2773_FC_0.83	Fbp1 (-251437), Fancc (+292006)
peak2783_FC_1.15	Zfp704 (+60977), Zbtb10 (+298506)
peak2786_FC_3.02	Pced1a (+6117), Tmem239 (+11683)
peak2796_FC_1.23	Esd (-90005), Htr2a (+1539)
peak2805_FC_2.12	Shisa3 (+376)
peak2808_FC_1.13	Phactr1 (-183035), Edn1 (+225070)
peak2812_FC_0.96	Gls (-189815), Nab1 (+77641)
peak2813_FC_2.55	Stard13 (+76299), Kl (+161288)
peak2819_FC_0.7	Esd (-73944), Htr2a (+17600)
peak2824_FC_0.82	Fam198b (+22796), Gria2 (+895506)
peak2837_FC_0.52	2310022B05Rik (+7829), Capn9 (+79429)
peak2842_FC_0.77	Clic4 (-14167), Srrm1 (+66263)
peak2857_FC_1.25	Tpm1 (-163704), Tln2 (+346593)
peak2872_FC_0.76	Gm10985 (-110547), Frem2 (-77184)
peak2873_FC_4	Ube2d3 (-8534), Cisd2 (-6106)
peak2874_FC_1.57	Shisa4 (-3697)
peak2875_FC_0.68	Dpysl3 (-31173), Eif3j2 (+8337)
peak2879_FC_3.53	Tspan2 (-243866), Ngf (+20735)
peak2887_FC_1.71	Ubash3b (-312276), Sorl1 (+653959)
peak2888_FC_3.53	Rbm43 (+89827), Tas2r134 (+217825)
peak2893_FC_2.36	Rgma (-23689)
peak2901_FC_1.22	Rassf2 (-73331), Slc23a2 (+41776)
peak2905_FC_0.83	Tspyl5 (+1034), Cpq (+603720)
peak2907_FC_2.62	Setbp1 (-524118), Pard6g (-413386)
peak2910_FC_1.72	Gtf2f2 (-43002), Gpalpp1 (+56948)
peak2947_FC_0.98	Derl1 (+4462), Zhx2 (+193291)
peak2948_FC_0.55	Ice1 (-14551), Adamts16 (+189626)
peak2949_FC_1.93	Gm11146 (+122084), Usp25 (+465941)
peak2951_FC_1.2	Asb6 (-3918)
peak2958_FC_0.68	Postn (-786)
peak2961_FC_0.71	Agbl3 (-156597), Cald1 (+25270)
peak2968_FC_3.96	Usp25 (-387948), Nrip1 (-252294)
peak2969_FC_3.96	4930578C19Rik (-352744), Tex13c3 (+667204)
peak2977_FC_1.48	Gm428 (+51625), Rasef (+55461)
peak2978_FC_1.41	Parm1 (-80932), Btc (-33689)
peak2987_FC_0.67	Rbm38 (+39135), Ctcfl (+59892)
peak2989_FC_0.56	Loxl1 (+3637), Stoml1 (+56385)
peak2990_FC_1.67	N6amt1 (-69382)

## Sheet: Lost peaks annotation
# GREAT version 4.0.4	Species assembly: mm10	Association rule: Basal+extension: 5000 bp upstream, 1000 bp downstream, 1000000 bp max extension, curated regulatory domains included
PeakID	Associated genes
peak1_FC_-3.25	Prdm11 (+14620), Syt13 (+115853)
peak2_FC_-3.57	Tacc2 (-23194), Nsmce4a (-6909)
peak3_FC_-3.88	Ccdc167 (-107456), Mdga1 (+63417)
peak5_FC_-3.49	C1ql1 (-52218), Dcakd (+18262)
peak6_FC_-2.23	Galnt2 (+52711), Pgbd5 (+149834)
peak7_FC_-4.49	Cpn2 (+7139), Hes1 (+195053)
peak8_FC_-3.17	Tspan18 (+23029), Trp53i11 (+123910)
peak9_FC_-2.29	Phyhip (+10537), Bmp1 (+52247)
peak10_FC_-2.07	Tuba4a (+2498), Stk16 (+5958)
peak11_FC_-2.82	Kcnh2 (+22964), Nupl2 (+163677)
peak12_FC_-3.59	Tns1 (+17735)
peak13_FC_-3.23	Prss52 (+54615), Msra (+297002)
peak14_FC_-1.82	9130409J20Rik (-43478), Pirt (+1179)
peak15_FC_-1.93	Rbfox1 (+29027)
peak16_FC_-3.59	Fam222a (-27321), Mvk (+96409)
peak17_FC_-2.55	Hhatl (-949)
peak18_FC_-2.16	Ctdspl (-125965), Itga9 (+193798)
peak19_FC_-3.67	Uvrag (-19460), Dgat2 (+22118)
peak20_FC_-2.14	Slc41a3 (+13807), Iqsec1 (+191591)
peak21_FC_-4.16	Man2a1 (+115654), 4930583I09Rik (+119681)
peak22_FC_-1.88	Asb2 (+17285), Fam181a (+27741)
peak23_FC_-3.47	Nuak2 (-16208), Klhdc8a (+1292)
peak25_FC_-3.7	Rap1gap2 (+67222), Olfr412 (+160895)
peak26_FC_-2.24	Nr4a3 (-451654), Sec61b (+118841)
peak27_FC_-2.54	Agpat2 (-4108)
peak28_FC_-2.34	Hdac4 (+64563), Twist2 (+314308)
peak29_FC_-3.55	Hgfac (-31914), Rgs12 (+60150)
peak30_FC_-1.83	Lrtm1 (+2295), Cacna2d3 (+701361)
peak32_FC_-1.84	Abcc3 (-57486), Cacna1g (+23638)
peak33_FC_-2.91	Prss52 (+34033), Msra (+317584)
peak34_FC_-2.83	Nt5c3b (+11586), Fkbp10 (+13806)
peak35_FC_-2.23	S1pr1 (+93748), Olfm3 (+540359)
peak36_FC_-1.62	Rsbn1l (+12290), Tmem60 (+57341)
peak37_FC_-3.05	Gpr153 (-61504), Acot7 (+26724)
peak38_FC_-3.3	Ube2u (-83317), Ror1 (+299741)
peak39_FC_-3.04	Prss52 (+43068), Msra (+308549)
peak40_FC_-2.46	Slc4a11 (-130850), 4930402H24Rik (+11765)
peak41_FC_-1.26	Uqcc2 (-22627), Ip6k3 (+11221)
peak42_FC_-4.03	Bod1 (-167095), Cpeb4 (-33231)
peak43_FC_-2.13	Zfp46 (-25019), Tcea3 (+13096)
peak44_FC_-1.72	Plxna1 (+11501), Tpra1 (+448868)
peak45_FC_-2.29	Ppp3cc (-46837), Slc39a14 (+15139)
peak46_FC_-3.29	Hlf (+8819), Mmd (+132600)
peak47_FC_-3.28	Smpd1 (+11334), Apbb1 (+15584)
peak48_FC_-2.13	Galnt2 (+85216), Pgbd5 (+117329)
peak49_FC_-2.7	Ube2u (-251267), Ror1 (+131791)
peak50_FC_-2.64	1700018B08Rik (-21122), Fbxo31 (+15730)
peak51_FC_-2.96	Sned1 (-18248), Crocc2 (+48868)
peak52_FC_-2.5	1700025G04Rik (-78163), Tsen15 (+218394)
peak53_FC_-3.44	Kcnj12 (-42913), Map2k3 (+90858)
peak54_FC_-2.3	Adamts7 (+2138), Tbc1d2b (+105562)
peak55_FC_-4.92	Mgst3 (-30374), Lrrc52 (+42565)
peak56_FC_-2.09	Ppif (-28415), Zmiz1 (+206531)
peak57_FC_-2.05	Gpt2 (+30662), Dnaja2 (+32106)
peak58_FC_-2.12	Ptpn1 (-81753), Cebpb (+161659)
peak59_FC_-1.43	Slc35f6 (-31826), Kcnk3 (+27937)
peak60_FC_-2.75	Xrcc3 (+19275), Klc1 (+35717)
peak61_FC_-4.31	Cdpf1 (+18846), Ppara (+57074)
peak62_FC_-1.8	Hemk1 (+13111), Cish (+29213)
peak63_FC_-2.74	Otulin (+59126), Ank (+104890)
peak65_FC_-3.25	Cmya5 (+7543), Mtx3 (+292394)
peak66_FC_-2.35	Nt5c1a (+480)
peak67_FC_-1.72	Slc46a2 (+22862), Snx30 (+86354)
peak68_FC_-2.84	Trim32 (+209255), Astn2 (+590370)
peak69_FC_-2.9	Tmem232 (-31280), Vapa (+41499)
peak70_FC_-3.25	Fitm2 (+7803), Gdap1l1 (+26350)
peak71_FC_-3.77	Trim32 (+216239), Astn2 (+583386)
peak72_FC_-2.24	Efnb3 (+835)
peak73_FC_-1.3	Qk (-95774), Pacrg (+425176)
peak74_FC_-1.26	Apmap (-55728), Acss1 (+3963)
peak75_FC_-1.46	Smim6 (-9589), Smim5 (+2462)
peak76_FC_-2.87	Fam222a (+604)
peak77_FC_-2.99	Gpsm1 (+5160), Dnlz (+27177)
peak78_FC_-1.57	Pdzd2 (-158435), 6030458C11Rik (+73666)
peak79_FC_-2.94	Matn1 (+299476), Ptpru (+594370)
peak80_FC_-3.83	Spop (-21757), Slc35b1 (+7649)
peak81_FC_-2.07	Rbfox1 (+777)
peak82_FC_-1.97	Pcsk7 (-56254), Bace1 (+11663)
peak83_FC_-4.08	Pdzrn4 (-31573), Cntn1 (+314177)
peak84_FC_-1.33	Atp2c2 (-31138), Wfdc1 (+2506)
peak85_FC_-4.69	Mterf3 (-65230), Zfp712 (+62852)
peak86_FC_-2.3	Lamb1 (+14639), Dld (+71521)
peak88_FC_-2.59	Frmd6 (-361396), Tmx1 (+11023)
peak89_FC_-3.09	Cyfip2 (+34989), Fndc9 (+41838)
peak90_FC_-3.22	Casc1 (+27930), Lrmp (+61301)
peak91_FC_-3.76	Ube2d4 (+243)
peak92_FC_-1.71	Nmt1 (+23969), Plcd3 (+49343)
peak93_FC_-1.27	Ndufb7 (+10586), Tecr (+17220)
peak94_FC_-1.93	Esr2 (+72047), Syne2 (+286894)
peak95_FC_-1.89	Samd4 (+128454), Gch1 (+178105)
peak96_FC_-3.1	Nmt1 (+29828), Plcd3 (+43484)
peak97_FC_-1.99	Otulin (+53895), Ank (+110121)
peak98_FC_-7.88	Chac1 (+4465), Ino80 (+121993)
peak99_FC_-2.37	Nox3 (-916535), Arid1b (-382278)
peak100_FC_-2.69	Ube2u (-255834), Ror1 (+127224)
peak101_FC_-3.56	Gmpr (-21048), Mylip (+96654)
peak102_FC_-3.26	Adamts17 (-38096), Cers3 (+58135)
peak103_FC_-1.63	Pde1c (+4118), Ppp1r17 (+340777)
peak104_FC_-1.65	Gatb (-648001), Fbxw7 (+110850)
peak105_FC_-4.69	1700011H14Rik (-249283), Slc35f4 (+31175)
peak106_FC_-1.92	Fam161b (-22212), Entpd5 (+21443)
peak107_FC_-2.53	Cib4 (-27579), Kcnk3 (-14755)
peak108_FC_-3.47	Lypd1 (-573287), Nckap5 (+345131)
peak109_FC_-3.02	Plekhh1 (+20711), Pigh (+39777)
peak110_FC_-1.23	Aff1 (+19950), Klhl8 (+136736)
peak111_FC_-1.71	Zfp397 (-54078), Mapre2 (+96643)
peak112_FC_-2.63	Inpp5a (-61875), Pwwp2b (+78748)
peak113_FC_-3.39	Bpifb5 (-30720), Bpifb1 (+2204)
peak114_FC_-2.93	Alpk2 (+64926), Nedd4l (+441205)
peak115_FC_-1.56	Tlr9 (-14663), Twf2 (+4827)
peak116_FC_-2.6	Tgm3 (-192975), Stk35 (+18857)
peak117_FC_-3.09	Ccdc167 (-128817), Mdga1 (+42056)
peak118_FC_-2.31	Gse1 (-198639), Fam92b (-112342)
peak119_FC_-2.87	Arhgef11 (-75575), Etv3 (+16593)
peak120_FC_-2.14	Rhd (+19806), Tmem50a (+30682)
peak121_FC_-1.19	Ctnnal1 (-79944), Tmem245 (+2279)
peak123_FC_-2.73	Sh2b2 (-80711), Cux1 (+241632)
peak124_FC_-4.15	Gatsl2 (+21048), Rcc1l (+56015)
peak125_FC_-3	Cd34 (-123652), Plxna2 (+195342)
peak126_FC_-1.01	Nkx6-3 (-11657), Ank1 (+166730)
peak127_FC_-2.73	Cib4 (-32209), Kcnk3 (-10125)
peak128_FC_-2.77	Dll1 (+90658), Ermard (+243677)
peak129_FC_-2.64	Cdh5 (-227895)
peak130_FC_-3.13	Gsg1l (+109129), D430042O09Rik (+265367)
peak131_FC_-1.87	Adrb1 (-52888), Nhlrc2 (+121223)
peak132_FC_-7.46	Anks1b (+91297), Apaf1 (+414956)
peak133_FC_-4.09	Fbxo10 (+29340), Polr1e (+36602)
peak134_FC_-3.23	Il12b (-438678), Adra1b (-60175)
peak135_FC_-2.33	Tspan18 (+5365), Trp53i11 (+141574)
peak136_FC_-1.26	Snrnp48 (-40874), Dsp (+12777)
peak137_FC_-2.74	Slc16a5 (-14660), Trim80 (+7273)
peak138_FC_-2.82	Hdac4 (-257511), Ndufa10 (+36008)
peak139_FC_-2.94	Parp12 (+62620), Tbxas1 (+136749)
peak140_FC_-7.42	Olfr412 (+71935), Rap1gap2 (+156182)
peak141_FC_-3.96	Ephb2 (+94131), Lactbl1 (+119204)
peak142_FC_-1.57	Nt5dc3 (+15556), Stab2 (+213464)
peak143_FC_-3.54	Oprd1 (+15330), Gm10300 (+54459)
peak144_FC_-5.24	Hhat (+119088), Kcnh1 (+461361)
peak145_FC_-2.03	Casz1 (-20838), Gm572 (+140274)
peak146_FC_-1.62	Chst3 (+11557), Spock2 (+101484)
peak147_FC_-3.2	Pde1c (-11417), Lsm5 (+330883)
peak148_FC_-3.26	2510009E07Rik (-49106), Ehhadh (+44073)
peak149_FC_-1.59	Pdzd2 (-167077), 6030458C11Rik (+65024)
peak150_FC_-1.93	Tfrc (-85067), Zdhhc19 (+27588)
peak151_FC_-1.93	Clec2l (+91276), Hipk2 (+121820)
peak152_FC_-6.19	Nup54 (-7070), Scarb2 (+63348)
peak153_FC_-1.59	Lrtm1 (+23809), Cacna2d3 (+679847)
peak154_FC_-2	Sulf2 (-355004), Prex1 (+203165)
peak155_FC_-3.5	Commd8 (-285652), Corin (+50367)
peak156_FC_-2.72	Mkl2 (+159154), Parn (+252535)
peak157_FC_-4.33	Fcrl5 (-44640), Fcrl1 (+14746)
peak158_FC_-1.05	Slc2a5 (-29555), Gpr157 (+2363)
peak159_FC_-1.67	Dhx30 (+47896), Map4 (+121731)
peak160_FC_-2.64	Clec2l (+40705), Hipk2 (+172391)
peak162_FC_-1.67	Slc35e1 (-7361), Med26 (+48295)
peak163_FC_-3.15	Lama5 (+18608), Adrm1 (+35766)
peak164_FC_-1.21	Ryr2 (-91091), Mtr (+60059)
peak165_FC_-4.29	Foxo6 (-3036)
peak166_FC_-3.42	Plekhh1 (+16357), Pigh (+44131)
peak167_FC_-3.58	Usp47 (-224752), Galnt18 (-18836)
peak168_FC_-1.74	Smu1 (-62812), B4galt1 (+33270)
peak169_FC_-1.52	Jade1 (+37896), Sclt1 (+141249)
peak170_FC_-2.03	Tesc (+30767), Fbxw8 (+96954)
peak171_FC_-2.57	Erbb4 (+134169)
peak172_FC_-1.65	Plekha6 (-23527), Ppp1r15b (+91436)
peak173_FC_-2.42	1810046K07Rik (-308808), Arhgap20 (-127627)
peak174_FC_-2.9	Hlf (+33986), Mmd (+107433)
peak175_FC_-1.69	Bves (+27843), Lin28b (+106586)
peak176_FC_-6.13	Dock1 (-172050), D7Ertd443e (-133753)
peak177_FC_-1.79	Hdac4 (+79445), Twist2 (+299426)
peak178_FC_-5.09	Inpp5e (+9290), Pmpca (+10571)
peak179_FC_-4.27	Cog3 (+35071), Erich6b (+77163)
peak180_FC_-2.3	Cux2 (+50473), Fam109a (+150383)
peak181_FC_-2.66	Npvf (-561694), Nfe2l3 (-216537)
peak183_FC_-2.78	Hgd (-29602), Rabl3 (+10666)
peak184_FC_-2.08	Rps27a (-89622), Rtn4 (-55216)
peak185_FC_-2.36	Sorl1 (-63668), Sc5d (+76291)
peak186_FC_-4.06	Alpl (+27052), Rap1gap (+88579)
peak187_FC_-1.28	Fam174b (+32396), St8sia2 (+240976)
peak188_FC_-1.57	Tlr2 (-153209), Tmem131l (+45199)
peak189_FC_-2.12	Ppif (-196654), Zmiz1 (+38292)
peak190_FC_-3.2	Prss52 (+49837), Msra (+301780)
peak191_FC_-2.04	Sp100 (+53165), A630001G21Rik (+75428)
peak192_FC_-2.54	Mlxip (+28978), Il31 (+58323)
peak193_FC_-2.82	Krt42 (-42775), Eif1 (-7239)
peak194_FC_-1.9	Tcea3 (+527)
peak195_FC_-2.95	Papd7 (-25301), Srd5a1 (+52277)
peak196_FC_-1.63	Ccdc115 (+194215), Dst (+337232)
peak199_FC_-2.65	Tmem252 (+9277), Pgm5 (+178570)
peak200_FC_-2.63	Card11 (-138491), Sdk1 (-102417)
peak201_FC_-2.66	Dgkg (-42048), Crygs (+112189)
peak202_FC_-1.45	Nfu1 (-18419), Aak1 (+141300)
peak203_FC_-1.64	Sez6l (-310722), Myo18b (+8665)
peak204_FC_-3.9	Cd300lg (-25214), 1700006E09Rik (+29239)
peak205_FC_-3.46	Armc2 (+20520), Sesn1 (+187925)
peak206_FC_-1.88	Epb41l5 (-179399), Ptpn4 (+9278)
peak207_FC_-1.12	Ntn1 (+12331), Stx8 (+422299)
peak208_FC_-2.38	Foxo6 (+9652), Edn2 (+116491)
peak209_FC_-1.67	Zfp697 (+23312), Gm4450 (+51250)
peak210_FC_-3.46	Tns1 (+11853)
peak212_FC_-3.99	Tgm3 (-108419), Stk35 (+103413)
peak213_FC_-1.4	Sccpdh (-81316), Cnst (+40524)
peak214_FC_-1.45	Polr1e (+29258), Fbxo10 (+36684)
peak215_FC_-2.03	Fam58b (-52228), Lyrm9 (-22627)
peak216_FC_-2.86	Vmn1r1 (+9170), Srp9 (+24399)
peak217_FC_-2.2	Jarid2 (-107845), Cd83 (+838651)
peak218_FC_-2.14	Homer2 (+22826), Whamm (+112691)
peak219_FC_-1.71	Kcnb1 (-21900), Ptgis (+29886)
peak220_FC_-1.68	Plxna4 (-193663), Chchd3 (+278405)
peak221_FC_-4.96	Sfswap (-301040), Adgrd1 (+103431)
peak222_FC_-3.32	Prodh (+5652), Dgcr6 (+17197)
peak223_FC_-6.87	Hrh2 (-14382), Sfxn1 (+105878)
peak224_FC_-1.27	Cct2 (-54354), Frs2 (+30342)
peak225_FC_-4.09	1600014C23Rik (-177642), Vegfa (+120883)
peak226_FC_-3.3	Mgat5 (+125442), Tmem163 (+349088)
peak227_FC_-1.57	Gatb (-209748), Fbxw7 (+549103)
peak228_FC_-2.08	Ptchd3 (-39191), Metrnl (+88645)
peak230_FC_-1.47	Angptl2 (+50836), Ralgps1 (+104573)
peak231_FC_-2.04	Rpp40 (+109744), Cdyl (+136782)
peak232_FC_-2.08	Rimkla (+30290), Zmynd12 (+39524)
peak233_FC_-1.36	Tcap (-4888)
peak234_FC_-2.26	Plxna1 (+23320), Tpra1 (+437049)
peak235_FC_-1.58	Cish (+12712), Hemk1 (+29612)
peak236_FC_-2.19	Fosl2 (-202075), Babam2 (+235676)
peak237_FC_-2.36	Tef (-36774), Zc3h7b (+29792)
peak238_FC_-3.37	Fndc5 (+2789), S100pbp (+49754)
peak239_FC_-0.92	Slc35f6 (-56548), Kcnk3 (+3215)
peak240_FC_-3.9	Olfr412 (+76631), Rap1gap2 (+151486)
peak241_FC_-3.11	Kcnj6 (-244185), Kcnj15 (-15677)
peak242_FC_-2.64	Hdlbp (+8693), Ano7 (+96178)
peak243_FC_-1.93	Zmiz1 (-147841), Rps24 (+820665)
peak244_FC_-6.76	Tmem63c (+5084), Ngb (+71146)
peak245_FC_-2.61	Grm3 (-42421)
peak246_FC_-2.12	1810011H11Rik (-84400), 3425401B19Rik (-16291)
peak247_FC_-0.87	Rrad (+628)
peak248_FC_-1.5	Arhgef16 (-284414), Prdm16 (+52398)
peak249_FC_-1.37	Adcy5 (+46385), Sec22a (+162656)
peak250_FC_-1.78	Il1b (-12725), F830045P16Rik (+152738)
peak251_FC_-2.89	Acp6 (-95423), Gja5 (+30938)
peak252_FC_-2.1	Panx2 (-39182), Mov10l1 (+37571)
peak253_FC_-0.86	Pdlim1 (-224887), Sorbs1 (+17233)
peak254_FC_-1.67	Pcdh15 (-506734), Zwint (+660254)
peak255_FC_-2.31	Gse1 (-256534), Fam92b (-54447)
peak256_FC_-3.72	Cntn2 (-86699), Nfasc (+112119)
peak257_FC_-4.74	Gm10518 (-70956), Sccpdh (+64210)
peak258_FC_-6.74	Olfr412 (+86782), Rap1gap2 (+141335)
peak259_FC_-1.55	Fktn (-76369), Fsd1l (+6158)
peak261_FC_-5.2	Lingo3 (+6171), Oaz1 (+11182)
peak263_FC_-1.96	Ctbp2 (-52058), Tex36 (+534852)
peak264_FC_-1.21	Capzb (+48247), Pqlc2 (+68465)
peak265_FC_-5.17	Clec14a (-276314), Sec23a (+466413)
peak266_FC_-1.71	Ceacam16 (-4234)
peak267_FC_-1.71	Dhrs3 (+150640), Vps13d (+151288)
peak268_FC_-0.76	Cish (+3730), Hemk1 (+38594)
peak269_FC_-4.16	Kcnj12 (-38904), Map2k3 (+94867)
peak270_FC_-1.22	Hdac4 (-162352), Ndufa10 (+131167)
peak271_FC_-2.53	Cox6c (-143672), Rgs22 (+59083)
peak272_FC_-1.6	Spdye4c (-453692), Bcl2l11 (+12610)
peak273_FC_-1.43	Dpf3 (+342932), Rgs6 (+527839)
peak274_FC_-5.67	Spop (-17007), Slc35b1 (+12399)
peak275_FC_-0.88	Ctdspl (-186777), Itga9 (+132986)
peak276_FC_-1.03	Ppif (-106687), Zmiz1 (+128259)
peak277_FC_-6.59	Tns1 (+5767)
peak278_FC_-1.62	Tlr2 (-129038), Tmem131l (+69370)
peak279_FC_-2.45	Lrrc52 (-276)
peak280_FC_-1.33	Sipa1l2 (+30489), Disc1 (+485124)
peak281_FC_-1.41	Mapt (+40836), Kansl1 (+169871)
peak282_FC_-1.69	Smndc1 (-103346), Dusp5 (-35190)
peak283_FC_-6.57	Ephb2 (+99868), Lactbl1 (+113467)
peak284_FC_-3.25	Slc25a13 (-82491), Sem1 (+278994)
peak285_FC_-2.86	Star (-13047), Bag4 (-10140)
peak286_FC_-4.77	Pcp4 (+153031), Dscam (+550115)
peak287_FC_-2.23	Pfkm (+23081), Asb8 (+34073)
peak288_FC_-4.81	Usp20 (+24289), Fnbp1 (+135440)
peak289_FC_-2.72	Agtr1b (-982655), Tbl1xr1 (-726820)
peak290_FC_-2.52	Hcn2 (+12887), Polrmt (+17058)
peak291_FC_-0.95	Prkaa2 (+12462), Fyb2 (+183972)
peak292_FC_-1.24	Stk39 (+39762), B3galt1 (+314793)
peak293_FC_-2.78	Cacna1b (-43506), Ehmt1 (+113061)
peak294_FC_-2.72	Dhdh (-4352)
peak295_FC_-0.89	Asb2 (-1979)
peak296_FC_-6.51	Siah2 (-112580), Clrn1 (+80232)
peak299_FC_-2.71	Bag2 (+6289), Rab23 (+31611)
peak300_FC_-1.99	Tfrc (-99481), Zdhhc19 (+13174)
peak301_FC_-3.87	Ccdc167 (-43769), Mdga1 (+127104)
peak302_FC_-1.4	Hsbp1 (-67001), Cdh13 (+993754)
peak303_FC_-3.25	Wnt4 (-223355), Zbtb40 (-5439)
peak304_FC_-1.98	Fam49b (-174074), Asap1 (+148397)
peak306_FC_-0.92	Plin4 (+34)
peak307_FC_-1.16	Paxx (-7646), Ptgds (+1102)
peak308_FC_-2.51	Slc22a3 (-63990), Slc22a2 (-12495)
peak309_FC_-3.56	Bpifb5 (-16852), Bpifb1 (+16072)
peak310_FC_-1.59	Ctnnal1 (-65050), Tmem245 (+17173)
peak311_FC_-0.96	Xpo6 (-50431), Sbk1 (-21687)
peak312_FC_-1.57	Nt5dc3 (+47979), Stab2 (+181041)
peak313_FC_-1.38	Casq2 (+12182), Vangl1 (+106096)
peak315_FC_-2.73	Mgat5 (+210529), Tmem163 (+264001)
peak316_FC_-1.37	Dgat2 (-34286), Mogat2 (+21614)
peak317_FC_-0.89	Akt1 (+4033), Siva1 (+25564)
peak318_FC_-1.6	Adamts19 (-123880), Isoc1 (+53402)
peak320_FC_-2.12	Pitx1 (-256374), H2afy (+47832)
peak321_FC_-1.32	Lrch1 (+44821), Esd (+170672)
peak322_FC_-4.14	Izumo2 (-24476), Myh14 (-13423)
peak323_FC_-2.51	Wasf2 (-66430), Ahdc1 (+52569)
peak324_FC_-6.44	C4bp (-38451), Pfkfb2 (+15651)
peak326_FC_-0.93	Selenon (-78180), Man1c1 (+73944)
peak327_FC_-1.52	Otulin (+49482), Ank (+114534)
peak328_FC_-1.61	Nsmaf (+37430), Sdcbp (+51191)
peak329_FC_-1.65	Tfeb (-22413), Pgc (+36465)
peak330_FC_-1.94	Ctnnal1 (-74991), Tmem245 (+7232)
peak331_FC_-6.49	Limch1 (+15222), Phox2b (+338234)
peak332_FC_-2.39	Slc46a2 (-6729), Mup4 (+38925)
peak333_FC_-1.26	Atp1a2 (-345)
peak334_FC_-3.13	Sox6 (+585836), Insc (+663484)
peak335_FC_-1.53	P4htm (-29440), Arih2 (+22273)
peak336_FC_-2.21	Amn1 (+13788), Etfbkmt (+33411)
peak337_FC_-5.13	Rock2 (-73989), E2f6 (+9929)
peak338_FC_-6.42	Gm5148 (-639775), Ankrd50 (+120740)
peak339_FC_-1.63	Rreb1 (-264737), Ly86 (+216370)
peak340_FC_-6.39	Mgat3 (-20896), Tab1 (+19671)
peak341_FC_-3.21	Xrcc3 (+12897), Klc1 (+42095)
peak342_FC_-3.11	Fgf9 (+228083), 1700129C05Rik (+842124)
peak343_FC_-1.24	Tmem160 (-35623), Zc3h4 (+15949)
peak344_FC_-1.46	Ccdc149 (-38826), Lgi2 (+56115)
peak345_FC_-2.25	Tgfbr3 (+37887), Cdc7 (+287181)
peak346_FC_-1.18	Rbbp8 (-560447), Gata6 (+44392)
peak347_FC_-1.79	Extl3 (-6766), Fzd3 (+157592)
peak348_FC_-1.17	Mtr (-18062), Actn2 (+64603)
peak349_FC_-2.92	Slc25a33 (-10215), Spsb1 (+170551)
peak350_FC_-2.57	Notch3 (+56029), Rrp1b (+74751)
peak351_FC_-2.6	Fbrsl1 (+31434), Lrcol1 (+72339)
peak352_FC_-1.76	Plekhh1 (+528)
peak353_FC_-4.02	Kcnh2 (+30107), Nupl2 (+156534)
peak354_FC_-4.97	Snx5 (-9362), Ovol2 (+51878)
peak355_FC_-6.35	Gramd1b (+17454), Scn3b (+169093)
peak356_FC_-1.04	Sowahb (+84436), Shroom3 (+277151)
peak357_FC_-1.21	Nsun6 (+118955), Cacnb2 (+331623)
peak358_FC_-1.42	Camta1 (-41626), Dnajc11 (-30319)
peak359_FC_-1.42	Atf3 (-114635), Nenf (+20219)
peak360_FC_-2.09	Tnfsf10 (-77024), Nceh1 (+57039)
peak361_FC_-2.4	Ckap5 (-65124), Lrp4 (+4127)
peak364_FC_-1.29	Gpx3 (-20197), Hint1 (+16192)
peak365_FC_-2.01	Ppm1l (+129910), B3galnt1 (+152189)
peak366_FC_-1.3	Mfsd3 (-4953), Gpt (-175)
peak367_FC_-1.47	Blm (-113006), Crtc3 (+40873)
peak368_FC_-2	Retreg1 (-200979), Myo10 (+19760)
peak369_FC_-2.7	Ddit4 (-36256), Anapc16 (+15021)
peak370_FC_-2.19	Pnma1 (-7285), Elmsan1 (+38241)
peak371_FC_-1.12	Ccdc60 (-132569), Hspb8 (+1310)
peak372_FC_-2.93	Zfp281 (-111878), Kif14 (+45088)
peak373_FC_-1.86	Herc6 (-36938), Ppm1k (-8636)
peak374_FC_-4.36	Itgb2l (+36853), Igsf5 (+45098)
peak375_FC_-1.91	Galnt2 (-48957), Urb2 (+159040)
peak376_FC_-1.73	Pik3r1 (-581665), Cd180 (-343676)
peak377_FC_-1.33	Pik3r1 (-623934), Cd180 (-301407)
peak378_FC_-1.14	Adcy5 (+69333), Sec22a (+139708)
peak379_FC_-2.59	Vmn1r40 (-54184), Txnrd3 (+16031)
peak380_FC_-3.42	Fam107a (-17709), Oit1 (+51268)
peak381_FC_-3.47	Sec22a (-102093), Pdia5 (+24862)
peak382_FC_-1.62	Abtb1 (+39248), Mgll (+77948)
peak383_FC_-6.26	Lpp (-210161), Bcl6 (-194337)
peak385_FC_-0.86	Stk39 (+94139), B3galt1 (+260416)
peak386_FC_-2.21	Afap1 (-97829), Ablim2 (+37439)
peak387_FC_-6.23	Olfr412 (+106175), Rap1gap2 (+121942)
peak388_FC_-5.4	1500009L16Rik (+22298), Nuak1 (+695434)
peak389_FC_-2.13	Pde9a (-88781), Slc37a1 (+1234)
peak390_FC_-6.21	Olfr412 (+96376), Rap1gap2 (+131741)
peak391_FC_-3.66	Zfp770 (-226069), Dph6 (+227426)
peak392_FC_-0.94	Gpr22 (+5207), Cog5 (+53850)
peak393_FC_-6.29	Kcnj3 (-621)
peak394_FC_-2.75	Ssx2ip (-127727), Lpar3 (+55952)
peak395_FC_-0.91	Prkab1 (+2653), Cit (+176165)
peak396_FC_-3.85	Mxd4 (-30380), Zfyve28 (+70236)
peak398_FC_-1.85	Commd8 (-257758), Corin (+78261)
peak399_FC_-0.95	Gm35060 (-94880), Gypc (+2682)
peak400_FC_-3.03	Nkx1-1 (-54302), Fam53a (+141344)
peak401_FC_-2.35	Pank3 (-490612), Slit3 (+157648)
peak402_FC_-1.33	Pdzd2 (-146548), 6030458C11Rik (+85553)
peak403_FC_-3.6	Sqstm1 (+5265), Mrnip (+30713)
peak404_FC_-1.01	Tnfaip8 (-54776), Dmxl1 (+165836)
peak405_FC_-1.54	Sik1 (+65703), Cryaa (+112156)
peak406_FC_-2.12	Cmtm7 (-36755), Cmtm8 (+25548)
peak407_FC_-3.03	Wif1 (+127419), Tbc1d30 (+149810)
peak408_FC_-5.38	Ube2u (-176902), Ror1 (+206156)
peak409_FC_-1.39	Angptl2 (+35913), Ralgps1 (+119496)
peak410_FC_-1.4	AI606181 (+26391), Slit1 (+123911)
peak411_FC_-4.82	Atp6v0a4 (-90196), D630045J12Rik (+54264)
peak412_FC_-1.32	Msi2 (+64982), Ccdc182 (+359061)
peak414_FC_-2.68	Pex14 (+18079), Casz1 (+277368)
peak415_FC_-6.14	Eci2 (-625380), Cdyl (-40309)
peak417_FC_-3.49	Prkce (+104913), Gm10309 (+232534)
peak418_FC_-6.15	Olfr412 (+24332), Rap1gap2 (+203785)
peak419_FC_-2.57	Tyk2 (-14886), Cdc37 (+3864)
peak420_FC_-2.77	Gm5148 (-633702), Ankrd50 (+126813)
peak421_FC_-3.61	Pank3 (-475897), Slit3 (+172363)
peak423_FC_-0.63	Exog (+30830), Scn5a (+103282)
peak424_FC_-2.27	Ankrd9 (+4018), Tecpr2 (+85710)
peak425_FC_-2.34	C4bp (-49322), Pfkfb2 (+4780)
peak426_FC_-1.74	Celsr1 (+26992), Trmu (+127465)
peak427_FC_-6.15	Kdm4c (+337173), Tmem261 (+689196)
peak428_FC_-1.24	Wasf2 (-79873), Ahdc1 (+39126)
peak429_FC_-2.72	Phka2 (+95511), Ppef1 (+122027)
peak430_FC_-2.52	Slf2 (-49090), Pax2 (+125984)
peak431_FC_-2.04	Ptpn1 (-88535), Cebpb (+154877)
peak432_FC_-2.56	Rrm2b (-55961), Ubr5 (+61789)
peak433_FC_-1.72	Ppp1r15b (-46695), Pik3c2b (+38436)
peak434_FC_-3.32	Sh2b2 (-67355), Cux1 (+254988)
peak435_FC_-2.06	Parvg (-80824), Parvb (+13252)
peak436_FC_-1.97	Rfx2 (+20116), Prr22 (+40616)
peak437_FC_-1.49	Rrm2b (-106384), Ubr5 (+11366)
peak438_FC_-4.47	3110035E14Rik (-36462), Adhfe1 (+16789)
peak439_FC_-2.48	Klhl35 (-69104), Gdpd5 (+15486)
peak440_FC_-2.1	Galnt2 (+34794), Pgbd5 (+167751)
peak441_FC_-2.95	Hdac7 (-34700), Vdr (+29308)
peak442_FC_-1.59	Glg1 (-32697), Rfwd3 (+8309)
peak443_FC_-1.4	Exog (+52440), Scn5a (+81672)
peak444_FC_-3.31	Fam189a2 (-129186), Tjp2 (+64821)
peak445_FC_-0.85	Fhod3 (+102602), Tpgs2 (+356960)
peak446_FC_-3.36	Phyhip (+559)
peak447_FC_-2.32	Wnt5b (-28104), Erc1 (+275699)
peak448_FC_-2.08	Kcnj2 (+147796)
peak449_FC_-1.43	Glrp1 (-148304), Arl4c (+43851)
peak450_FC_-1.02	Tbx20 (-200722), Gm10181 (-114416)
peak451_FC_-2.13	Nr2f2 (-264427), Gm10295 (+726465)
peak452_FC_-4.43	Cntnap2 (+731616)
peak453_FC_-3.26	Gm9747 (+10234), Irs1 (+48070)
peak454_FC_-3.5	Prkce (+35917), Gm10309 (+301530)
peak455_FC_-1.28	Trak2 (+21548), Casp8 (+156405)
peak456_FC_-1.45	Psapl1 (-240212), Afap1 (+70490)
peak457_FC_-2.07	Agtpbp1 (+10012), Ntrk2 (+739602)
peak458_FC_-0.81	Ctdspl (-198756), Itga9 (+121007)
peak459_FC_-2.14	Lrmp (+4066), Casc1 (+85165)
peak460_FC_-2.68	Wif1 (+119770), Tbc1d30 (+157459)
peak461_FC_-2.14	Notch1 (-52451), Egfl7 (-24783)
peak462_FC_-5.24	Fam181b (-97687), Prcp (+106926)
peak463_FC_-1.43	Hcn2 (+7002), Polrmt (+22943)
peak464_FC_-3.21	Usp25 (-488406), Nrip1 (-151836)
peak466_FC_-1.63	Trim2 (+40882), Gm6525 (+55805)
peak467_FC_-4.5	Insc (+17022)
peak468_FC_-2.76	Akap8l (-33348), Wiz (+3830)
peak469_FC_-6.05	Lhx5 (-254523), Rbm19 (+60711)
peak470_FC_-2.39	Plekhh1 (+26278), Pigh (+34210)
peak471_FC_-6.02	Gm6569 (-20268), Ptp4a3 (+89363)
peak472_FC_-4	Shcbp1 (-59629), Slc10a2 (+266168)
peak473_FC_-1.09	Agap1 (+165447), Gbx2 (+310926)
peak474_FC_-1.6	Gm8888 (-2614)
peak475_FC_-1.45	Nr2c2ap (-987)
peak476_FC_-1.91	Ubash3b (-282149), Sorl1 (+684086)
peak477_FC_-1.27	Trim7 (-10)
peak478_FC_-3.92	Fam120a (-160879), Wnk2 (+19118)
peak479_FC_-2.58	Ptov1 (-18583), Med25 (+4341)
peak480_FC_-1.3	Iqsec1 (+73523), Slc41a3 (+131875)
peak481_FC_-0.85	Timp3 (+41295), Syn3 (+157189)
peak483_FC_-1.22	Sprtn (+12753), Egln1 (+38685)
peak484_FC_-1.71	Myocd (-369453), Map2k4 (+148855)
peak485_FC_-2.51	Bend3 (-106145), Pdss2 (+151200)
peak486_FC_-1.87	Kcnj12 (-80650), Map2k3 (+53121)
peak487_FC_-3.56	Ssr1 (+59626), Rreb1 (+108276)
peak488_FC_-1.47	Myl9 (-149703), Dlgap4 (+12012)
peak489_FC_-1.26	Sh3bgrl3 (-26966), Cep85 (+31357)
peak490_FC_-1.22	A330070K13Rik (-847010), Wbscr17 (+76856)
peak491_FC_-1.68	Fdft1 (+14924), Ctsb (+42192)
peak492_FC_-1.81	Clu (+1560), Gulo (+39164)
peak493_FC_-1.48	Doc2b (-129889), Rph3al (+11800)
peak494_FC_-2.13	Arhgef16 (-311585), Prdm16 (+25227)
peak495_FC_-1.88	Fgf1 (+791)
peak496_FC_-2.22	Emg1 (+17987), Lpcat3 (+31164)
peak497_FC_-3.15	Zfyve19 (-14219), Gm14137 (+19906)
peak498_FC_-3.18	Sh2b2 (-91319), Cux1 (+231024)
peak499_FC_-1.07	3425401B19Rik (+478)
peak500_FC_-4.14	Esd (+62709), Lrch1 (+152784)
peak501_FC_-1.77	Noct (+33657), Elf2 (+82559)
peak502_FC_-1.66	Timp3 (+14225), Syn3 (+184259)
peak503_FC_-2.16	Slc22a1 (-13070), Igf2r (+80756)
peak504_FC_-2.19	Ipo5 (-42973), Rap2a (+389760)
peak505_FC_-4.49	Cryaa (+25519), Sik1 (+152340)
peak506_FC_-2.4	Axin2 (+13871), E030025P04Rik (+210149)
peak507_FC_-6.06	Fam107a (-21969), Oit1 (+47008)
peak508_FC_-1.18	Kcnj2 (+1492)
peak511_FC_-2.17	Cyp26b1 (-345004), Exoc6b (+135871)
peak512_FC_-1.86	Ehbp1 (-151349), Tmem17 (-73944)
peak513_FC_-1.03	Mroh9 (-195890), Prrx1 (+32150)
peak514_FC_-1.71	Mkx (-112798), Armc4 (+180323)
peak515_FC_-1.6	Adora1 (+2505), Mybph (+39469)
peak516_FC_-3.97	Snapc3 (-65948), Ttc39b (-27521)
peak517_FC_-5.92	Prph2 (+49975), Ubr2 (+50086)
peak518_FC_-2.16	Prkce (+69065), Gm10309 (+268382)
peak519_FC_-2.34	Lhpp (+71877), Fam53b (+131012)
peak520_FC_-1.43	Plxna4 (-221259), Chchd3 (+250809)
peak521_FC_-1.24	Bid (-137633), Mical3 (+27123)
peak523_FC_-1.38	Rftn1 (+109018), Kif6 (+466484)
peak524_FC_-1.41	Fam20b (-61904), Angptl1 (-57586)
peak525_FC_-2.52	Arid2 (+64670), Scaf11 (+108600)
peak526_FC_-0.83	Acbd4 (-2993), Plcd3 (+2963)
peak527_FC_-1.39	Vrk1 (-21462), Papola (+224561)
peak528_FC_-1.46	Iqsec1 (+79843), Slc41a3 (+125555)
peak529_FC_-2.05	Gm11084 (-32776), Ola1 (+194955)
peak530_FC_-3.75	Ppm1l (+78069), B3galnt1 (+204030)
peak531_FC_-5.89	Pax8 (-80997), Cacna1b (+206451)
peak532_FC_-1.75	Gm826 (+260617)
peak533_FC_-2.48	Lipg (-27103), Rpl17 (-12111)
peak534_FC_-2.82	Slc2a8 (-83925), Garnl3 (+21246)
peak535_FC_-3.57	Klhdc7a (+24)
peak537_FC_-3.19	Mis18a (+17199), Hunk (+323808)
peak538_FC_-0.84	Ppargc1b (+63802), Pde6a (+116147)
peak539_FC_-1.4	Furin (-43870), Blm (+89421)
peak540_FC_-1.19	Slc25a33 (-1516)
peak541_FC_-5.89	Afap1 (-81334), Ablim2 (+53934)
peak542_FC_-3.02	Shh (-417903), Rnf32 (-310838)
peak543_FC_-2.84	Naif1 (-31076), Ptges2 (+23485)
peak544_FC_-5.86	9030617O03Rik (+41200), Gpr68 (+87941)
peak545_FC_-1.81	Faap100 (-3782)
peak546_FC_-2.01	Elac2 (+19365), 1700086D15Rik (+161487)
peak547_FC_-5.86	Dpf3 (+254054), Rgs6 (+616717)
peak548_FC_-2.24	Grm3 (+97656), 9330182L06Rik (+361382)
peak549_FC_-1.22	Dip2c (+152598), Zmynd11 (+335362)
peak551_FC_-3.08	Rhbdl3 (-16142), Rhot1 (+75715)
peak552_FC_-2.2	Foxn3 (+159696), Ttc8 (+313489)
peak553_FC_-1.31	Ybx2 (+1892), Slc2a4 (+10461)
peak554_FC_-2.52	Il6 (-240135), Dnajb6 (+37291)
peak555_FC_-1.01	S1pr1 (+70929), Olfm3 (+563178)
peak556_FC_-2.21	Ksr1 (-45308), Wsb1 (+62956)
peak557_FC_-3.43	Ptchd3 (+13636)
peak558_FC_-1.65	Aacs (-26926), Bri3bp (+7320)
peak559_FC_-1.59	Nfu1 (-12635), Aak1 (+147084)
peak560_FC_-0.91	Slc4a3 (+1811)
peak561_FC_-5.12	Gramd1b (+29251), Scn3b (+157296)
peak562_FC_-1.6	Nup153 (-190219), Kif13a (+11559)
peak563_FC_-4.3	Ube2u (-100432), Ror1 (+282626)
peak564_FC_-2.88	Ip6k3 (+46)
peak565_FC_-2.12	Tgm3 (-140945), Stk35 (+70887)
peak566_FC_-4.33	Prkd1 (+99235)
peak567_FC_-1.69	Fndc3b (+66925), Ghsr (+272122)
peak568_FC_-1.43	Mef2d (+21922), Rhbg (+90215)
peak569_FC_-1.5	Pcsk7 (-66625), Bace1 (+1292)
peak571_FC_-5.87	Tns1 (+28508)
peak572_FC_-2.96	Nudt14 (-19876), Btbd6 (-14563)
peak573_FC_-5.85	Pja2 (+183804), Fer (+252094)
peak574_FC_-1.09	Polr1e (+18282), Fbxo10 (+47660)
peak575_FC_-1.04	Pnpla3 (-35157), Pnpla5 (-9484)
peak576_FC_-1.08	Nudt3 (+27097), Hmga1 (+39748)
peak577_FC_-1.22	Cyyr1 (-198127), Adamts1 (+54569)
peak578_FC_-4.06	Plekhd1 (-38068), Slc39a9 (+10284)
peak579_FC_-1.13	Rps25 (-7954), Slc37a4 (+2086)
peak580_FC_-4.6	Pqlc1 (+10447), Kcng2 (+97500)
peak581_FC_-1.56	Prrc1 (-109942), Megf10 (+111701)
peak582_FC_-2.78	Gxylt1 (+269161), Pdzrn4 (+609075)
peak584_FC_-4.07	Usp25 (-576005), Nrip1 (-64237)
peak585_FC_-0.57	Hand2 (+863)
peak586_FC_-3.23	Cdhr3 (-193155), Atxn7l1 (-16485)
peak587_FC_-3.61	Mtus1 (+64044), Pdgfrl (+143449)
peak588_FC_-1.48	Spdye4c (-404162), Bcl2l11 (+62140)
peak589_FC_-1.29	Slc25a4 (-9665), Helt (+73722)
peak590_FC_-1.9	Stx11 (-22787), Sf3b5 (-18294)
peak591_FC_-1.13	Smpd1 (+1054), Apbb1 (+25864)
peak592_FC_-3.62	Hdac4 (+72041), Twist2 (+306830)
peak593_FC_-1.29	Nav2 (+20778), Dbx1 (+369227)
peak595_FC_-0.61	Ppp1r35 (-26018), Tsc22d4 (+7156)
peak596_FC_-5.77	Mki67 (-86343)
peak597_FC_-3.51	Gatb (-644929), Fbxw7 (+113922)
peak598_FC_-2.21	4930452B06Rik (-334635)
peak599_FC_-1.42	Fam122a (-65999), Pip5k1b (+12517)
peak601_FC_-1.06	Gcgr (-10675), Slc25a10 (+28184)
peak602_FC_-2.23	Tmc7 (-739)
peak603_FC_-1.04	Gapvd1 (+162660), Mapkap1 (+185389)
peak604_FC_-5.01	Krt80 (-28555), Krt7 (-13722)
peak605_FC_-3.22	Dpysl4 (+49530), Stk32c (+52986)
peak607_FC_-0.99	Stmn4 (-36001), Trim35 (+11343)
peak608_FC_-1.52	Esrrb (-60393), Gpatch2l (+119393)
peak609_FC_-1.49	Traf2 (+11603), Fbxw5 (+34557)
peak610_FC_-2.53	Scn10a (-75615), Scn11a (+29213)
peak611_FC_-1.43	Myh7b (-4861)
peak612_FC_-5.04	Tigit (+53599), Zbtb20 (+702933)
peak613_FC_-5.79	Adcy5 (-24805), Hacd2 (+107651)
peak614_FC_-2.2	Extl3 (-38292), Fzd3 (+126066)
peak615_FC_-1.33	Gm35060 (-89804), Gypc (+7758)
peak616_FC_-2.62	Chmp6 (-128572), Rptor (+182089)
peak617_FC_-4.22	1190005I06Rik (-10532), Emc8 (+23097)
peak618_FC_-1.39	Pgrmc2 (-283436), Jade1 (-196887)
peak619_FC_-1.85	Mkl2 (-40180), Ercc4 (+106617)
peak620_FC_-1.97	Ppp2r5c (-6842), Dio3 (+199949)
peak621_FC_-1.52	Klhl25 (-349178), Akap13 (+43598)
peak622_FC_-3.1	Stk39 (+80277), B3galt1 (+274278)
peak623_FC_-2.23	D430042O09Rik (+139115), Gsg1l (+235381)
peak624_FC_-3.35	Prdm11 (+9600), Syt13 (+120873)
peak625_FC_-2.01	Btbd9 (+91253), Zfand3 (+479947)
peak626_FC_-5.74	Tshz3 (+260483), Zfp536 (+811361)
peak627_FC_-1.09	Lamb1 (+29243), Dld (+56917)
peak628_FC_-1.54	Spop (-11283), Slc35b1 (+18123)
peak630_FC_-2.18	Mapk4 (+50396), Mro (+155146)
peak631_FC_-3.84	Gpr12 (+13120), Gm3415 (+15983)
peak632_FC_-4.57	Egf (-10873), Lrit3 (+37841)
peak634_FC_-0.72	Gzmm (-4332)
peak635_FC_-1.98	Mylk3 (-20694), 4921524J17Rik (+46815)
peak636_FC_-2.65	P4ha2 (+8168), Csf2 (+140536)
peak637_FC_-1.12	Tgm2 (+23794), Rprd1b (+93921)
peak638_FC_-3.47	Serpina9 (-28036), Serpina12 (+2755)
peak639_FC_-4.01	Ppp3cc (-19402), Slc39a14 (+42574)
peak640_FC_-3.76	Dpf3 (+353658), Rgs6 (+517113)
peak641_FC_-2.38	Abi3bp (-117438), Impg2 (+156070)
peak642_FC_-1.03	G0s2 (-61108), Camk1g (+35973)
peak643_FC_-5.74	Dpf3 (+42256), Rgs6 (+828515)
peak644_FC_-3.19	Jade1 (+31438), Sclt1 (+147707)
peak645_FC_-2.62	Wipf3 (+31842), Scrn1 (+105044)
peak646_FC_-5.7	Ldah (-109027), Apob (+121432)
peak647_FC_-1.1	Slc46a2 (+16569), Snx30 (+92647)
peak648_FC_-3.26	3632451O06Rik (-10503), Olfr722 (+108055)
peak649_FC_-3.19	Bcl6 (-204480), Lpp (-200018)
peak650_FC_-1.87	Mgat5 (+143773), Tmem163 (+330757)
peak652_FC_-1.88	Wdfy2 (+34508), Defb48 (+112324)
peak653_FC_-1.47	Ninj2 (+66148), B4galnt3 (+135061)
peak654_FC_-2.19	Pdp1 (+96006), Cdh17 (+111828)
peak655_FC_-2.15	1700034J05Rik (-68409), Rep15 (-9753)
peak656_FC_-1.75	Spc24 (-23091), Kank2 (+15350)
peak657_FC_-1.42	Sipa1l2 (+124741), Disc1 (+390872)
peak658_FC_-3.37	Magi3 (-170299), Lrig2 (+121438)
peak659_FC_-2.72	Dld (+37973), Lamb1 (+48187)
peak660_FC_-1.62	9530068E07Rik (-19029), Vdac1 (+16539)
peak661_FC_-0.93	Plxnb1 (+2105), Fbxw21 (+64547)
peak662_FC_-3.35	Clvs1 (-498325), Chd7 (+79627)
peak663_FC_-3.65	Rufy4 (-3590), Tns1 (+2458)
peak665_FC_-5.62	Nampt (-51793), Ccdc71l (+389838)
peak666_FC_-1.53	Myoz2 (-36165), Synpo2 (+164916)
peak667_FC_-1.1	Pcnt (-4828), 2610028H24Rik (-1527)
peak668_FC_-1.2	Tgm2 (+31262), Rprd1b (+86453)
peak669_FC_-5.61	Wwc1 (-55850)
peak670_FC_-5.61	Fgf9 (+181141), 1700129C05Rik (+889066)
peak671_FC_-1.49	Hand2 (-115834), Fbxo8 (+654059)
peak672_FC_-2.73	Bckdhb (+38546)
peak673_FC_-0.81	Wasf2 (-90235), Ahdc1 (+28764)
peak674_FC_-1.93	Rps6kb2 (-3862)
peak675_FC_-2.15	Etv5 (-87506), Dgkg (+129948)
peak676_FC_-2.06	Zfand3 (+210758), Btbd9 (+360442)
peak677_FC_-1.06	Grk5 (+106540), Zfp950 (+144473)
peak678_FC_-3.05	Erich3 (+169405), Tnni3k (+174894)
peak679_FC_-3.15	Pank3 (-485694), Slit3 (+162566)
peak680_FC_-5.61	Sulf2 (+26630), Ncoa3 (+136396)
peak681_FC_-2.29	Tgfbr3 (+159506), Cdc7 (+165562)
peak682_FC_-1.85	Commd8 (-243792), Corin (+92227)
peak683_FC_-1.06	Tuba8 (+730)
peak684_FC_-1.51	Cpne5 (-15852), Ppil1 (+10509)
peak685_FC_-1.96	Tnp1 (-964322), Tns1 (+144216)
peak686_FC_-2.53	Trpm1 (-131680), Klf13 (-83240)
peak687_FC_-5.59	Tox3 (-249370), Chd9 (-231122)
peak689_FC_-0.87	Trabd (-26)
peak690_FC_-2.96	Clvs1 (-186322), Chd7 (+391630)
peak691_FC_-1.49	Agtpbp1 (+89694), Ntrk2 (+659920)
peak692_FC_-1.45	Fhod3 (+41498), Tpgs2 (+418064)
peak693_FC_-1.27	Cdca7 (-85807), Map3k20 (+104715)
peak694_FC_-4.46	Sgcd (-63095)
peak695_FC_-0.87	Stk39 (+3693), B3galt1 (+350862)
peak696_FC_-1.45	Mmp15 (-10141), Usb1 (+9843)
peak697_FC_-3.26	Slc30a5 (-485564), Pik3r1 (+449226)
peak698_FC_-1.36	Spsb1 (-45762), H6pd (+8218)
peak699_FC_-1.7	Stbd1 (+926)
peak700_FC_-0.73	Mtr (-30756), Actn2 (+51909)
peak701_FC_-1.87	Arhgap5 (-105872), Nubpl (+300407)
peak702_FC_-1.81	Cpeb4 (-153714), Bod1 (-46612)
peak703_FC_-0.84	Filip1l (+2151), Cmss1 (+251581)
peak704_FC_-1.48	Bcor (+351443), H2al1j (+401288)
peak705_FC_-0.66	Cpn2 (+80222), Hes1 (+121970)
peak706_FC_-1.43	Crtam (-86911), Ubash3b (+66523)
peak707_FC_-1.51	Tmem232 (-8151), Vapa (+64628)
peak708_FC_-1.59	Adgrf2 (-74252), Cd2ap (+59993)
peak709_FC_-0.72	Zbtb7b (-4378)
peak710_FC_-0.67	Egln1 (+20188), Sprtn (+31250)
peak711_FC_-1.93	Fam181a (+17180), Asb2 (+27846)
peak712_FC_-5.56	Gsg1l (+94569), D430042O09Rik (+279927)
peak713_FC_-0.89	Slc25a42 (+3888), Tmem161a (+36012)
peak714_FC_-0.54	Tnp1 (-925578), Tns1 (+182960)
peak716_FC_-1.31	Ccdc167 (-72331), Mdga1 (+98542)
peak717_FC_-2.79	Cct2 (-48156), Frs2 (+36540)
peak718_FC_-2.38	Tpd52 (-159449), Zbtb10 (-127105)
peak719_FC_-3.27	Rpp14 (-49688), Abhd6 (+27777)
peak720_FC_-2.64	Npas1 (-48329), Arhgap35 (+89884)
peak721_FC_-1.83	Sox6 (+521924), Insc (+727396)
peak722_FC_-1.68	Eepd1 (+45579)
peak724_FC_-4.81	Fat2 (-32595), Sparc (+50921)
peak725_FC_-2.78	Manba (+100402), Nfkb1 (+105533)
peak726_FC_-2.03	Limch1 (+111631), Phox2b (+241825)
peak727_FC_-2.38	Arfip1 (-4805)
peak728_FC_-2.12	Plekha1 (-84282), Btbd16 (+7547)
peak729_FC_-3.33	Tfrc (-81927), Zdhhc19 (+30728)
peak730_FC_-4.8	Plxna4 (-71746), Chchd3 (+400322)
peak731_FC_-1.11	Grb14 (-197845), Cobll1 (+17999)
peak734_FC_-2.15	Dpf3 (+62782), Rgs6 (+807989)
peak735_FC_-4.78	St3gal1 (-291850), Zfat (+852996)
peak736_FC_-3.25	Shisa5 (-10544), Pfkfb4 (+36243)
peak737_FC_-3.15	Phka2 (+101892), Ppef1 (+115646)
peak738_FC_-1.21	Rsbn1l (+21251), Tmem60 (+48380)
peak739_FC_-3.09	Ajuba (-10979), 4931414P19Rik (+17268)
peak740_FC_-0.85	Sulf2 (-245488), Prex1 (+312681)
peak741_FC_-3.37	Ube2t (+55104), Lgr6 (+87607)
peak742_FC_-3.65	Hbp1 (-18353), Prkar2b (+92408)
peak743_FC_-2.21	Kifc3 (-72259), Cngb1 (+91779)
peak744_FC_-4.35	B3galt1 (+93841), Stk39 (+260714)
peak745_FC_-1.72	Derl3 (+5240), Smarcb1 (+22964)
peak746_FC_-1.53	Umps (-63933), Kalrn (+483077)
peak747_FC_-1.05	Ezr (+34773), Sytl3 (+74401)
peak748_FC_-1.73	Atf1 (-106311), Dip2b (+82844)
peak750_FC_-1.87	Clvs1 (-180014), Chd7 (+397938)
peak751_FC_-5.48	Ube2u (-181110), Ror1 (+201948)
peak752_FC_-1.15	Cpt2 (-38263), Slc1a7 (-6459)
peak753_FC_-3.41	Slc44a2 (-2050)
peak754_FC_-1.15	Micalcl (-7081), Mical2 (+89928)
peak755_FC_-2.36	Homer2 (+18014), Whamm (+117503)
peak756_FC_-1.09	AI593442 (-393655), Ddx10 (+174618)
peak757_FC_-0.85	Rbm38 (+3401), Ctcfl (+95626)
peak758_FC_-0.8	Ctdspl (-232413), Itga9 (+87350)
peak759_FC_-2	Rgs17 (-495979), Gm10945 (+343382)
peak760_FC_-3.25	Secisbp2 (+2499), Gm15440 (+46845)
peak762_FC_-1.41	Dstn (-43801), Bfsp1 (-8576)
peak763_FC_-4.08	Sulf2 (-359230), Prex1 (+198939)
peak765_FC_-0.98	Ror1 (-64523), Pgm2 (+101854)
peak766_FC_-3.87	Pde9a (-70395), Slc37a1 (+19620)
peak768_FC_-5.46	Gsg1l (+85994), D430042O09Rik (+288502)
peak769_FC_-4.38	Slc2a2 (-58663), Tnik (+375677)
peak770_FC_-2.02	Tcaim (+4730), Zfp445 (+55737)
peak771_FC_-2.61	3632451O06Rik (-7429), Olfr722 (+111129)
peak772_FC_-1.2	Smtn (+11821), Selenom (+12551)
peak773_FC_-4.09	Rp2 (-58477), Slc9a7 (-14197)
peak774_FC_-3.48	Ntn1 (+48246), Stx8 (+386384)
peak775_FC_-4.08	Rap1gap2 (+75071), Olfr412 (+153046)
peak776_FC_-1.89	Gcm1 (-65287), Elovl5 (+69273)
peak777_FC_-1.46	Muc4 (-23097), Tnk2 (+68116)
peak778_FC_-2.14	Rufy4 (-1290), Tns1 (+158)
peak779_FC_-0.74	Cacnb2 (+221973), Nsun6 (+228605)
peak780_FC_-5.49	Nckap5 (-342962), Mgat5 (-31424)
peak782_FC_-1.53	Bola3 (+32737), Tet3 (+74209)
peak783_FC_-5.45	Sobp (+15362), Scml4 (+298798)
peak784_FC_-1.51	Nt5dc3 (+36228), Stab2 (+192792)
peak785_FC_-1.82	Hdac4 (+145456), Twist2 (+233415)
peak786_FC_-2.28	Spc24 (-27896), Kank2 (+10545)
peak787_FC_-0.87	Tnni1 (+879)
peak788_FC_-1.06	Npsr1 (-686717), Bmper (+188225)
peak789_FC_-2.92	Trib2 (-698492), Lpin1 (+74493)
peak790_FC_-1.08	Inafm2 (+3542), A430105I19Rik (+13361)
peak791_FC_-1.09	Ces1d (-19925), Ces1e (+11856)
peak792_FC_-1.13	Hip1r (+18894), Vps37b (+39748)
peak793_FC_-1.48	Srebf1 (-34589), Tom1l2 (+97712)
peak794_FC_-0.67	Bcl9l (+2069), Cxcr5 (+72561)
peak795_FC_-3.79	Lhx5 (-292849), Rbm19 (+22385)
peak796_FC_-1.24	Gmds (-425276), Mylk4 (+17700)
peak797_FC_-1.43	Ntn1 (+196870), Stx8 (+237760)
peak798_FC_-2.72	Dap (+68842), Ankrd33b (+74570)
peak799_FC_-4.37	Mtss1l (-69731), Vac14 (+33146)
peak800_FC_-0.81	Scn5a (+2907), Exog (+131205)
peak801_FC_-1.58	Dysf (+191020), Cyp26b1 (+378229)
peak802_FC_-2.41	Tpk1 (-904171), Cntnap2 (-489612)
peak804_FC_-3.02	Hip1r (+11498), Vps37b (+47144)
peak805_FC_-5.42	Card9 (-8952), Snapc4 (+11954)
peak807_FC_-2.48	Gse1 (-231799), Fam92b (-79182)
peak808_FC_-4.71	Epha2 (-49910), Arhgef19 (+8461)
peak809_FC_-1.77	Pcmt1 (+35037), Lrp11 (+38754)
peak810_FC_-4.01	Il6 (-237692), Dnajb6 (+39734)
peak811_FC_-1.87	Hcn1 (+104711), Mrps30 (+680061)
peak812_FC_-5.5	Rab3c (+294383)
peak813_FC_-3.89	Mapkap1 (+125542), Gapvd1 (+222507)
peak814_FC_-1.81	Abtb1 (+20216), Mgll (+96980)
peak815_FC_-2.02	Tbx20 (-301221), Gm10181 (-13917)
peak816_FC_-1.47	Slc35d1 (+36098), Mier1 (+63428)
peak820_FC_-1.41	Mrps18a (+12840), Rsph9 (+20390)
peak821_FC_-2.42	Gm17018 (+19020), Fbxw4 (+80677)
peak822_FC_-5.5	Gm34302 (+66453), Mme (+121554)
peak823_FC_-4.75	Lrrc29 (+8179), Elmo3 (+12488)
peak824_FC_-2.51	Dbx1 (+64661), Nav2 (+325344)
peak825_FC_-1.52	Mapk4 (+75136), Mro (+130406)
peak826_FC_-4.71	Kcnh7 (-270404), Fign (+643330)
peak827_FC_-1.74	Gas1 (-310455), Dapk1 (-114561)
peak828_FC_-4.01	Kdm4b (+74948), Ptprs (+75461)
peak829_FC_-1.92	Kcnma1 (+766959)
peak830_FC_-2.07	Ppp2r1b (+8230), Sik2 (+143919)
peak831_FC_-2	Prdm11 (+5341), Syt13 (+125132)
peak832_FC_-2.81	Tert (-8319), Clptm1l (+14591)
peak833_FC_-1.75	Il17b (-59587), Csnk1a1 (+73074)
peak834_FC_-5.38	Ppm1b (-84052), Lrpprc (-83391)
peak835_FC_-0.79	Rnf207 (+1062), Icmt (+20319)
peak836_FC_-3.58	Abcb5 (-131538), Itgb8 (+140843)
peak837_FC_-1.18	Gpsm1 (+10026), Dnlz (+22311)
peak838_FC_-0.93	Dpf3 (+75416), Rgs6 (+795355)
peak839_FC_-1.62	Pbx1 (+55863), Lmx1a (+686477)
peak840_FC_-0.84	Mfn1 (+1368), Gnb4 (+85752)
peak841_FC_-5.38	Rap1gap2 (+54632), Olfr412 (+173485)
peak842_FC_-1.76	Rnf123 (+6631), Amigo3 (+19511)
peak843_FC_-5.39	Mybpc1 (-41018), Spic (+36980)
peak844_FC_-2.35	9530068E07Rik (-21902), Vdac1 (+13666)
peak845_FC_-2.08	Notch3 (+52852), Rrp1b (+77928)
peak846_FC_-0.72	Rps14 (-41929), Ndst1 (-19192)
peak847_FC_-3.31	Nrg1 (-126355)
peak848_FC_-2.05	Tnp1 (-656362), Tns1 (+452176)
peak849_FC_-4.68	Prdm16 (-12341), Actrt2 (+18660)
peak850_FC_-2.83	Chd2 (-176857), Fam174b (-21699)
peak851_FC_-1.91	Plekha6 (-35480), Ppp1r15b (+79483)
peak853_FC_-2.12	Tacc2 (-2739)
peak854_FC_-5.38	N4bp1 (-566938), Cbln1 (+20413)
peak855_FC_-2.1	1810011O10Rik (+222554), Zmat4 (+546772)
peak856_FC_-1.05	Sgcd (+1551), Timd4 (+567171)
peak857_FC_-2.09	Efna5 (+220220)
peak858_FC_-3.12	Trib1 (-136907), Nsmce2 (+137245)
peak859_FC_-1.56	Tpm1 (-480361), Tln2 (+29936)
peak860_FC_-2.06	Jazf1 (+102409), Tax1bp1 (+252493)
peak861_FC_-1.4	Ppp1r3c (+39212), Hectd2 (+142773)
peak862_FC_-5.42	Ppm1l (-91880), Arl14 (+2562)
peak864_FC_-0.7	Dsp (-1368)
peak865_FC_-3.75	Fgf9 (+448615), 1700129C05Rik (+621592)
peak866_FC_-3.48	Pdzd3 (+1915), Ccdc153 (+8880)
peak867_FC_-1.25	Slc4a4 (+29977), Gc (+540622)
peak868_FC_-4.25	Nfe2l2 (-117560), Agps (-9976)
peak869_FC_-1.82	Hdac4 (+96836), Twist2 (+282035)
peak870_FC_-5.41	Krtap11-1 (-46274), Tiam1 (+357242)
peak871_FC_-1.67	Serinc5 (+45811), Thbs4 (+137916)
peak872_FC_-3.1	Cln6 (-20577), Fem1b (-6274)
peak873_FC_-5.34	Slc16a9 (-14507), Mrln (+25926)
peak874_FC_-2.6	Ntn1 (+79425), Stx8 (+355205)
peak875_FC_-1.33	Oxr1 (-369888), Zfpm2 (+422552)
peak876_FC_-1.48	Dpf3 (+387046), Rgs6 (+483725)
peak878_FC_-2.18	Gramd2 (-40688), Pkm (+10708)
peak879_FC_-4.69	Camk1g (-908570), Plxna2 (-340957)
peak880_FC_-1.9	Svil (+147891), Zfp438 (+266008)
peak881_FC_-0.68	Adcy5 (+56773), Sec22a (+152268)
peak882_FC_-2.42	Gapvd1 (+85786), Mapkap1 (+262263)
peak883_FC_-1.86	Fam103a1 (-36435), Homer2 (-19681)
peak884_FC_-0.97	Smyd2 (+46978), Ptpn14 (+147117)
peak885_FC_-3.57	Edem2 (-13129), Procr (-8513)
peak886_FC_-2.07	Tkt (+16516), Prkcd (+60561)
peak887_FC_-1.93	Vmn2r2 (-122281), Vmn2r3 (+27656)
peak888_FC_-1.89	Dpf3 (+377070), Rgs6 (+493701)
peak889_FC_-0.62	Gm9955 (-3818), Fhod3 (+3721)
peak890_FC_-0.9	Crybb3 (-32235), 2900026A02Rik (+24641)
peak891_FC_-1.66	Dctd (+270143), Tenm3 (+294589)
peak892_FC_-2.21	Hey1 (+64109), Stmn2 (+93787)
peak893_FC_-3.74	Slc25a33 (-56400), Spsb1 (+124366)
peak894_FC_-2.26	Thbs2 (+176755), Smoc2 (+238001)
peak895_FC_-1.6	Trps1 (-821593), Eif3h (+154839)
peak896_FC_-3.95	Rasgef1b (-471843), Gm35911 (-181546)
peak897_FC_-1.72	Klf2 (+12885), Eps15l1 (+89542)
peak898_FC_-5.31	Gm13283 (-2670)
peak899_FC_-1.38	Lrrc18 (-33588), Vstm4 (+101038)
peak900_FC_-0.83	Fam189a2 (-25446), Tjp2 (+168561)
peak901_FC_-0.64	Dnlz (+10577), Gpsm1 (+21760)
peak902_FC_-0.63	Pim1 (-32977), Fgd2 (+96893)
peak903_FC_-2.96	Ubc (-36517), Dhx37 (+7590)
peak905_FC_-1.71	Npsr1 (-701822), Bmper (+173120)
peak906_FC_-1.11	Ppp2r5a (-23545), Dtl (+154958)
peak907_FC_-0.91	Adcy5 (+1681), Sec22a (+207360)
peak908_FC_-1.64	Ints4 (+33936), Aamdc (+64604)
peak909_FC_-1.34	Rnf10 (+4857), Pop5 (+32205)
peak910_FC_-1.27	Flrt1 (-29929), Otub1 (+70658)
peak911_FC_-1.07	Nav2 (+11082), Dbx1 (+378923)
peak913_FC_-1.47	Pgm5 (-3)
peak914_FC_-0.72	Rftn1 (+129974), Kif6 (+445528)
peak915_FC_-4.73	Rnf130 (-8566), Rasgef1c (+114621)
peak916_FC_-0.81	Tprg (-864950), Lpp (+28517)
peak917_FC_-1.68	Dlc1 (+114253), 6430573F11Rik (+380615)
peak918_FC_-1.53	Adamts2 (+52187), Zfp354c (+173419)
peak919_FC_-1.11	Garnl3 (-118150), Angptl2 (-10666)
peak920_FC_-0.62	Zfp622 (-41108), Retreg1 (+99994)
peak921_FC_-0.63	Rhobtb1 (+52670), Cdk1 (+87074)
peak922_FC_-1.18	Dpf3 (+414442), Rgs6 (+456329)
peak923_FC_-5.33	1700129C05Rik (+515869), Fgf9 (+554338)
peak924_FC_-1.39	Zfand3 (+47643), Btbd9 (+523557)
peak925_FC_-1.59	Rasd1 (+4309), Med9 (+12429)
peak926_FC_-1.61	Cnbp (-23576), Copg1 (-13132)
peak927_FC_-1.14	Sik1 (+88800), Cryaa (+89059)
peak928_FC_-5.3	Ddah1 (-76837), Cyr61 (-31857)
peak929_FC_-2.81	Gli2 (-143666), Inhbb (+224963)
peak930_FC_-1.94	Mad1l1 (+14992), Elfn1 (+398617)
peak931_FC_-0.58	Gm13090 (+8916), Camta1 (+763260)
peak932_FC_-3.6	Apmap (+7101), Cst7 (+31051)
peak933_FC_-2.32	Hspb8 (-20948), Srrm4 (+148005)
peak934_FC_-5.28	Ctnnal1 (-60379), Tmem245 (+21844)
peak935_FC_-1.39	Capzb (+38840), Pqlc2 (+77872)
peak936_FC_-1.4	Ppp3cc (-53275), Slc39a14 (+8701)
peak937_FC_-1.78	Iah1 (-14423), Cpsf3 (+15608)
peak938_FC_-5.27	Gpr6 (-168959), Fig4 (+62016)
peak939_FC_-4.63	Sash1 (-719880), Samd5 (+69258)
peak940_FC_-0.95	Slc25a33 (-16651), Spsb1 (+164115)
peak941_FC_-1.32	Tpm1 (-379778), Tln2 (+130519)
peak942_FC_-3.76	Rapgef4 (-88175), Pdk1 (+19841)
peak943_FC_-1.18	Ndufa5 (-14456), Asb15 (-13603)
peak944_FC_-1.22	Nxph3 (+10638), Spop (+89834)
peak945_FC_-5.32	Igbp1b (-142974), Rergl (+700458)
peak946_FC_-1.04	Cdk5rap1 (-23988), Snta1 (+11101)
peak947_FC_-2	Wbp4 (-68707), Sugt1 (-37716)
peak948_FC_-1.03	Themis3 (-576067), Ptprm (+183699)
peak949_FC_-3.35	Gm12728 (-293431), Plpp3 (+339091)
peak950_FC_-3.9	Gfra2 (+574151)
peak951_FC_-1.95	Zdhhc17 (+23199), Csrp2 (+67078)
peak952_FC_-2.22	Arhgap20 (-374614), 1810046K07Rik (-61821)
peak953_FC_-1.07	Rftn1 (+207626), Kif6 (+367876)
peak954_FC_-4.57	Ky (+12895), Cep63 (+107479)
peak955_FC_-1.32	Ldhal6b (+170930), Arid1b (+252763)
peak957_FC_-3.12	Crebrf (-15544), Atp6v0e (+23694)
peak958_FC_-2.38	Sox4 (-423983), Cdkal1 (+477978)
peak959_FC_-1.95	Amigo3 (+4140), Rnf123 (+22002)
peak960_FC_-3.54	Rev1 (-321327), Aff3 (+176196)
peak961_FC_-1.99	Ldlrad3 (-116831), Trim44 (+97684)
peak962_FC_-0.72	Lrig2 (-87843), Slc16a1 (-38985)
peak963_FC_-1.39	Prr30 (-386479), Tbc1d4 (+22224)
peak964_FC_-1.93	Tesc (-37643), Fbxo21 (+13370)
peak965_FC_-1.49	4930455H04Rik (-39350), Frrs1 (+50690)
peak966_FC_-1.89	Vps37c (+20687), Cd5 (+29472)
peak967_FC_-1.4	Gm45716 (-86771), Tmem100 (+70565)
peak968_FC_-0.72	Lif (+40242), Hormad2 (+142946)
peak969_FC_-1.62	Ppif (-188364), Zmiz1 (+46582)
peak970_FC_-2.32	Clec16a (+25169), Socs1 (+215028)
peak971_FC_-3.73	Frmd7 (-5632), Rap2c (+69676)
peak972_FC_-4.1	Slc38a4 (-114054), Pced1b (-77097)
peak973_FC_-1.58	Actc1 (-70594), Aqr (+51858)
peak974_FC_-1.7	Slc38a7 (-22067), Got2 (+12941)
peak975_FC_-1.46	Mrpl14 (+14771), 1600014C23Rik (+32751)
peak976_FC_-2.51	Pxylp1 (-87898), Spsb4 (+41471)
peak977_FC_-4.54	Celsr1 (+63833), Trmu (+90624)
peak978_FC_-2.12	Tex33 (+11748), Csf2rb (+58174)
peak979_FC_-0.94	Pmp22 (+7431), Hs3st3b1 (+785877)
peak980_FC_-1.02	Chpt1 (+968)
peak981_FC_-3.29	Parp12 (+59237), Tbxas1 (+140132)
peak982_FC_-1.45	Ankrd6 (+33212), Lyrm2 (+89990)
peak983_FC_-5.2	Tenm3 (-880778)
peak984_FC_-1.41	Palld (-18984), Ddx60 (-6436)
peak985_FC_-4.29	Irak1bp1 (-266339), Mei4 (+699531)
peak986_FC_-2.05	Afap1l1 (-60762), Ablim3 (+64360)
peak987_FC_-1.84	Slc16a12 (-109004), Pank1 (+23162)
peak988_FC_-1.92	B230217C12Rik (+9689), Fbxo47 (+33685)
peak989_FC_-3.88	Pgrmc2 (-277421), Jade1 (-202902)
peak990_FC_-5.21	Gm5407 (-236469), Ift57 (-165370)
peak991_FC_-1.56	Zfand3 (+142305), Btbd9 (+428895)
peak992_FC_-2.3	Spocd1 (-7861), Ptp4a2 (+101167)
peak993_FC_-2.57	Fsd1l (-2170)
peak994_FC_-1.74	Drd3 (+10787), Qtrt2 (+116677)
peak995_FC_-1.4	Pafah1b1 (-32067), Mettl16 (-14093)
peak996_FC_-1.47	Snd1 (+139061), Lrrc4 (+212338)
peak997_FC_-3	Rbfox1 (-11883)
peak998_FC_-1.53	Padi6 (-5692), Padi4 (+25901)
peak999_FC_-1.72	Cog3 (-18988), Slc25a30 (+13556)
peak1000_FC_-1.71	Gcm1 (-45340), Elovl5 (+89220)
peak1001_FC_-0.78	Pabpc4 (-34445), Heyl (+14910)
peak1003_FC_-4.21	Rab29 (-24812), Slc41a1 (+14451)
peak1004_FC_-1.09	Map4k3 (-205454), Tmem178 (-11085)
peak1005_FC_-1.15	Fhod3 (+70151), Tpgs2 (+389411)
peak1006_FC_-2.14	Exoc3 (-36698), Ahrr (+46924)
peak1008_FC_-1.79	Zfand3 (+239864), Btbd9 (+331336)
peak1009_FC_-0.8	Adamts2 (+69594), Zfp354c (+156012)
peak1010_FC_-3.06	2310011J03Rik (+3855), Apc2 (+14862)
peak1011_FC_-1.48	Camta1 (+194978), Gm13090 (+577198)
peak1012_FC_-2.2	Bclaf1 (-126577), Map7 (+36923)
peak1013_FC_-3.5	Fbxw8 (+21645), Tesc (+106076)
peak1014_FC_-5.21	Tnr (-6306), Rfwd2 (+285137)
peak1015_FC_-3.53	Mgmt (+174751), Ebf3 (+244621)
peak1016_FC_-5.18	Plxna2 (-953830), Camk1g (-295697)
peak1017_FC_-1.24	Cdc6 (-35221), Wipf2 (+9292)
peak1018_FC_-5.17	Plxna4 (+90262), 1700012A03Rik (+447645)
peak1019_FC_-1.98	Vldlr (-140303), Gm815 (+191129)
peak1020_FC_-1.12	Nsmaf (-254768), Tox (+281760)
peak1021_FC_-2.09	Gm5415 (-787033), Prim2 (+335468)
peak1023_FC_-0.78	Gatb (-56934), Fbxw7 (+701917)
peak1024_FC_-1.32	Gbp5 (-73761), Pdlim5 (-31331)
peak1025_FC_-0.62	Zfp397 (-83037), Mapre2 (+67684)
peak1026_FC_-1.8	Rab17 (+1256), Prlh (+15297)
peak1027_FC_-0.77	Tarbp1 (-73263), Irf2bp2 (+45658)
peak1029_FC_-3.12	Stc2 (-184803), Bod1 (+117008)
peak1030_FC_-0.74	Zfp397 (-119829), Mapre2 (+30892)
peak1031_FC_-0.81	Atp6v1g1 (-1272)
peak1032_FC_-3.32	Pds5a (-57877), N4bp2 (-7476)
peak1033_FC_-2.14	Tesc (+37863), Fbxw8 (+89858)
peak1034_FC_-0.75	Lpin1 (-54634), Ntsr2 (-9080)
peak1035_FC_-1.35	Kcnd3 (-77286), 4930564D02Rik (+308956)
peak1036_FC_-5.19	Ssr3 (+11136), Kcnab1 (+272103)
peak1037_FC_-1.77	Nrbp2 (-16581), BC024139 (+19948)
peak1038_FC_-3.37	Tubgcp3 (+5434), Spaca7 (+93765)
peak1040_FC_-1.63	Khdrbs3 (+374979)
peak1041_FC_-1.16	4921504E06Rik (+1021), Ptf1a (+107230)
peak1042_FC_-2.69	Hlcs (+10765), Sim2 (+217538)
peak1044_FC_-1.88	Lrcol1 (+45885), Fbrsl1 (+57888)
peak1045_FC_-1.87	Gadd45g (+22721), Diras2 (+661880)
peak1046_FC_-1.68	Pja2 (+189854), Fer (+246044)
peak1047_FC_-0.6	Lmod2 (+2208), Wasl (+65039)
peak1048_FC_-3.49	Lnx1 (+71777), Fip1l1 (+78539)
peak1049_FC_-1.05	Sipa1l2 (+240739), Disc1 (+274874)
peak1051_FC_-2	L1td1 (-169701), Patj (+161256)
peak1052_FC_-4.5	Ryr2 (-137089), Mtr (+14061)
peak1053_FC_-5.11	Dtnbp1 (+52973), Jarid2 (+217903)
peak1054_FC_-3.13	Slf2 (-44530), Pax2 (+130544)
peak1055_FC_-1.64	Ralgps2 (-69292), Tex35 (+99971)
peak1056_FC_-1.45	Wdr6 (-8533), P4htm (+10395)
peak1057_FC_-0.99	Gse1 (-298260), Fam92b (-12721)
peak1058_FC_-2.1	Sobp (+139053), Scml4 (+175107)
peak1059_FC_-1.4	Slc30a2 (+12858), Extl1 (+16494)
peak1060_FC_-4.48	Elmo3 (+7564), Lrrc29 (+13103)
peak1061_FC_-4.13	Cog7 (-9015), Gga2 (+30496)
peak1062_FC_-1.55	Igfals (-477)
peak1063_FC_-2.88	Inpp5a (-49870), Pwwp2b (+90753)
peak1064_FC_-5.17	Gch1 (+136013), Samd4 (+170546)
peak1065_FC_-3.28	Agbl1 (-367823), Klhl25 (+13754)
peak1066_FC_-1.73	Fanca (+26923), Zfp276 (+37458)
peak1067_FC_-1.19	Actl7a (+25017), Ikbkap (+33901)
peak1068_FC_-0.67	Slc7a1 (+54667), Mtus2 (+387917)
peak1069_FC_-5.09	Arhgap20 (-370451), 1810046K07Rik (-65984)
peak1070_FC_-3.04	Ppp3cc (-14777), Slc39a14 (+47199)
peak1071_FC_-1.48	Stk39 (+14889), B3galt1 (+339666)
peak1072_FC_-1.61	Zfp397 (-94109), Mapre2 (+56612)
peak1074_FC_-3.87	Popdc3 (-218743), Prep (+3359)
peak1075_FC_-5.11	Fam69b (-13367), Agpat2 (-10758)
peak1076_FC_-1.26	Dleu7 (+118919), Kcnrg (+566562)
peak1077_FC_-1.85	Rora (-296732), Vps13c (+516658)
peak1078_FC_-4.44	Commd8 (-236838), Corin (+99181)
peak1079_FC_-0.97	Pcbp1 (+10739), C87436 (+77208)
peak1080_FC_-2.09	Intu (-87141)
peak1082_FC_-2.04	Lrig1 (+4971), Slc25a26 (+194835)
peak1083_FC_-1.93	Anxa3 (-338408), Fras1 (+81022)
peak1084_FC_-1.64	Arhgap26 (+222166), Nr3c1 (+275363)
peak1085_FC_-1.23	Rassf10 (-200044), Tead1 (+74598)
peak1086_FC_-1.9	Leo1 (+21601), Tmod3 (+96520)
peak1087_FC_-1.5	Nup153 (-114045), Kif13a (+87733)
peak1088_FC_-1.03	Foxn3 (+178323), Ttc8 (+294862)
peak1089_FC_-3.87	Scamp5 (-25808), Rpp25 (-10160)
peak1090_FC_-5.12	Zfp703 (-474941), Thap1 (+344272)
peak1091_FC_-2.55	Ccnl1 (+135197), Lekr1 (+156824)
peak1092_FC_-1.82	Sync (+305)
peak1093_FC_-1.09	Slc7a1 (+45245), Mtus2 (+397339)
peak1094_FC_-2.07	Rbm12b1 (-4625)
peak1095_FC_-2.51	Rpp40 (+89052), Cdyl (+157474)
peak1096_FC_-5.17	Pdcd4 (+6191), Bbip1 (+46205)
peak1097_FC_-1.41	Tbx20 (-182210), Gm10181 (-132928)
peak1098_FC_-3.55	Pm20d1 (-26018), Slc26a9 (+27341)
peak1099_FC_-0.56	Csrp3 (-804)
peak1100_FC_-1.15	Mtnr1a (-107530), Fat1 (+26160)
peak1101_FC_-5.08	4930583I09Rik (+87654), Man2a1 (+147681)
peak1102_FC_-1.36	Irf2bpl (+12272), Lrrc74a (+138143)
peak1103_FC_-1.92	Psapl1 (-218270), Afap1 (+92432)
peak1104_FC_-1.55	Nedd4l (+232389), Alpk2 (+273742)
peak1105_FC_-2.09	Anapc15-ps (-151950), Eea1 (-115349)
peak1106_FC_-2.05	Ppp2r5a (-38888), Dtl (+139615)
peak1107_FC_-2.18	Znfx1 (-16833), Kcnb1 (+108970)
peak1108_FC_-2.07	Arhgap20 (-385734), 1810046K07Rik (-50701)
peak1109_FC_-2.87	Ern1 (-23976), Tex2 (+101158)
peak1110_FC_-4.42	Erich3 (+114235), Tnni3k (+230064)
peak1111_FC_-1.43	Egln3 (-84082), Sptssa (+368631)
peak1112_FC_-1.76	Txndc2 (-71108), Rab31 (+59440)
peak1113_FC_-4.03	Pdlim4 (-2938)
peak1116_FC_-1.01	Spdye4c (-413046), Bcl2l11 (+53256)
peak1117_FC_-1.63	Ccdc32 (+13118), Chst14 (+89779)
peak1118_FC_-1.17	Sulf2 (-366704), Prex1 (+191465)
peak1119_FC_-4.52	Tm9sf2 (-30930), Timm8a2 (+41434)
peak1120_FC_-0.45	Nck2 (-257122), Fhl2 (-24668)
peak1121_FC_-2.49	Gsk3b (+16391), Nr1i2 (+188145)
peak1122_FC_-1.55	Ankrd26 (-509210), Cacna1c (+36539)
peak1123_FC_-1.41	Cct2 (-62802), Frs2 (+21894)
peak1124_FC_-2.86	Pla2g4e (+667)
peak1125_FC_-1.74	Slc2a1 (+9994), Zfp691 (+55151)
peak1126_FC_-0.63	Ldha (-810)
peak1127_FC_-1.23	Pde7a (+48093), Mtfr1 (+75119)
peak1128_FC_-1.07	Tnfaip2 (+414)
peak1129_FC_-3.32	Emilin3 (-43795), Chd6 (+152899)
peak1130_FC_-1.71	Smox (+22649), Adra1d (+47691)
peak1131_FC_-1.32	D430042O09Rik (+45221), Gsg1l (+329275)
peak1132_FC_-1.99	Adgrl2 (+273635)
peak1133_FC_-4.43	Stxbp5 (-18939), Adgb (+509821)
peak1134_FC_-3.23	Axin2 (+6947), E030025P04Rik (+217073)
peak1135_FC_-3.16	S1pr1 (+79417), Olfm3 (+554690)
peak1136_FC_-2.91	Gm5415 (-815641), Prim2 (+306860)
peak1137_FC_-0.97	Mast2 (+92723), Pik3r3 (+149799)
peak1138_FC_-1.64	Fbp1 (-425281), Fancc (+118162)
peak1139_FC_-1.31	Nckap5 (+507)
peak1140_FC_-3.01	Tsen2 (-43425), Pparg (+79173)
peak1141_FC_-1.49	Aff1 (+74413), Klhl8 (+82273)
peak1142_FC_-1.15	Phyhipl (-459295), Bicc1 (+101114)
peak1143_FC_-2.14	Ppp2r3a (-426084), 9630041A04Rik (-260602)
peak1144_FC_-0.6	Nudt16l1 (-47554), Mgrn1 (+5457)
peak1145_FC_-5.02	Celf2 (-735121)
peak1146_FC_-5.02	Hsbp1 (-59711)
peak1147_FC_-1.83	Zfp46 (-15051), Tcea3 (+23064)
peak1148_FC_-2.01	Fam181b (-72723), Prcp (+131890)
peak1149_FC_-1.51	Usp24 (-59326), Gm12728 (+467039)
peak1150_FC_-3.11	Gch1 (+124150), Samd4 (+182409)
peak1151_FC_-2.63	Rybp (-358236), Shq1 (+25436)
peak1152_FC_-1.64	Aagab (+64366), Smad3 (+90968)
peak1153_FC_-1.57	Kcnd3 (+68283), Ddx20 (+166205)
peak1154_FC_-2.86	Iqsec1 (+1279), Slc41a3 (+204119)
peak1155_FC_-0.38	Gm6569 (-94547), Ptp4a3 (+15084)
peak1157_FC_-5.01	Pik3r1 (-587395), Cd180 (-337946)
peak1158_FC_-2.16	Vps37b (+25047), Hip1r (+33595)
peak1159_FC_-1.06	Fbln1 (-27147), Ribc2 (+46703)
peak1160_FC_-0.93	Cachd1 (-250959), Ube2u (+46867)
peak1162_FC_-1.39	Dhrs3 (+124737), Vps13d (+177191)
peak1163_FC_-3.1	Nedd4l (+130680), Alpk2 (+375451)
peak1164_FC_-0.61	Gm8444 (+6868), Tef (+25417)
peak1165_FC_-1.24	Rftn1 (+120389), Kif6 (+455113)
peak1166_FC_-2.72	Wfs1 (+53328), Ppp2r2c (+67364)
peak1167_FC_-0.58	H1foo (+15041), Plxnd1 (+35026)
peak1168_FC_-1.04	Spats2l (+78201), Kctd18 (+117066)
peak1169_FC_-1.74	Epas1 (-164753), Gm10309 (-83922)
peak1170_FC_-4.36	Acaa2 (-137485), Myo5b (+199175)
peak1171_FC_-1.81	Stard13 (+15253), Kl (+222334)
peak1172_FC_-1.22	Ank2 (-111817), Larp7 (+32473)
peak1173_FC_-3.73	Sdk1 (-124938), Card11 (-115970)
peak1175_FC_-2.68	Clec16a (+15983), Socs1 (+224214)
peak1176_FC_-1.03	Mtus1 (+87370), Pdgfrl (+120123)
peak1177_FC_-3.08	Gfra2 (+30216)
peak1178_FC_-3.09	Adra1b (-422313), Il12b (-76540)
peak1179_FC_-1.89	Tgfbr3 (+27838), Cdc7 (+297230)
peak1180_FC_-1.33	Nr3c1 (+166330), Arhgap26 (+331199)
peak1182_FC_-1.66	Egfr (-160629), Sec61g (-83098)
peak1184_FC_-5.03	6030419C18Rik (-77800), Tbc1d21 (-40348)
peak1185_FC_-0.87	Ube2u (-381653), Ror1 (+1405)
peak1186_FC_-0.98	Slc38a3 (-9458), Gnat1 (+10726)
peak1187_FC_-0.52	Insr (+47147)
peak1188_FC_-1.85	Oxr1 (-707868), Zfpm2 (+84572)
peak1189_FC_-2.36	Tmem252 (+3083), Pgm5 (+184764)
peak1190_FC_-0.62	Cdh16 (+15536), Pdp2 (+17276)
peak1191_FC_-1.11	Slc35b1 (-18743), Fam117a (+28931)
peak1192_FC_-4.98	Vmac (+13926), Ranbp3 (+29770)
peak1193_FC_-1.43	Esco1 (+10684), Greb1l (+274489)
peak1195_FC_-4.97	Akap8l (-3458)
peak1197_FC_-3.71	Parvg (+97625), Ldoc1l (+134079)
peak1198_FC_-1.45	Tmigd1 (-44066), Cpd (-11075)
peak1199_FC_-2.2	Nhlrc3 (-4131), Proser1 (+3797)
peak1200_FC_-1.45	Gatb (-41458), Fbxw7 (+717393)
peak1201_FC_-3.74	Trim42 (-456236), Clstn2 (+206987)
peak1202_FC_-1.28	Sfi1 (+44708)
peak1203_FC_-0.85	G0s2 (-43252), Camk1g (+53829)
peak1204_FC_-1.37	Nt5dc3 (+40596), Stab2 (+188424)
peak1205_FC_-1.59	Ap1m2 (-17096), Slc44a2 (-8395)
peak1207_FC_-0.72	E030018B13Rik (+7378), Klf13 (+14680)
peak1209_FC_-1.15	Tmem131 (+19785), Zap70 (+158239)
peak1210_FC_-3.96	St3gal1 (-890233), Zfat (+254613)
peak1211_FC_-1.01	Spata18 (-3813), Sgcb (+224)
peak1212_FC_-1.14	Dmrt1 (-78518), Kank1 (+190125)
peak1213_FC_-1.77	Ttc9b (-46542), Akt2 (+15821)
peak1214_FC_-2.19	Slc44a5 (+137437), Lhx8 (+219786)
peak1215_FC_-2.37	Crebbp (-119929), Adcy9 (+85882)
peak1216_FC_-1.21	Taf4 (+2524), Cdh4 (+531691)
peak1217_FC_-1.87	Pxylp1 (-82945), Spsb4 (+46424)
peak1218_FC_-1.47	Adra1b (-341888), Il12b (-156965)
peak1220_FC_-4.38	Srpr (+7147), Fam118b (+49475)
peak1221_FC_-0.99	Blm (-119361), Crtc3 (+34518)
peak1222_FC_-2.02	Irgc1 (+15710), Smg9 (+30353)
peak1223_FC_-0.67	Rgs6 (+318221), Dpf3 (+552550)
peak1224_FC_-2.49	Orai1 (+8521), Morn3 (+23421)
peak1225_FC_-1.06	Dhrs3 (+132276), Vps13d (+169652)
peak1226_FC_-0.8	Chrm2 (+16707), Ptn (+405429)
peak1227_FC_-2.36	Coq8a (+23249), Cdc42bpa (+212186)
peak1228_FC_-1.08	Mettl9 (+10197), Igsf6 (+29930)
peak1229_FC_-4.33	Extl3 (-47140), Fzd3 (+117218)
peak1230_FC_-0.89	Naglu (-39891), Atp6v0a1 (+20669)
peak1231_FC_-0.59	Trim11 (+22868), Obscn (+135392)
peak1232_FC_-1.76	Capn15 (-57446), Rab11fip3 (+25935)
peak1233_FC_-2.68	Csf3 (-4986)
peak1234_FC_-3.02	1600014C23Rik (-169606), Vegfa (+128919)
peak1235_FC_-2.81	Plxna4 (+94316), 1700012A03Rik (+443591)
peak1236_FC_-4.93	Emx1 (+63781), Sfxn5 (+82203)
peak1237_FC_-1.21	Ric8b (+20187), Fhl4 (+164692)
peak1238_FC_-0.44	Tcp11 (+61632), Anks1 (+109580)
peak1239_FC_-1.38	Sh2b2 (-130792), Cux1 (+191551)
peak1240_FC_-1.64	Foxo6 (-105589), Scmh1 (-54209)
peak1242_FC_-1.81	Epha8 (-87284), Zbtb40 (+4595)
peak1243_FC_-0.64	Tarbp1 (-51018), Irf2bp2 (+67903)
peak1244_FC_-2.96	Fam161b (-28893), Entpd5 (+14762)
peak1245_FC_-0.65	Fam159a (+21259), Coa7 (+33950)
peak1246_FC_-4.97	Izumo2 (-22148), Myh14 (-15751)
peak1247_FC_-1.53	Esr2 (+59237), Syne2 (+299704)
peak1248_FC_-1.32	Izumo2 (-31887), Myh14 (-6012)
peak1249_FC_-3.03	Tkt (+8810), Prkcd (+68267)
peak1250_FC_-1	Nsun7 (+139170), Apbb2 (+219189)
peak1251_FC_-4.93	Ttc34 (-154892), Actrt2 (-33441)
peak1252_FC_-5	Cib4 (-35872), Kcnk3 (-6462)
peak1253_FC_-2.02	Smim23 (-318328), Fgf18 (+4467)
peak1254_FC_-1.03	Ugp2 (-192717), Mdh1 (+8999)
peak1255_FC_-1.65	Ppp2r5c (-25207), Dio3 (+181584)
peak1256_FC_-3.68	Plekhs1 (-54877), Casp7 (+9634)
peak1260_FC_-4.92	Vav1 (-18911), Trip10 (+10734)
peak1261_FC_-4.92	Rnf24 (-94858), Smox (-44204)
peak1262_FC_-1.38	Nfu1 (-91150), Aak1 (+68569)
peak1264_FC_-1.54	Ier3 (-100592), Ddr1 (-16493)
peak1265_FC_-1.39	Timp3 (+21005), Syn3 (+177479)
peak1266_FC_-2.78	Cebpa (-42558), Cebpg (-20172)
peak1267_FC_-4.9	Tg (+22436), Sla (+138640)
peak1268_FC_-0.67	Bmp8a (-220926), Macf1 (+120182)
peak1270_FC_-4.98	Trpt1 (+8894), Fermt3 (+14444)
peak1271_FC_-1.16	Cdpf1 (+12643), Ppara (+63277)
peak1272_FC_-0.51	Slco4a1 (-68276), Gata5 (-58004)
peak1273_FC_-1.31	Fitm2 (+861)
peak1274_FC_-4.9	Ccdc167 (-136266), Mdga1 (+34607)
peak1276_FC_-1.63	Rbbp8 (-555650), Gata6 (+49189)
peak1277_FC_-0.82	Fhod3 (+77058), Tpgs2 (+382504)
peak1278_FC_-2.15	Ncs1 (-37205), Gpr107 (+56302)
peak1279_FC_-1.35	Acvr1c (-130926), Acvr1 (+78005)
peak1280_FC_-4.92	Cracr2a (-48751), Parp11 (+75501)
peak1281_FC_-1.36	Sdc1 (-86585), Pum2 (+10057)
peak1283_FC_-1.6	Selplg (-25123), Coro1c (+53134)
peak1284_FC_-1.14	Ttc7 (+68458), Stpg4 (+76397)
peak1286_FC_-2.51	Ghdc (-43913), Stat5b (+7658)
peak1287_FC_-1.72	Armc2 (+26390), Sesn1 (+182055)
peak1289_FC_-2.74	Gmds (-341881), Mylk4 (+101095)
peak1290_FC_-4.28	Ccdc115 (+174417), Dst (+357030)
peak1291_FC_-2.16	Gm12830 (-334955), Trabd2b (+80043)
peak1292_FC_-0.62	Tmem86a (+2683), Ptpn5 (+79433)
peak1293_FC_-1.05	Klf4 (-468626), Actl7b (+740351)
peak1294_FC_-3.5	Hsbp1 (-77862), Cdh13 (+982893)
peak1295_FC_-3.13	Lpgat1 (-76628), Ints7 (+66125)
peak1296_FC_-1.65	Pla2g2c (-471)
peak1297_FC_-4.28	1110004E09Rik (+37169), Eva1c (+66545)
peak1299_FC_-1.81	Dnajc6 (-112267), Ak4 (+19038)
peak1300_FC_-0.91	Hs1bp3 (+19680), Rhob (+166897)
peak1301_FC_-1.49	Xrcc2 (-42905), Actr3b (-11296)
peak1302_FC_-4.88	Grm1 (+36780), Gm10944 (+364228)
peak1303_FC_-1.78	Ppif (-20104), Zmiz1 (+214842)
peak1304_FC_-3.13	Arhgef16 (-25822), Prdm16 (+310990)
peak1305_FC_-1.68	Garem1 (+72300), Mep1b (+155494)
peak1306_FC_-1.42	Adamts9 (-560513), Magi1 (+821368)
peak1307_FC_-0.65	Wfikkn2 (+11546), Tob1 (+19707)
peak1308_FC_-1.27	Herpud1 (-28545), Slc12a3 (+28692)
peak1309_FC_-1.11	Helt (-119519), Acsl1 (-56847)
peak1311_FC_-3.91	Slc35g1 (-128292), Lgi1 (+3152)
peak1312_FC_-1.59	Gm8973 (-28414), Tuba1a (-24091)
peak1313_FC_-1.98	Psd2 (-99434), Cxxc5 (+35578)
peak1315_FC_-0.89	Bid (-150295), Mical3 (+14461)
peak1316_FC_-0.63	Ammecr1 (+135691), Tmem164 (+149311)
peak1317_FC_-0.98	Faap100 (-8462), Nploc4 (+50482)
peak1318_FC_-1.04	Rtp2 (-49874), Bcl6 (+8191)
peak1319_FC_-1.17	Hdac4 (-157115), Ndufa10 (+136404)
peak1320_FC_-1.58	Cep72 (-36239), Slc9a3 (-22977)
peak1321_FC_-0.55	Tex24 (-77516), Eif4ebp1 (+6549)
peak1322_FC_-1.02	Pdzrn3 (+25233), Ppp4r2 (+519042)
peak1323_FC_-4.88	C1galt1 (+18400), Col28a1 (+329375)
peak1324_FC_-0.84	Wipi1 (-30983), Prkar1a (-6990)
peak1325_FC_-1	Lrig1 (+53116), Slc25a26 (+146690)
peak1326_FC_-0.78	Mylk2 (-5736), Tpx2 (+57652)
peak1328_FC_-4.29	Bmp7 (+25948), Tfap2c (+363382)
peak1329_FC_-3.33	Dusp4 (+41744), Tnks (+116649)
peak1330_FC_-1.58	Stip1 (-4892)
peak1331_FC_-2.87	Slc1a7 (-23925), Cpt2 (-20797)
peak1332_FC_-1.63	Hs3st3b1 (+88292), Pmp22 (+705016)
peak1333_FC_-2.06	Zbtb44 (-44742), Adamts8 (+43342)
peak1334_FC_-1.2	Gcm1 (-51244), Elovl5 (+83316)
peak1335_FC_-3.01	Crebbp (-163654), Adcy9 (+42157)
peak1336_FC_-0.83	Myocd (-380089), Map2k4 (+138219)
peak1337_FC_-1.42	Sned1 (+85)
peak1338_FC_-1.03	Nkrf (-71961), Sept6 (+14796)
peak1339_FC_-1.13	Slc2a9 (-70023), Wdr1 (+11477)
peak1340_FC_-0.61	Arhgap26 (+237796), Nr3c1 (+259733)
peak1341_FC_-1.5	Uvrag (+14410), Wnt11 (+291600)
peak1342_FC_-4.86	Defb43 (-9320), Defb47 (+4374)
peak1343_FC_-1.22	Crybb1 (-1824), Cryba4 (-1473)
peak1344_FC_-2.51	Epha4 (+572093)
peak1345_FC_-1.12	Fxn (-122858), Fam122a (+73893)
peak1346_FC_-1.63	Dct (+385815), Gpc6 (+740900)
peak1347_FC_-0.8	Nt5c3 (+21934), Fkbp9 (+69939)
peak1348_FC_-1.01	Sh2b2 (-183204), Cux1 (+139139)
peak1349_FC_-1.39	Fbxo32 (-72031), Klhl38 (+37246)
peak1351_FC_-0.68	Pnmt (-2690), Tcap (-51)
peak1352_FC_-0.55	Hsf2 (-372079), Gja1 (+735229)
peak1353_FC_-3	Anxa3 (-235016), Fras1 (+184414)
peak1354_FC_-1.63	Sqor (+388586)
peak1355_FC_-1.08	Rere (+162714), Slc45a1 (+207814)
peak1356_FC_-4.86	Gm3839 (-153676), Ptprg (-43130)
peak1357_FC_-0.74	Prpf19 (+1703), Zp1 (+23515)
peak1358_FC_-0.68	Abra (+400)
peak1359_FC_-3.16	D5Ertd579e (-43036), Bloc1s4 (+9677)
peak1360_FC_-2.31	Nup153 (-193739), Kif13a (+8039)
peak1361_FC_-3.1	Klf4 (-755407), Actl7b (+453570)
peak1362_FC_-0.88	Camkmt (-2576), Prepl (+2117)
peak1363_FC_-0.97	Ltbp2 (-65570), Fcf1 (-28832)
peak1364_FC_-2.34	Rftn1 (+170026), Kif6 (+405476)
peak1365_FC_-2.37	Arhgap10 (+108908), Nr3c2 (+509273)
peak1366_FC_-2.08	Phactr1 (+196777), Tbc1d7 (+265126)
peak1367_FC_-2.85	Ric8b (-64981), Rfx4 (+96573)
peak1368_FC_-2.02	Lamp1 (+10697), Grtp1 (+30762)
peak1369_FC_-2.94	Lrrc10b (-12302), Ppp1r32 (+13148)
peak1370_FC_-0.89	Fsd1l (+725)
peak1371_FC_-1.35	Bid (-101276), Mical3 (+63480)
peak1372_FC_-0.93	Sema4c (-23642), Fam178b (+102015)
peak1373_FC_-1.87	Ttc39a (+18109), Rnf11 (+42918)
peak1374_FC_-1.77	Ctr9 (+26255), Eif4g2 (+27824)
peak1375_FC_-3.67	Bend3 (-190378), Pdss2 (+66967)
peak1378_FC_-4.82	Arhgap5 (-64937), Nubpl (+341342)
peak1379_FC_-2.52	Max (+35220), Fntb (+89551)
peak1380_FC_-0.73	Msi2 (-132363), Akap1 (+14122)
peak1383_FC_-0.93	Dbx1 (+111293), Nav2 (+278712)
peak1384_FC_-2.1	Pcgf5 (-118801), Ankrd1 (-109664)
peak1385_FC_-2.38	Mad1l1 (+185192), Elfn1 (+228417)
peak1386_FC_-3.61	Itgam (-38814), Trim72 (+19877)
peak1387_FC_-0.76	Hsbp1 (-966402), Cdh13 (+94353)
peak1390_FC_-1.48	Npff (-22528), Gm28047 (+77824)
peak1392_FC_-0.94	Mgll (+50850), Abtb1 (+66346)
peak1393_FC_-3.94	Fam222a (+6905), Trpv4 (+83500)
peak1394_FC_-1.01	Gins2 (+33078), Gse1 (+67779)
peak1395_FC_-2.9	Vps13d (+146840), Dhrs3 (+155088)
peak1396_FC_-1.45	Ppargc1a (-312425), Dhx15 (+324167)
peak1397_FC_-2.03	Stk24 (+66375), Farp1 (+277395)
peak1399_FC_-2.1	Osbpl3 (-62601), Cycs (+133722)
peak1400_FC_-1.35	Tectb (+9997), Gucy2g (+50354)
peak1401_FC_-1.91	Rbm38 (+32480), Ctcfl (+66547)
peak1402_FC_-1.57	Gramd1b (-86)
peak1403_FC_-1.07	Ube2h (-55487), Zc3hc1 (+30997)
peak1404_FC_-0.63	Kcnj5 (+2701), Arhgap32 (+225513)
peak1405_FC_-1.79	Sgcd (+16061), Timd4 (+552661)
peak1407_FC_-2.18	Mapkap1 (+119743), Gapvd1 (+228306)
peak1408_FC_-1.05	Dip2a (-71750), Pcnt (+25716)
peak1409_FC_-0.93	Garnl3 (-99916), Angptl2 (-28900)
peak1410_FC_-3.44	2810004N23Rik (-9852), Exoc8 (+24733)
peak1411_FC_-3.22	Timm22 (+17578), Abr (+84698)
peak1412_FC_-4.81	Mbnl2 (-165258), Oxgr1 (-67976)
peak1413_FC_-1.8	Rai1 (+31371), Srebf1 (+84220)
peak1414_FC_-0.96	Tg (+74033), Sla (+87043)
peak1415_FC_-0.7	Reep5 (+2810), Srp19 (+39460)
peak1416_FC_-1.91	Plcg1 (-31067), Top1 (+54355)
peak1417_FC_-2.13	Gm12830 (-325647), Trabd2b (+89351)
peak1418_FC_-1.31	Atp5o (+65947), Itsn1 (+136387)
peak1420_FC_-1.78	Stk24 (+40093), Farp1 (+303677)
peak1421_FC_-2.48	Pcsk5 (-177965), Ostf1 (+616192)
peak1422_FC_-0.67	Spdye4c (-465169), Bcl2l11 (+1133)
peak1423_FC_-1.12	Cmtm6 (+5458), Cmtm7 (+45218)
peak1424_FC_-1.74	4931440F15Rik (+17087), Rtn4 (+115634)
peak1425_FC_-2.21	Zdhhc20 (-101640), Micu2 (+7346)
peak1427_FC_-3.1	Il12b (-474019), Adra1b (-24834)
peak1428_FC_-4.2	Angptl2 (+44784), Ralgps1 (+110625)
peak1429_FC_-4.21	Ice2 (-456920), Rora (+287200)
peak1430_FC_-2.16	Eea1 (-166653), Anapc15-ps (-100646)
peak1432_FC_-0.61	Nr4a1 (-5306), Grasp (+37333)
peak1433_FC_-1.35	Tmem247 (-154744), Epas1 (+8697)
peak1434_FC_-0.87	Abtb2 (+11556), Nat10 (+183404)
peak1435_FC_-3.84	Pdpr (-2727)
peak1436_FC_-2.69	1700025G04Rik (+103485), Edem3 (+231266)
peak1437_FC_-0.4	Fhod3 (+146976), Tpgs2 (+312586)
peak1438_FC_-3.43	Qrich2 (-16711), Prpsap1 (+19290)
peak1439_FC_-1.23	Rapgef2 (+178437)
peak1440_FC_-2.44	Ankrd33b (+65228), Dap (+78184)
peak1441_FC_-1.4	1810032O08Rik (+3920), St6galnac2 (+19279)
peak1442_FC_-1.83	Arhgap18 (+355005), Lama2 (+489361)
peak1443_FC_-1.44	Cyfip2 (+258)
peak1444_FC_-1.92	Bag4 (-13556), Star (-9631)
peak1445_FC_-1.87	Igsf5 (+40588), Itgb2l (+41363)
peak1446_FC_-0.95	Meis1 (+61415)
peak1447_FC_-1.49	Ndufs4 (+99689), Arl15 (+494064)
peak1448_FC_-3.03	Hes6 (-35532), Per2 (+10570)
peak1449_FC_-1.2	Ddc (-95066), Grb10 (+44191)
peak1450_FC_-1.44	AI593442 (-375640), Ddx10 (+192633)
peak1451_FC_-4.84	Zfand5 (+57634), Gda (+142760)
peak1452_FC_-1.24	Slc13a4 (+10195), Nup205 (+120506)
peak1453_FC_-0.92	Tmod1 (+26609), Tstd2 (+72931)
peak1454_FC_-2.18	Bcar3 (-118434), Dnttip2 (+26956)
peak1455_FC_-3.92	Slc8b1 (+25053), Tpcn1 (+52452)
peak1456_FC_-2.89	Igsf11 (+793863)
peak1457_FC_-1.36	Mcam (+36103), Cbl (+63384)
peak1458_FC_-1.68	Lpgat1 (-94076), Ints7 (+48677)
peak1459_FC_-0.87	Klhl25 (-322092), Akap13 (+70684)
peak1460_FC_-1.44	Eepd1 (+18593)
peak1461_FC_-4.83	Nampt (-54354), Ccdc71l (+387277)
peak1462_FC_-1.16	Ppp2ca (+6969), Olfr1373 (+39878)
peak1463_FC_-2.23	Cdk6 (-53743)
peak1464_FC_-1.05	Mgat5 (+68610), Tmem163 (+405920)
peak1465_FC_-2.97	Tex22 (-38868), Pacs2 (+21126)
peak1466_FC_-1.13	Slc7a1 (+118280), Mtus2 (+324304)
peak1467_FC_-4.8	Zfp397 (-14450), Mapre2 (+136271)
peak1468_FC_-0.66	Dgat2 (-19255), Mogat2 (+36645)
peak1469_FC_-3.6	Cxcr4 (-508956), Thsd7b (-172098)
peak1470_FC_-2.78	Snrpd3 (+17756), Lrrc75b (+25023)
peak1471_FC_-4.18	Abca13 (+146279)
peak1472_FC_-2.29	Farsb (+62566), Sgpp2 (+115948)
peak1474_FC_-2.35	Slc4a3 (+537784)
peak1475_FC_-3.49	Chst4 (+5088), Tat (+43829)
peak1476_FC_-4.76	Fn1 (-518066), Mreg (+41066)
peak1477_FC_-1.36	Rarb (+28770), Top2b (+181594)
peak1478_FC_-3.79	Qk (-435923), Pacrg (+85027)
peak1479_FC_-1.22	Sorbs2 (-55652), Tlr3 (-41647)
peak1480_FC_-2.54	Ttn (-150403), Ccdc141 (+40032)
peak1481_FC_-0.72	Trim8 (-16849), Sufu (+87881)
peak1482_FC_-2.94	Adam1a (-5124), Gm42878 (+18287)
peak1483_FC_-0.79	Afap1l1 (-47786), Ablim3 (+77336)
peak1484_FC_-0.67	Gch1 (+102568), Samd4 (+203991)
peak1486_FC_-4.8	Lama2 (+393406), Arhgap18 (+450960)
peak1487_FC_-2.96	Pdhb (+27282), Pxk (+47488)
peak1488_FC_-3.25	Slc25a30 (-33312), Tpt1 (-24744)
peak1489_FC_-3.08	Tprg (-820955), Lpp (+72512)
peak1490_FC_-0.77	Ank2 (-117920), Larp7 (+26370)
peak1491_FC_-2.59	Adrb1 (-90913), Nhlrc2 (+83198)
peak1492_FC_-1.22	Trib1 (+37288), 4933412E24Rik (+330980)
peak1493_FC_-3.8	Zfp518a (-34613), Ccnj (+28813)
peak1494_FC_-2.62	Gm10762 (-78881), Gm14025 (+1566)
peak1495_FC_-4.78	Dhx32 (+10678), Bccip (+56792)
peak1496_FC_-2.27	Eci2 (-544196), Cdyl (-121493)
peak1497_FC_-2.26	Plekha7 (+70260), 1110004F10Rik (+144815)
peak1498_FC_-0.5	B3galt5 (-28943), Sh3bgr (+6388)
peak1499_FC_-1.54	Tmem89 (-55169), Slc26a6 (+5413)
peak1500_FC_-1.19	Ntn1 (+1680), Stx8 (+432950)
peak1501_FC_-3.78	Ncs1 (-34321), Gpr107 (+59186)
peak1502_FC_-2.17	Mast4 (-165105), Srek1 (+265017)
peak1503_FC_-2.07	Plxna4 (-209789), Chchd3 (+262279)
peak1504_FC_-1.65	Dgki (-31312), Creb3l2 (+110860)
peak1505_FC_-4.8	Dctd (+266919), Tenm3 (+297813)
peak1506_FC_-1.79	Rbpms (-163445), Dctn6 (+15286)
peak1507_FC_-1.45	Gm7489 (-417492), Ext1 (-121255)
peak1508_FC_-0.89	Spata20 (-12267), Epn3 (+2359)
peak1509_FC_-1.07	Adra1d (-123011), Erv3 (+174453)
peak1510_FC_-1.11	Aldob (-35957), Tmem246 (+12373)
peak1511_FC_-1.97	Fgf14 (-65305)
peak1512_FC_-2.87	Plxna4 (+249379), 1700012A03Rik (+288528)
peak1513_FC_-3.57	Fgf9 (+77439), 1700129C05Rik (+992768)
peak1515_FC_-3.36	Lhfpl2 (-65055), Arsb (+221111)
peak1516_FC_-3.03	Hdac4 (+152073), Twist2 (+226798)
peak1517_FC_-2.97	Tarbp1 (-33162), Irf2bp2 (+85759)
peak1518_FC_-1.11	Gm12184 (-3589)
peak1519_FC_-1.41	Dbx1 (+78087), Nav2 (+311918)
peak1520_FC_-4.74	Fam19a2 (+818775)
peak1521_FC_-1.43	1700088E04Rik (+9892), Micall1 (+22375)
peak1522_FC_-2.47	Ndufa11 (+10830), Nrtn (+28938)
peak1523_FC_-2.47	Ank2 (+403620), Camk2d (+408233)
peak1524_FC_-1.62	Bcam (-7119), Cblc (+19143)
peak1525_FC_-2.35	Pwwp2b (-12701), Lrrc27 (+22798)
peak1526_FC_-3.16	Gfra2 (+584085)
peak1527_FC_-1.87	Nudt3 (+7717), Hmga1 (+59128)
peak1528_FC_-1.28	Phb2 (+7519), Ptpn6 (+18770)
peak1529_FC_-1.05	Gpr22 (-11857), Hbp1 (+224752)
peak1530_FC_-0.89	Nsun7 (+161584), Apbb2 (+196775)
peak1531_FC_-2.49	Rab30 (+19572), Ddias (+113072)
peak1532_FC_-1.49	Slc35e1 (-25351), Med26 (+30305)
peak1533_FC_-4.72	Hcn4 (+24382), Neo1 (+188647)
peak1534_FC_-3.79	Frrs1l (-149410), Epb41l4b (+3636)
peak1535_FC_-1.09	Ccdc85c (+37747), Ccnk (+58099)
peak1536_FC_-2.24	Ppm1a (-72948), Dhrs7 (-23354)
peak1537_FC_-4.77	Rps15a (+202347), Xylt1 (+532862)
peak1538_FC_-4.13	Mapt (+24985), Kansl1 (+185722)
peak1539_FC_-1.06	Srebf1 (-12853), Tom1l2 (+119448)
peak1540_FC_-0.65	Dsg2 (-2327)
peak1542_FC_-3.6	Cacna1d (-39749), Tkt (-18226)
peak1544_FC_-2.37	Zbtb10 (+18492), Zfp704 (+340991)
peak1545_FC_-4.73	Ntm (+674282)
peak1546_FC_-1.16	Pxdn (+43470), Tpo (+151118)
peak1547_FC_-1.75	Slc4a4 (+262624), Gc (+307975)
peak1548_FC_-0.72	Usp18 (-26663), Tuba8 (+8547)
peak1549_FC_-1.84	Ier3 (-95748), Ddr1 (-21337)
peak1551_FC_-1.24	Klhl25 (-354153), Akap13 (+38623)
peak1552_FC_-1.62	Rnf141 (+34026), Ampd3 (+37827)
peak1553_FC_-3.12	Dpf3 (+184828), Rgs6 (+685943)
peak1554_FC_-1.92	Vcpkmt (-62920), Sos2 (+35904)
peak1555_FC_-2.87	Cited1 (-87576), Hdac8 (+165931)
peak1556_FC_-1.8	Agap1 (+158932), Gbx2 (+317441)
peak1557_FC_-1.23	Slc2a2 (-266638), Tnik (+167702)
peak1558_FC_-2.62	Kdm4a (-93055), Ptprf (+18307)
peak1559_FC_-1.2	Xpnpep1 (+31943), Ins1 (+743948)
peak1560_FC_-1.34	Khdrbs3 (-415483), Zfat (-254099)
peak1561_FC_-1.25	Acsl3 (-89055), BC035947 (-56612)
peak1563_FC_-4.7	Gnb3 (+270)
peak1564_FC_-1.25	Adgrl2 (+319983)
peak1566_FC_-1.39	Sorbs2 (-58937), Tlr3 (-38362)
peak1567_FC_-1.71	Scn5a (+16054), Exog (+118058)
peak1568_FC_-1.83	Lrrc18 (-43727), Vstm4 (+90899)
peak1569_FC_-4.69	Pus1 (-21093), Ulk1 (+8364)
peak1570_FC_-0.87	Sik1 (-162420), Hsf2bp (+16296)
peak1571_FC_-1.25	Nwd1 (-68351), Tmem38a (+6347)
peak1572_FC_-1.21	Perp (+42149), Tnfaip3 (+128241)
peak1573_FC_-2.54	Akr1e1 (-47540)
peak1574_FC_-1	Dhrs7c (-6618), Gsg1l2 (+17061)
peak1575_FC_-4.69	Amph (-206508), Vps41 (+24553)
peak1576_FC_-1.14	Tnik (-320742), Pld1 (+4126)
peak1577_FC_-1.08	Tmem120a (+18111), Por (+37301)
peak1578_FC_-3.01	Zzz3 (+61936), Ak5 (+210421)
peak1579_FC_-1.51	Zmiz1 (-883875), Rps24 (+84631)
peak1580_FC_-0.73	Pus1 (-27701), Ulk1 (+1756)
peak1581_FC_-1.46	Ppargc1b (-30459), Arhgef37 (+105646)
peak1583_FC_-4.69	Olfr412 (+42652), Rap1gap2 (+185465)
peak1584_FC_-0.78	Ankrd2 (-36852), Ubtd1 (+17423)
peak1585_FC_-0.52	Micall1 (+2978), 1700088E04Rik (+29289)
peak1586_FC_-1.3	Esd (+89280), Lrch1 (+126213)
peak1587_FC_-2.5	Nuak2 (-4391)
peak1588_FC_-1.25	Fam189a2 (-18754), Tjp2 (+175253)
peak1589_FC_-1.42	Nfat5 (-125325), Cyb5b (+17505)
peak1590_FC_-1.08	Lrrc18 (-101911), Vstm4 (+32715)
peak1591_FC_-3.76	Ccnd1 (+11967), Oraov1 (+12722)
peak1592_FC_-0.77	Phldb1 (+13807), Treh (+48158)
peak1593_FC_-2.8	Rhbdl3 (-14064), Rhot1 (+77793)
peak1594_FC_-0.59	Cpeb3 (+131071), Btaf1 (+150312)
peak1595_FC_-1.02	Zfpm1 (-176463), Banp (+155134)
peak1596_FC_-2.07	Gm12830 (-320444), Trabd2b (+94554)
peak1597_FC_-3	Sdsl (+5879), Lhx5 (+35232)
peak1598_FC_-1.78	Card9 (-846)
peak1599_FC_-0.52	Slc25a19 (-64240), Grb2 (+16062)
peak1600_FC_-1.84	Kdm2b (+63070), Rnf34 (+75981)
peak1601_FC_-1.43	Ccnl1 (+129879), Lekr1 (+162142)
peak1602_FC_-1.65	Abcd3 (-125681), Arhgap29 (-12246)
peak1603_FC_-4.67	Gm9961 (-230270), Snx29 (+348185)
peak1604_FC_-1.63	Irs2 (+125288), Myo16 (+729202)
peak1605_FC_-1.02	Nsmce4a (-21991), Tacc2 (-8112)
peak1606_FC_-1.15	Mad1l1 (+205342), Elfn1 (+208267)
peak1607_FC_-2.33	Hdac4 (+135540), Twist2 (+243331)
peak1608_FC_-2.73	Ier3 (-110848), Ddr1 (-6237)
peak1609_FC_-1.59	Ncald (+58332), 4930447A16Rik (+308547)
peak1611_FC_-0.93	Guca2b (-3275)
peak1612_FC_-1.12	Adamts15 (+140871), Snx19 (+354473)
peak1613_FC_-1.06	Myoz3 (-3861)
peak1614_FC_-1.07	Slc4a3 (+486419)
peak1615_FC_-1.38	Qk (-88469), Pacrg (+432481)
peak1616_FC_-0.66	Daam1 (+54530), Gpr135 (+185432)
peak1617_FC_-1.17	Ehd2 (-13988), Bicra (+66366)
peak1618_FC_-1.07	Dcn (-574130), Btg1 (+288473)
peak1619_FC_-1.38	Fbln1 (-53207), Ribc2 (+20643)
peak1620_FC_-1.93	Muc13 (-41148), Heg1 (+68344)
peak1621_FC_-1.83	Slmap (+4720), Duxbl3 (+267917)
peak1622_FC_-1.11	Mpst (-4360), Tst (+3115)
peak1623_FC_-2.89	Kif13a (-57919), Nhlrc1 (+27213)
peak1624_FC_-2.57	Hnrnph1 (+25663), Rufy1 (+27693)
peak1625_FC_-4.67	Fam180a (-77893), Mtpn (+135854)
peak1626_FC_-0.86	Nol11 (-60524), Pitpnc1 (+220794)
peak1627_FC_-1.64	Bcl6 (-249686), Lpp (-154812)
peak1628_FC_-1	Sp3 (+227965), Cdca7 (+276322)
peak1629_FC_-3.74	Zfp536 (+41852)
peak1630_FC_-1.29	Gtf2i (-121675), Gtf2ird1 (+20257)
peak1631_FC_-1.29	Gm15440 (-77143), Sema4d (+15563)
peak1632_FC_-1.85	Adipor2 (-49621), Fbxl14 (-12343)
peak1633_FC_-0.92	Fam122a (-49934), Pip5k1b (+28582)
peak1634_FC_-1.21	Rbpms (-167000), Dctn6 (+11731)
peak1636_FC_-1.17	Ptprd (+144814)
peak1637_FC_-0.54	Mapkapk2 (+7150), Il10 (+70831)
peak1638_FC_-3.74	Mapt (+35928), Kansl1 (+174779)
peak1639_FC_-1.01	Ctsl (-31446), Cdk20 (-29978)
peak1640_FC_-2.28	Tmem86a (-25121), Spty2d1 (-17069)
peak1641_FC_-0.7	Pkd2l2 (+493)
peak1642_FC_-1.36	Agap1 (-318256), Sh3bp4 (+66135)
peak1643_FC_-4.67	Cdh4 (-517423), Cdh26 (+494401)
peak1644_FC_-4.67	Clmp (-225006), Gramd1b (-5242)
peak1645_FC_-1.37	Mrpl37 (+54027), Ssbp3 (+101371)
peak1646_FC_-2.99	Clcn1 (-3426)
peak1647_FC_-1.79	Frmd6 (-269595), Tmx1 (+102824)
peak1648_FC_-2.93	Nav2 (+95946), Dbx1 (+294059)
peak1649_FC_-1.48	Ptgfr (-13458), Gipc2 (+315142)
peak1650_FC_-2.43	Nt5dc3 (+29632), Stab2 (+199388)
peak1651_FC_-1.16	Ap1s3 (-74565), Wdfy1 (+15232)
peak1652_FC_-2.52	Tet3 (-41002), Dguok (+9575)
peak1653_FC_-1.99	Nxph3 (+41636), Spop (+58836)
peak1654_FC_-3.47	Lrrtm3 (-133021)
peak1655_FC_-0.99	Commd8 (-277697), Corin (+58322)
peak1656_FC_-1.65	Gm1113 (+9908), Cdon (+86803)
peak1657_FC_-4.71	Anxa3 (-45506), Fras1 (+373924)
peak1658_FC_-2.01	NONE
peak1659_FC_-1.89	Pygm (-6665), Sf1 (+14044)
peak1661_FC_-3.17	Tpi1 (-8046), Usp5 (+7142)
peak1662_FC_-4.69	Adamts7 (-34096), Morf4l1 (-14258)
peak1663_FC_-4.63	Mpdz (-131209), Nfib (+931292)
peak1664_FC_-4.63	Trpm1 (-113212), Klf13 (-101708)
peak1665_FC_-0.68	Themis3 (-715186), Ptprm (+44580)
peak1666_FC_-2.09	Mkln1 (-239582), Klf14 (-200075)
peak1667_FC_-3.06	Zmynd11 (+192695), Dip2c (+295265)
peak1668_FC_-4.8	Adra1a (-197100), Stmn4 (+93866)
peak1669_FC_-2.71	Erbb4 (-552091), Ikzf2 (+25671)
peak1670_FC_-0.77	Lyve1 (-42038), Mrvi1 (+40910)
peak1671_FC_-0.79	Tarbp1 (-41491), Irf2bp2 (+77430)
peak1672_FC_-1.32	Med26 (-13860), Smim7 (+8958)
peak1673_FC_-1.54	Ehd2 (-47761), Bicra (+32593)
peak1674_FC_-1.6	Rere (+30319), Slc45a1 (+340209)
peak1676_FC_-4.62	Epm2a (+676382), Utrn (+841949)
peak1677_FC_-4.62	Clint1 (-44198)
peak1678_FC_-0.57	Ckm (+968)
peak1679_FC_-0.89	Umps (-385725), Kalrn (+161285)
peak1680_FC_-1.32	B3galt5 (-13807), Sh3bgr (+21524)
peak1681_FC_-2.76	Pde6d (+23214), Ptma (+32607)
peak1682_FC_-3.47	Wdr20 (+19304), Mok (+83643)
peak1683_FC_-4.61	Rnf114 (-20692), Slc9a8 (+50241)
peak1684_FC_-0.52	Fbxo32 (+3212), Wdyhv1 (+70244)
peak1685_FC_-3.17	Zzz3 (+70935), Ak5 (+201422)
peak1687_FC_-3.14	Rap1gap2 (+63121), Olfr412 (+164996)
peak1688_FC_-2.47	Rc3h1 (-80815), Rabgap1l (-32657)
peak1689_FC_-0.88	A330070K13Rik (-866566), Wbscr17 (+57300)
peak1690_FC_-0.79	Btbd6 (+229)
peak1691_FC_-0.56	Parvg (-74200), Parvb (+19876)
peak1692_FC_-2.32	Fam222a (-105467), Mvk (+18263)
peak1693_FC_-1.42	Ptprt (+79098)
peak1694_FC_-2.71	Krtcap3 (-1868)
peak1695_FC_-2.64	Tor1aip1 (-9917), Fam163a (+158682)
peak1696_FC_-1.35	Sh2b2 (-48459), Cux1 (+273884)
peak1697_FC_-1.94	Cops8 (-345173), Ackr3 (+53828)
peak1698_FC_-2.56	Btbd9 (+117423), Zfand3 (+453777)
peak1699_FC_-0.83	Pkd2l2 (-28142), Reep5 (-7866)
peak1700_FC_-3.62	Slc26a4 (-9297), Bcap29 (+65369)
peak1701_FC_-0.49	Psd2 (-124553), Cxxc5 (+10459)
peak1702_FC_-1.81	Srsf10 (-82953), Myom3 (+13079)
peak1703_FC_-1.64	Sox4 (+19527), Prl5a1 (+791702)
peak1704_FC_-0.69	Myh7b (+1010), Trpc4ap (+80162)
peak1705_FC_-2.22	Nefm (-335018), Adam7 (+73825)
peak1706_FC_-4.62	Gramd1b (+35005), Scn3b (+151542)
peak1707_FC_-1.77	Slc38a7 (-25383), Got2 (+9625)
peak1708_FC_-2.2	Parn (+174000), Mkl2 (+237689)
peak1709_FC_-3.03	Dpf3 (+112407), Rgs6 (+758364)
peak1711_FC_-1.34	Fabp1 (+28277), Smyd1 (+34177)
peak1712_FC_-0.76	Ube2f (-39440), Ramp1 (+30851)
peak1713_FC_-3.17	Serpina11 (-13090), Serpina9 (+10635)
peak1716_FC_-1.34	Atp13a3 (-152004), Tmem44 (+10044)
peak1717_FC_-3.66	4930402H24Rik (-3695)
peak1718_FC_-2.49	Pdgfa (-88933), Prkar1b (+45789)
peak1719_FC_-3.45	Zcchc12 (-41281), Il13ra1 (+42595)
peak1720_FC_-2.29	Csmd3 (+370284)
peak1721_FC_-1.71	Zfp612 (+47)
peak1722_FC_-3.34	Txlng (-42347), Syap1 (+16646)
peak1723_FC_-0.38	Gja1 (+2409)
peak1724_FC_-1.44	Tspan3 (+30090), Pstpip1 (+41005)
peak1725_FC_-3.02	Ccdc167 (-156660), Mdga1 (+14213)
peak1726_FC_-1.25	Trib1 (+17294), 4933412E24Rik (+350974)
peak1727_FC_-1.09	Tmem39a (+60944), Arhgap31 (+89518)
peak1728_FC_-0.47	Adcy6 (+1970), 4930415O20Rik (+34659)
peak1729_FC_-1.93	Nmb (-26587), Sec11a (+16133)
peak1731_FC_-0.64	Mea1 (-1341), Klhdc3 (+1134)
peak1732_FC_-2.04	Rreb1 (-153618), Ly86 (+327489)
peak1733_FC_-0.59	Adrb1 (+22426), Ccdc186 (+77392)
peak1734_FC_-2.86	Aspscr1 (+19542), Cenpx (+21198)
peak1735_FC_-1.55	Osr1 (-482200), Ttc32 (+62244)
peak1736_FC_-1.74	Fam181b (-94855), Prcp (+109758)
peak1737_FC_-2.62	Ttc30a1 (-203572), Pde11a (+153235)
peak1738_FC_-1.76	Serpinb8 (+982351)
peak1739_FC_-1.53	Smyd2 (-38491), Prox1 (+209860)
peak1740_FC_-1.11	Slc16a12 (-102816), Pank1 (+29350)
peak1741_FC_-1.14	Gatb (-196298), Fbxw7 (+562553)
peak1742_FC_-0.97	Sash1 (-755208), Samd5 (+33930)
peak1743_FC_-1.98	Kcng1 (-238363), Nfatc2 (+70765)
peak1744_FC_-0.53	Sycp3 (-76827), Gnptab (+3516)
peak1746_FC_-4.02	Klhdc4 (+17585), Jph3 (+81421)
peak1747_FC_-0.74	Myocd (-396609), Map2k4 (+121699)
peak1748_FC_-0.72	Eif4g2 (-66084), Galnt18 (+630863)
peak1749_FC_-1.7	Ndufb3 (+35536), Als2cr12 (+70522)
peak1750_FC_-1.49	Slc4a3 (+474953)
peak1752_FC_-2.96	Lpin1 (-41263), Ntsr2 (-22451)
peak1753_FC_-4.57	Osr1 (-484803), Ttc32 (+59641)
peak1754_FC_-0.94	Vps8 (-53059), Ephb3 (+165387)
peak1755_FC_-1.36	Cd34 (-251871), Plxna2 (+67123)
peak1756_FC_-0.84	Siah2 (+772)
peak1757_FC_-1.66	Nol11 (-248636), Pitpnc1 (+32682)
peak1758_FC_-0.53	Pde4dip (+85712), Prkab2 (+144783)
peak1759_FC_-1.51	Ghsr (+132611), Fndc3b (+206436)
peak1761_FC_-1.2	Slc25a33 (-174210), Spsb1 (+6556)
peak1762_FC_-0.51	Adrb1 (+4577), Ccdc186 (+95241)
peak1763_FC_-0.77	Pex26 (-97051), Mical3 (-5007)
peak1764_FC_-3.66	Sstr3 (-3728)
peak1765_FC_-2.24	Aldh1b1 (-258222), Shb (-10470)
peak1766_FC_-1.07	Hand2 (-121162), Fbxo8 (+648731)
peak1767_FC_-2.38	Edn2 (-201595), Hivep3 (+145116)
peak1768_FC_-0.73	Ppp1r3a (-343)
peak1769_FC_-0.53	Vldlr (+186)
peak1770_FC_-2.65	Ntpcr (+22459), Pcnx2 (+141655)
peak1771_FC_-2.44	Tmem259 (+4507), Grin3b (+9108)
peak1772_FC_-3.41	Galc (+94006)
peak1773_FC_-0.63	Chrm2 (+65609), Ptn (+356527)
peak1774_FC_-1.11	Col4a1 (-145363), Rab20 (+20521)
peak1775_FC_-1.3	Stc2 (-293844), Bod1 (+7967)
peak1776_FC_-2.01	Srebf1 (-101859), Tom1l2 (+30442)
peak1777_FC_-1.2	F2rl1 (-85676), F2r (+7584)
peak1779_FC_-1.91	Srebf1 (+51775), Rai1 (+63816)
peak1780_FC_-0.79	Atp6v1b2 (-179031), Lpl (+29124)
peak1781_FC_-2.44	Rhbdd1 (+101281), Col4a4 (+146519)
peak1782_FC_-2.83	Olfr412 (+47409), Rap1gap2 (+180708)
peak1783_FC_-4.56	Heca (-3173)
peak1784_FC_-4.56	Kcnj3 (-3605)
peak1785_FC_-1.2	Hccs (-371830), 4933400A11Rik (+87511)
peak1786_FC_-2.09	Emg1 (+11774), Lpcat3 (+37377)
peak1787_FC_-0.45	Sfxn5 (-35909), Rab11fip5 (+5303)
peak1788_FC_-1.56	Mlh1 (+44381), Lrrfip2 (+109299)
peak1789_FC_-1.09	Arl11 (+21315), Ebpl (+29290)
peak1790_FC_-4.55	Phospho1 (-15810), B130006D01Rik (+85103)
peak1791_FC_-1.89	Pdzrn3 (+37602), Ppp4r2 (+506673)
peak1792_FC_-2.81	Ptov1 (-8217), Med25 (+14707)
peak1793_FC_-1.83	Stard13 (+23807), Kl (+213780)
peak1794_FC_-2.05	Sycp3 (-46621), Gnptab (+33722)
peak1796_FC_-1.24	Prkce (+17651), Gm10309 (+319796)
peak1798_FC_-0.63	Kiz (-279641), Ralgapa2 (-64219)
peak1799_FC_-3.23	Zfand3 (+234774), Btbd9 (+336426)
peak1800_FC_-4.58	Tenm3 (-878177)
peak1801_FC_-4.56	Slc9a3 (-29671), Cep72 (-29545)
peak1802_FC_-4.56	Rp2 (-60910), Slc9a7 (-11764)
peak1804_FC_-2.24	Trim36 (-30077), Pggt1b (+38166)
peak1805_FC_-2.19	Plppr1 (-17435), Cavin4 (+378333)
peak1806_FC_-1.32	Ppp1r12b (+108829), Syt2 (+137722)
peak1807_FC_-1.47	Mast4 (+205387), Cd180 (+435515)
peak1808_FC_-2.1	Snx24 (+48582), Ppic (+123763)
peak1809_FC_-0.62	Usp13 (+3829), Pex5l (+261685)
peak1810_FC_-1.28	Cblb (+63704), Alcam (+358821)
peak1811_FC_-0.49	Pdlim5 (+88)
peak1812_FC_-0.8	Hdac4 (-197945), Ndufa10 (+95574)
peak1813_FC_-1.84	Tmem220 (-26659), 9130409J20Rik (+41857)
peak1814_FC_-1.79	Mrgprh (+11336), Pnldc1 (+22630)
peak1815_FC_-1.78	Stk39 (+51213), B3galt1 (+303342)
peak1816_FC_-2.29	Adnp2 (-21652), Rbfa (+27524)
peak1817_FC_-0.78	Ppp2r3a (+52546), Msl2 (+124487)
peak1818_FC_-1.56	Btaf1 (+134005), Cpeb3 (+147378)
peak1819_FC_-1.84	Grem2 (-499316), Rgs7 (+71141)
peak1820_FC_-2.28	Inip (+5867), E130308A19Rik (+151756)
peak1821_FC_-0.9	Rab3c (+593678)
peak1822_FC_-1.87	Mep1b (+78543), Garem1 (+149251)
peak1823_FC_-2.47	B4galt6 (-64987), Trappc8 (+84687)
peak1824_FC_-1.73	Atp1b1 (-312325), Dpt (-25964)
peak1825_FC_-0.42	Tnp1 (-999960), Tns1 (+108578)
peak1826_FC_-0.67	Tbx5 (+367)
peak1828_FC_-0.89	Rbbp8 (-424167), Gata6 (+180672)
peak1829_FC_-0.92	Kat6b (-380389), Adk (+66822)
peak1830_FC_-1.45	Cog6 (+75962), Foxo1 (+672939)
peak1831_FC_-2.76	Slc25a19 (-45711), Grb2 (+34591)
peak1832_FC_-3.98	Mycn (+37458), Fam49a (+642317)
peak1833_FC_-0.98	Adamtsl3 (+88055), Saxo2 (+224736)
peak1836_FC_-0.75	Hey2 (+146)
peak1838_FC_-1.79	Tbc1d2b (-831227), Zic1 (+263772)
peak1839_FC_-3.11	Ptprd (+166299)
peak1840_FC_-0.91	Irf2bp2 (-325017), Tomm20 (+26837)
peak1841_FC_-4.52	Pkd2l2 (+15183), Fam13b (+82217)
peak1842_FC_-0.95	Pcdhgc5 (+16526), Diaph1 (+99342)
peak1843_FC_-4.53	Dcp1a (-261292), Chdh (+209297)
peak1844_FC_-1.92	L1td1 (-215029), Patj (+115928)
peak1845_FC_-0.55	Vps13d (+1271), Dhrs3 (+300657)
peak1846_FC_-1.08	Ndufb9 (+61177), Mtss1 (+87039)
peak1847_FC_-1.33	Mapkapk2 (+35565), Il10 (+42416)
peak1848_FC_-3.39	Zfp516 (+573790), Tshz1 (+601735)
peak1850_FC_-2.81	Plcxd3 (-305733), Oxct1 (+43388)
peak1851_FC_-1.77	Smim19 (-61039), Vdac3 (+55864)
peak1852_FC_-1.45	Notch3 (+44990), Rrp1b (+85790)
peak1853_FC_-0.75	Usf3 (+43214), Sidt1 (+116736)
peak1854_FC_-2.31	Scyl2 (-34845), Actr6 (+11165)
peak1855_FC_-1.53	Map3k1 (-379138), Ankrd55 (-100689)
peak1856_FC_-1.47	Gse1 (+43800), Gins2 (+57057)
peak1857_FC_-1.05	Kat6b (-131505), Adk (+315706)
peak1858_FC_-1.92	Sash1 (-716982), Samd5 (+72156)
peak1859_FC_-1.65	Ldhb (-13948), Kcnj8 (+49709)
peak1860_FC_-0.63	C2cd4b (-175839), Tln2 (-23895)
peak1861_FC_-0.89	Gm11733 (-61467), Sept9 (+223240)
peak1862_FC_-3.99	Pitpnb (-55349), Ttc28 (+395655)
peak1863_FC_-1.21	Atp1b1 (-3305)
peak1864_FC_-0.53	Snrk (+79491), Ano10 (+97632)
peak1865_FC_-1.66	Msmb (-48203), Dph3 (-8214)
peak1866_FC_-1.23	Zcchc12 (-38867), Il13ra1 (+45009)
peak1867_FC_-1.11	Fer (+204173), Pja2 (+231725)
peak1868_FC_-3.64	Itgal (+4606), Zfp768 (+44526)
peak1869_FC_-3.95	Zc2hc1a (-127823), Pkia (+8990)
peak1870_FC_-3.95	Gm10283 (+10501)
peak1872_FC_-0.77	Kmt2e (+85631), Srpk2 (+96454)
peak1873_FC_-0.66	Atoh8 (-8174), Usp39 (+101433)
peak1874_FC_-1.39	Ptprm (-274820), Lrrc30 (+3516)
peak1875_FC_-0.55	Anapc7 (-22309), Arpc3 (+7506)
peak1876_FC_-1.76	Tgoln1 (-30799), Tcf7l1 (+141153)
peak1877_FC_-3.08	Eps15l1 (-13775), Calr3 (+8635)
peak1878_FC_-0.65	Gm10384 (-107569), Zfp706 (+20017)
peak1879_FC_-4.6	Gfra2 (+469647)
peak1880_FC_-1.45	Slc24a1 (+25123), Dennd4a (+115144)
peak1881_FC_-1.74	Arrdc3 (+184492), Adgrv1 (+565252)
peak1883_FC_-1.42	Crebbp (-186367), Adcy9 (+19444)
peak1884_FC_-1.53	Ptchd3 (-35564), Metrnl (+92272)
peak1885_FC_-4.55	Ing1 (+7199), Ankrd10 (+72489)
peak1886_FC_-1.32	Mpdz (-754776), Nfib (+307725)
peak1888_FC_-0.95	Tnrc6c (-131299), Gm11733 (+39146)
peak1889_FC_-3.19	Fez1 (+131244), Pknox2 (+183479)
peak1890_FC_-2.67	Mrnip (-27105), Tbc1d9b (+16348)
peak1891_FC_-0.78	Xxylt1 (+114679), Fam43a (+367030)
peak1892_FC_-2.42	Adam23 (-62795), Zdbf2 (+109835)
peak1893_FC_-1.6	Tead1 (-118106), Parva (+133508)
peak1894_FC_-1.24	Irs2 (+421158), Myo16 (+433332)
peak1895_FC_-0.63	Atp13a3 (-123783), Tmem44 (+38265)
peak1896_FC_-3.93	Tnfaip2 (-20853), Exoc3l4 (+4186)
peak1897_FC_-1.56	Plekhs1 (-35796), Casp7 (+28715)
peak1898_FC_-0.82	Rragd (+799)
peak1899_FC_-1.88	Gm13420 (+34952), Rapgef1 (+97013)
peak1900_FC_-0.43	Nkx2-5 (-3717)
peak1901_FC_-3.22	Mapre2 (-292516), Dtna (+96026)
peak1902_FC_-4.52	Cyp26b1 (+3160), Dysf (+566089)
peak1903_FC_-4.5	Serbp1 (-117381), Gadd45a (-111837)
peak1904_FC_-0.98	Osbp (+10988), Olfr1423 (+64485)
peak1905_FC_-2.3	Phlpp1 (-22806), Zcchc2 (+158540)
peak1906_FC_-0.66	Dbh (+33034), Sardh (+48999)
peak1907_FC_-3.08	Alpk2 (+25806), Nedd4l (+480325)
peak1909_FC_-2.12	Gse1 (-194657), Fam92b (-116324)
peak1910_FC_-1.73	Kif26b (+483756), Smyd3 (+505153)
peak1911_FC_-3.66	Lep (-130623), Lrrc4 (-97850)
peak1912_FC_-2.66	Rnf34 (+59563), Kdm2b (+79488)
peak1913_FC_-1.95	Dbx1 (+128427), Nav2 (+261578)
peak1914_FC_-1.85	Commd8 (-326117), Corin (+9902)
peak1915_FC_-0.85	Mkln1 (-300121), Klf14 (-139536)
peak1916_FC_-0.67	Spsb1 (-52045), H6pd (+1935)
peak1917_FC_-1.18	Scrg1 (-55656), Hand2 (+79284)
peak1918_FC_-1.32	Rftn1 (+142314), Kif6 (+433188)
peak1919_FC_-0.61	Timp3 (+1340), Syn3 (+197144)
peak1920_FC_-3.53	Dbx1 (+139030), Nav2 (+250975)
peak1921_FC_-0.49	Bcl6 (+788)
peak1922_FC_-0.98	Cdh6 (-111587)
peak1923_FC_-1.23	Nkrf (-79581), Sept6 (+7176)
peak1924_FC_-2.84	Sec11a (-23409), Zfp592 (-22492)
peak1926_FC_-2.19	Gpr22 (-174850), Hbp1 (+61759)
peak1927_FC_-1.46	Ppif (-131781), Zmiz1 (+103165)
peak1928_FC_-1.27	Grb14 (-95968), Cobll1 (+119876)
peak1929_FC_-1.05	Nsun6 (+125020), Cacnb2 (+325558)
peak1930_FC_-2.56	Tomm7 (-123728), Fam126a (+62801)
peak1931_FC_-2.06	Ifrd1 (-24900), Zfp277 (+197685)
peak1932_FC_-2.83	Smad7 (-228295), Dym (+120462)
peak1933_FC_-1.11	Klf7 (-401090), Creb1 (-10228)
peak1935_FC_-1.18	Clvs1 (-84360), Chd7 (+493592)
peak1936_FC_-2.39	Bcdin3d (-23556), Faim2 (+29731)
peak1937_FC_-1.09	Fbp1 (-82974), Fancc (+460469)
peak1938_FC_-1.07	Cystm1 (+29399), Pfdn1 (+76322)
peak1939_FC_-1.75	Gm28042 (-3213), Jmjd7 (-3192)
peak1940_FC_-1.67	Atp1a1 (+75468), Igsf3 (+152133)
peak1941_FC_-1.27	Themis3 (-433302), Ptprm (+326464)
peak1942_FC_-3.92	Ndrg4 (-14494), Gins3 (+55090)
peak1943_FC_-1.38	C1qtnf7 (-217621), Cpeb2 (+64747)
peak1944_FC_-1.42	Lmx1a (-71275), Rxrg (+19898)
peak1945_FC_-2.53	NONE
peak1946_FC_-1.3	Astn2 (+246950), Trim32 (+552675)
peak1947_FC_-4.49	Clnk (-743750), Hs3st1 (+134913)
peak1948_FC_-3.91	Gm5093 (-22198), Ttbk1 (+25378)
peak1949_FC_-1.78	Homer2 (+84)
peak1950_FC_-3.91	Ppm1l (-44737), Arl14 (+49705)
peak1951_FC_-1.75	Mgat5 (+204191), Tmem163 (+270339)
peak1952_FC_-1.16	Ppip5k2 (-17999), Pam (+307222)
peak1953_FC_-4.45	Sox6 (+532456), Insc (+716864)
peak1954_FC_-1.11	Hsbp1 (-867685), Cdh13 (+193070)
peak1955_FC_-0.59	Bri3bp (-778)
peak1956_FC_-0.75	Tprg (-851981), Lpp (+41486)
peak1957_FC_-1.29	Cdan1 (-14347), Ttbk2 (+104740)
peak1958_FC_-1.5	Grb14 (-105862), Cobll1 (+109982)
peak1959_FC_-1.42	Hand2 (-16956), Fbxo8 (+752937)
peak1960_FC_-2.13	Edn1 (-24242), Hivep1 (+225213)
peak1961_FC_-0.63	Perp (+1248), Tnfaip3 (+169142)
peak1962_FC_-0.69	Abtb1 (+56542), Mgll (+60654)
peak1963_FC_-2.27	Dct (+371766), Gpc6 (+754949)
peak1964_FC_-0.93	Arhgef3 (-87253), Il17rd (+111845)
peak1965_FC_-1.48	Cog6 (+33123), Foxo1 (+715778)
peak1966_FC_-3.92	Stxbp3 (+34812), Aknad1 (+66041)
peak1967_FC_-1.08	Ptcd3 (-3457), Polr1a (+3146)
peak1968_FC_-2.89	Atp5g3 (-498787), Lnpk (+168836)
peak1969_FC_-4.46	Cdh4 (-636932), Cdh26 (+374892)
peak1970_FC_-4.46	Wnt11 (-82582), Thap12 (+49446)
peak1971_FC_-1.47	Tex37 (+31430), Eif2ak3 (+42982)
peak1972_FC_-1.53	1700013G24Rik (-4065)
peak1973_FC_-0.82	Hfe2 (-36603), BC107364 (-36263)
peak1974_FC_-1.37	Gpx3 (+18487), Tnip1 (+41658)
peak1975_FC_-1.64	Cacybp (-322802), Rabgap1l (+257269)
peak1976_FC_-0.85	Hdac4 (-34045), Ndufa10 (+259474)
peak1977_FC_-1.79	Prox1 (-645782), Rps6kc1 (+95274)
peak1978_FC_-1.86	Ifngr2 (-41707), Ifnar1 (+20127)
peak1980_FC_-3.91	Smc2 (-395278), Cylc2 (+827287)
peak1981_FC_-0.54	Kcnq1 (+3030), Cdkn1c (+350712)
peak1982_FC_-2.34	Trpm1 (-120619), Klf13 (-94301)
peak1983_FC_-2.09	Irx3 (+14303), Fto (+474087)
peak1984_FC_-2.42	Gm9961 (-211047), Snx29 (+367408)
peak1985_FC_-2.16	Epha4 (-506136), Pax3 (+175614)
peak1986_FC_-1.91	Plxna2 (-6305)
peak1987_FC_-1.38	Fbxo32 (+27503), Wdyhv1 (+45953)
peak1988_FC_-1.57	Agtrap (+3754), Mthfr (+43086)
peak1989_FC_-4.44	Themis3 (-230466), Ptprm (+529300)
peak1990_FC_-0.46	Hk1 (+46440), Tacr2 (+81030)
peak1991_FC_-0.98	Mfge8 (-105518), Abhd2 (-18621)
peak1992_FC_-2.87	Bag1 (+11467), Spink4 (+16724)
peak1993_FC_-2.32	Cux2 (+63885), Fam109a (+136971)
peak1994_FC_-0.75	Kcnh2 (+14963), Nupl2 (+171678)
peak1995_FC_-1.94	Galnt2 (+59713), Pgbd5 (+142832)
peak1996_FC_-1.95	Tenm3 (-81353)
peak1997_FC_-0.65	Heca (+16826), Txlnb (+134985)
peak1998_FC_-0.62	Zfp46 (-1573)
peak1999_FC_-2.33	Krba1 (+15887), Zfp467 (+34072)
peak2000_FC_-3.35	Kat6b (-194783), Adk (+252428)
peak2001_FC_-1.22	Irs2 (+364621), Myo16 (+489869)
peak2002_FC_-2.98	Uba5 (+24761), Nphp3 (+35827)
peak2004_FC_-1.44	Phka2 (+86184), Ppef1 (+131354)
peak2005_FC_-0.54	Pdzrn3 (+48051), Ppp4r2 (+496224)
peak2006_FC_-3.56	Gm5136 (-167896), Syt1 (+142919)
peak2007_FC_-1.18	Nos1ap (+39637), Spata46 (+241421)
peak2009_FC_-2.25	Chmp6 (-247022), Rptor (+63639)
peak2010_FC_-3.59	Rmnd5a (+21272), Cd8a (+45938)
peak2011_FC_-1.54	Atg13 (+20972), Arhgap1 (+39486)
peak2012_FC_-1.45	Smad3 (-132316), Smad6 (+131749)
peak2013_FC_-0.52	4930402H24Rik (+881)
peak2014_FC_-2.53	Arhgap10 (+61706), Nr3c2 (+556475)
peak2015_FC_-3.03	Sri (+136534), Adam22 (+174921)
peak2016_FC_-1.37	Tprg (-372513), Lpp (+520954)
peak2017_FC_-1.09	Utrn (+507077)
peak2018_FC_-1.05	Lpl (-52859), Ints10 (+33676)
peak2019_FC_-2.96	Smim19 (-98247), Vdac3 (+18656)
peak2020_FC_-1.33	Meis2 (+42603), BC052040 (+440728)
peak2021_FC_-4.42	AU040320 (+75227), Zmym4 (+139138)
peak2022_FC_-2.84	Gm5148 (-592121), Ankrd50 (+168394)
peak2023_FC_-0.77	Adrb1 (-43760), Nhlrc2 (+130351)
peak2024_FC_-0.92	Rnf144b (+78795)
peak2025_FC_-0.41	Mtr (-78973), Actn2 (+3692)
peak2026_FC_-4.44	Lmod2 (-24375), Asb15 (+17315)
peak2027_FC_-4.42	Elfn2 (+41975), Cyth4 (+79091)
peak2028_FC_-1.88	Galnt16 (+44715), Erh (+80840)
peak2029_FC_-2.4	Nudt14 (-27564), Btbd6 (-6875)
peak2030_FC_-2.39	Ddx51 (+10893), Ep400 (+106183)
peak2031_FC_-2.75	Tesc (-29831), Fbxo21 (+21182)
peak2032_FC_-0.6	Enpp5 (-275293), Rcan2 (+1701)
peak2033_FC_-1	Hdac9 (+84220), Twist1 (+486983)
peak2034_FC_-1.02	Acp6 (-87468), Gja5 (+38893)
peak2035_FC_-0.62	Casq2 (+629)
peak2036_FC_-0.76	Rreb1 (-223608), Ly86 (+257499)
peak2037_FC_-0.91	Dhx15 (-104085), Sod3 (-69192)
peak2038_FC_-1.32	Ctsb (+27561), Fdft1 (+29555)
peak2039_FC_-1.91	Prox1 (-18927), Rps6kc1 (+722129)
peak2040_FC_-3.31	Olfr215 (-32357), Zfp422 (+12447)
peak2041_FC_-1.95	Nav2 (+150606), Dbx1 (+239399)
peak2042_FC_-1.21	Sowahb (+157491), Shroom3 (+204096)
peak2043_FC_-1.16	Fxn (-40589), Fam122a (+156162)
peak2044_FC_-0.7	Msi2 (+159578), Ccdc182 (+264465)
peak2045_FC_-0.63	AI593442 (-385331), Ddx10 (+182942)
peak2046_FC_-2.41	Atp5j (-15338), App (+322744)
peak2047_FC_-3.54	Sh3pxd2a (-8580), Stn1 (+64128)
peak2048_FC_-1.3	Tlr2 (-136643), Tmem131l (+61765)
peak2049_FC_-1.2	Dync1h1 (-68038), Ppp2r5c (+47555)
peak2053_FC_-0.93	Atxn1 (-262382), Stmnd1 (-46362)
peak2054_FC_-1.81	Edem3 (+102325), 1700025G04Rik (+232426)
peak2055_FC_-2.09	Arhgef3 (-92458), Il17rd (+106640)
peak2056_FC_-1.58	St3gal4 (+163304), Kirrel3 (+464633)
peak2057_FC_-4.39	Zwint (+14039)
peak2058_FC_-1.91	Mctp2 (-632522), Rgma (-436390)
peak2059_FC_-2.24	Atl2 (-158451), Hnrnpll (+7653)
peak2060_FC_-1.37	Kifc3 (-67218), Cngb1 (+96820)
peak2061_FC_-4.39	Dpf3 (+246765), Rgs6 (+624006)
peak2062_FC_-0.52	4930524B15Rik (-92329), Cpeb4 (+1052)
peak2063_FC_-1.23	Srebf1 (-24505), Tom1l2 (+107796)
peak2064_FC_-3.31	C1ql1 (-31810), Dcakd (+38670)
peak2065_FC_-2.9	Zhx2 (+44624), Derl1 (+153129)
peak2066_FC_-1.05	Lrch1 (+76564), Esd (+138929)
peak2067_FC_-4.39	Itm2c (-71990), Cab39 (+28850)
peak2068_FC_-1.57	Hspbap1 (+18334), Parp14 (+82824)
peak2069_FC_-1.46	Popdc3 (-72152), Prep (+149950)
peak2070_FC_-1.75	9530068E07Rik (-25359), Vdac1 (+10209)
peak2071_FC_-3.1	Alpl (+45908), Rap1gap (+69723)
peak2073_FC_-4.41	Gnpda2 (-72334)
peak2074_FC_-3.9	Il1r2 (-50939), Map4k4 (+132580)
peak2075_FC_-1.96	Ctbp2 (-289)
peak2076_FC_-4.43	Nos1ap (+87783), Spata46 (+193275)
peak2077_FC_-0.76	Mgst3 (+838)
peak2079_FC_-1.71	Abhd17c (-152249), Arnt2 (+105977)
peak2080_FC_-1.67	Dusp7 (-56719), Poc1a (+30852)
peak2081_FC_-1.19	Rhobtb1 (+6375), Cdk1 (+133369)
peak2082_FC_-2.29	Irx3 (-451182), Irx5 (-104652)
peak2083_FC_-1.97	Xrcc4 (-655706), Atp6ap1l (+160041)
peak2084_FC_-1.17	Tmcc2 (+35077), Nuak2 (+40078)
peak2085_FC_-2.95	Rbbp8nl (-21433), Gata5 (+23387)
peak2086_FC_-0.75	Slc25a13 (+32172), Dync1i1 (+459210)
peak2087_FC_-3.84	Kctd16 (+273669)
peak2088_FC_-1.03	AI593442 (-156384), Ddx10 (+411889)
peak2090_FC_-2.42	Rai2 (+30031), Nhs (+412072)
peak2091_FC_-3.53	Dusp6 (+211564), Csl (+284863)
peak2092_FC_-3.53	Gm4737 (-237833), Nectin3 (+104057)
peak2093_FC_-0.99	Manba (+17557), Nfkb1 (+188378)
peak2094_FC_-1.56	Map3k1 (-443836), Ankrd55 (-35991)
peak2096_FC_-0.5	Smad3 (-217517), Smad6 (+46548)
peak2099_FC_-0.86	Pja2 (+207947), Fer (+227951)
peak2100_FC_-1.39	Tbl1xr1 (-579964)
peak2101_FC_-2.4	Mfsd7c (+15292), Erg28 (+62691)
peak2102_FC_-2.22	Gbe1 (+6845)
peak2103_FC_-1.18	4933415A04Rik (-37922), Ccnjl (+20334)
peak2104_FC_-2.23	Stk24 (+29111), Farp1 (+314659)
peak2105_FC_-0.5	Pim1 (-53623), Fgd2 (+76247)
peak2106_FC_-3.38	Pank4 (+9139), Plch2 (+37712)
peak2107_FC_-1.58	Plxna4 (-462838), Chchd3 (+9230)
peak2108_FC_-2.6	Pitrm1 (-521833), Klf6 (+164836)
peak2110_FC_-1.44	Slc25a13 (-346295), Sem1 (+15190)
peak2111_FC_-1.1	Rapgef2 (+74279)
peak2112_FC_-3.83	Il6 (-195784), Dnajb6 (+81642)
peak2113_FC_-1.55	Vtcn1 (-77252), Man1a2 (-62704)
peak2114_FC_-0.96	Selenon (-44171), Man1c1 (+107953)
peak2117_FC_-0.64	Cwc27 (+170893), Adamts6 (+351570)
peak2118_FC_-1.22	Baz1a (-73173), Srp54a (-20582)
peak2119_FC_-0.55	Prox1 (+847)
peak2121_FC_-1.01	Pdzrn3 (+9817), Ppp4r2 (+534458)
peak2122_FC_-0.61	Nedd4l (+197015), Alpk2 (+309116)
peak2123_FC_-0.63	Il17d (+11575), Eef1akmt1 (+35260)
peak2124_FC_-1.04	Gpc1 (-111749), Otos (-71055)
peak2125_FC_-1.67	Gtf3c1 (+51598), Il21r (+52645)
peak2126_FC_-1.35	Zhx3 (+66423), Plcg1 (+74839)
peak2127_FC_-1.14	Arid1b (-210388)
peak2128_FC_-1.12	Nuak1 (+23577), 1500009L16Rik (+694155)
peak2129_FC_-4.36	Slc30a5 (-73277), Pik3r1 (+861513)
peak2130_FC_-4.36	Ttll12 (-81424), Scube1 (+48440)
peak2131_FC_-4.39	Rgs1 (-57615), Rgs21 (+244707)
peak2132_FC_-1.05	Rpl31 (-86870), Npas2 (+86760)
peak2133_FC_-1.09	D430042O09Rik (+121032), Gsg1l (+253464)
peak2136_FC_-1.96	Laptm5 (-13214), Sdc3 (+107374)
peak2138_FC_-3.1	Afap1 (-37370), Ablim2 (+97898)
peak2139_FC_-1.17	Zfp704 (+148045), Zbtb10 (+211438)
peak2140_FC_-2.07	Gramd1b (-119680), Clmp (-110568)
peak2141_FC_-1.1	Mfrp (-4809)
peak2142_FC_-1	Atp6ap2 (-482402), Bcor (-24846)
peak2143_FC_-1.81	Mef2a (-106544), Lrrc28 (+165829)
peak2144_FC_-2.09	Ropn1l (-23178), March6 (+54170)
peak2145_FC_-0.65	Pim1 (-68732), Fgd2 (+61138)
peak2146_FC_-1.05	Kif16b (+19948)
peak2147_FC_-1.9	Ndrg1 (-49680), St3gal1 (+94672)
peak2149_FC_-1.46	Kcnh7 (-868257), Fign (+45477)
peak2150_FC_-1.85	Cdh6 (-115549)
peak2151_FC_-4.39	Inpp4a (-15654), Cnga3 (+123886)
peak2153_FC_-1.11	Tox3 (+213815)
peak2154_FC_-1.5	Idh3a (+10520), Acsbg1 (+64839)
peak2155_FC_-0.97	4930524B15Rik (-72063), Cpeb4 (+21318)
peak2156_FC_-2.17	Ern1 (-121706), Tex2 (+3428)
peak2157_FC_-2.91	Fosl2 (-102001), Babam2 (+335750)
peak2158_FC_-0.77	Pcgf5 (+417)
peak2159_FC_-1.16	Zfp36l1 (+290656), Rad51b (+525006)
peak2160_FC_-3.14	Hspb8 (-27294), Srrm4 (+141659)
peak2161_FC_-2.44	Nuak1 (-40564), Ckap4 (+52901)
peak2162_FC_-0.58	Dusp10 (+137470), Hlx (+560768)
peak2163_FC_-3.48	Ccdc65 (+6147), Fkbp11 (+13844)
peak2164_FC_-2.74	Iqsec1 (-76965), Nup210 (+229741)
peak2165_FC_-3.65	Pdcd6ip (+320669)
peak2166_FC_-1.38	Grm3 (-19606)
peak2167_FC_-1.91	Fhod3 (+47935), Tpgs2 (+411627)
[truncated: 716 more rows]
