# Supplementary material for: Cardiomyocyte proliferation is suppressed by ARID1A-mediated YAP inhibition during cardiac maturation
Source: Nat Commun. 2023 Aug 5;14:4716. doi: 10.1038/s41467-023-40203-2 (PMC10404286; doi:10.1038/s41467-023-40203-2)
Supplement: Supplementary file 5 — Supplementary Data 3 [file 41467_2023_40203_MOESM5_ESM.xlsx]

## Sheet: top10motifs_lostPeaks_DE
	H3K27Ac gained peaks in P7 Arid1a cKO vs Control hearts					Differential expression in P7 Arid1a cKO vs Control (P<0.01)		Occurrence of TOP-10 enriched motifs Homer - Distance from peak (Sequence)										Sakamoto et al., 2020
Gene.Name	PeakID..cmd.annotatePeaks.pl.homerPeaksLost.txt.mm10..m.known1.motif.known2.motif.known3.motif.known4.motif.known5.motif.known6.motif.known7.motif.known8.motif.known9.motif.known10.motif.	Chr	Start	End	Distance.to.TSS	log2FoldChange	padj	Mef2c.MADS..GM12878.Mef2c.ChIP.Seq.GSE32465..Homer.Distance.From.Peak.sequence.strand.conservation.	E2A.bHLH..near_PU.1.Bcell.PU.1.ChIP.Seq.GSE21512..Homer.Distance.From.Peak.sequence.strand.conservation.	ERRg.NR..Kidney.ESRRG.ChIP.Seq.GSE104905..Homer.Distance.From.Peak.sequence.strand.conservation.	Mef2b.MADS..HEK293.Mef2b.V5.ChIP.Seq.GSE67450..Homer.Distance.From.Peak.sequence.strand.conservation.	Slug.Zf..Mesoderm.Snai2.ChIP.Seq.GSE61475..Homer.Distance.From.Peak.sequence.strand.conservation.	Esrrb.NR..mES.Esrrb.ChIP.Seq.GSE11431..Homer.Distance.From.Peak.sequence.strand.conservation.	Mef2d.MADS..Retina.Mef2d.ChIP.Seq.GSE61391..Homer.Distance.From.Peak.sequence.strand.conservation.	NF1.halfsite.CTF..LNCaP.NF1.ChIP.Seq.Unpublished..Homer.Distance.From.Peak.sequence.strand.conservation.	NF1.CTF..LNCAP.NF1.ChIP.Seq.Unpublished..Homer.Distance.From.Peak.sequence.strand.conservation.	Mef2a.MADS..HL1.Mef2a.biotin.ChIP.Seq.GSE21529..Homer.Distance.From.Peak.sequence.strand.conservation.	ERR direct target
Rap1gap2	775	chr11	74514376	74515853	7687	-3.08889	3.28e-157		86(AACACCTGGG,+,0.00)	187(TGTGGAGGTCAG,-,0.00),722(TTGACCTTCTCT,+,0.00),780(CTGCCCTTGGAG,+,0.00),1189(GGCAGAGGTCAG,-,0.00)			189(TGGAGGTCAG,-,0.00),722(TTGACCTTCT,+,0.00),780(CTGCCCTTGG,+,0.00)					ERR-activated
Rap1gap2	2282	chr11	74492489	74494665	29224	-3.08889	3.28e-157		227(AGCAGGTGGT,-,0.00),1553(GTCACCTGCT,+,0.00),1609(TGCACCTGTG,+,0.00)	1426(TTCCAAGGGCAC,-,0.00),1749(TCCCAAGGTCAC,-,0.00)		226(GAGCAGGTGGTA,-,0.00),1608(CTGCACCTGTGC,+,0.00)	1428(CCAAGGGCAC,-,0.00),1751(CCAAGGTCAC,-,0.00)		430(TTTGGCAA,-,0.00),707(CTGGCAAG,+,0.00),1649(CTGCCAAC,+,0.00)	1079(CCTGGCTGGTCTCCAA,+,0.00)		ERR-activated
Rap1gap2	2863	chr11	74499154	74500308	23070	-3.08889	3.28e-157		82(AGCACCTGCC,+,0.00),576(GTCACCTGGT,+,0.00)		604(ACTATTTGTGGA,+,0.00)	81(CAGCACCTGCCA,+,0.00)			677(CCTGCCAG,-,0.00),678(CTGCCAGC,+,0.00)	540(TCTGGCATGCTCCCAG,+,0.00),541(CTGGCATGCTCCCAGA,-,0.00)	605(CTATTTGTGG,-,0.00)	ERR-activated
Rap1gap2	25	chr11	74521444	74524483	-162	-3.08889	3.28e-157	2729(TCTATTTATGAA,-,0.00),2815(TCTATTTATAAC,-,0.00),2960(AACAAAAATAGC,+,0.00)	2013(ACCACCTGGA,+,0.00),2720(TGCACCTGGT,+,0.00)	206(ATGCCCTTGGGG,+,0.00),1233(ACGACCTTCAGC,+,0.00),2701(CCCCAAGGTGAT,-,0.00)	504(CCCTGAAATAGC,-,0.00),592(CCCAAAAACAGA,-,0.00),2729(TCTATTTATGAA,+,0.00),2815(TCTATTTATAAC,+,0.00),2960(AACAAAAATAGC,-,0.00)		206(ATGCCCTTGG,+,0.00),2703(CCAAGGTGAT,-,0.00)	2815(TCTATTTATAAC,+,0.00),2960(AACAAAAATAGC,-,0.00)	1729(GCTGGCAG,-,0.00)		505(CCTGAAATAG,+,0.00),2961(ACAAAAATAG,+,0.00)	ERR-activated
Rap1gap2	841	chr11	74534553	74536555	-12753	-3.08889	3.28e-157		312(GGCAGGTGAT,-,0.00),359(ACCACCTGAG,+,0.00),1739(ACCACCTGAC,+,0.00),1841(CCCACCTGCA,+,0.00)	100(ATGACCTCCACC,+,0.00),1519(CCTCAAGGTCAA,-,0.00),1717(TTCCAAGGTCAC,-,0.00),1869(CGGCAAGGTCAT,-,0.00)		1840(GCCCACCTGCAG,+,0.00)	100(ATGACCTCCA,+,0.00),1521(TCAAGGTCAA,-,0.00),1719(CCAAGGTCAC,-,0.00),1871(GCAAGGTCAT,-,0.00)		70(GCTGCCAG,-,0.00),71(CTGCCAGA,+,0.00),343(CTTGCCAC,-,0.00),807(TCTGGCAA,-,0.00),808(CTGGCAAA,+,0.00),962(GTGGCAAG,+,0.00)			ERR-activated
Rap1gap2	390	chr11	74457205	74459685	64356	-3.08889	3.28e-157		1647(CACACCTGCT,+,0.00),1709(CCCACCTGGC,+,0.00)	169(ATGACCTTTGAC,+,0.00),1345(CAGAAAGGTCAG,-,0.00),1357(ATGCCCTTGGGA,+,0.00),2065(GCTGAAGGTCAC,-,0.00)	1752(GCTCTAATTAGC,-,0.00)	1646(CCACACCTGCTT,+,0.00)	169(ATGACCTTTG,+,0.00),1347(GAAAGGTCAG,-,0.00),1357(ATGCCCTTGG,+,0.00),2067(TGAAGGTCAC,-,0.00)		221(CTTGGCAG,-,0.00),785(GTGCCAAC,+,0.00),1279(GCTGCCAG,-,0.00),1280(CTGCCAGA,+,0.00),1520(GCTGGCAA,-,0.00)	123(TTTGGGTGTCTGCCCG,+,0.00),1013(GCGGGCACACTTCCAA,+,0.00),1014(CGGGCACACTTCCAAC,-,0.00)		ERR-activated
Rap1gap2	1687	chr11	74526406	74527723	-4263	-3.08889	3.28e-157		222(CACACCTGTG,+,0.00),830(TCCAGGTGTG,-,0.00)	376(TGAGAAGGTCAT,-,0.00)			378(AGAAGGTCAT,-,0.00)		257(CTTGGCAG,-,0.00),258(TTGGCAGG,+,0.00),437(TTTGCCAG,-,0.00),438(TTGCCAGC,+,0.00),486(GCTGGCAA,-,0.00),487(CTGGCAAC,+,0.00)		909(CTTAAAATAC,+,0.00)	ERR-activated
Rap1gap2	387	chr11	74467253	74469234	54558	-3.08889	3.28e-157		171(AACAGGTGCC,-,0.00),572(GCCAGGTGCT,-,0.00),750(TACACCTGGA,+,0.00),902(ACCACCTGTG,+,0.00),1293(GTCACCTGGG,+,0.00)	518(CTGACCTCCAGT,+,0.00),838(GTGCCCTTTGAG,+,0.00),954(TCTGAAGGACAG,-,0.00)		170(CAACAGGTGCCG,-,0.00)	518(CTGACCTCCA,+,0.00)		1167(TTTGCCAG,-,0.00),1168(TTGCCAGG,+,0.00),1237(CCTGGCAA,-,0.00),1238(CTGGCAAC,+,0.00)			ERR-activated
Rap1gap2	258	chr11	74447973	74449728	73951	-3.08889	3.28e-157		244(ACCAGGTGGA,-,0.00)	481(AGCCAAGGACAT,-,0.00),1519(CTAACCTTGAAC,+,0.00),1726(GTGCCCTTCCCA,+,0.00)	112(GCTATTTGTGAC,+,0.00),909(TCCCAATATAGA,-,0.00)		403(GCAAGGTGAC,-,0.00)		54(GCTGCCAG,-,0.00),55(CTGCCAGA,+,0.00),369(CTTGGCAA,-,0.00),370(TTGGCAAA,+,0.00),1061(CCTGCCAG,-,0.00),1062(CTGCCAGC,+,0.00)			ERR-activated
Fndc5	238	chr4	129136114	129143461	2788	-2.07998	4.8e-127	308(ATTAAAAATAGG,+,0.00),2342(TTTATTTTAGGA,-,0.00),4727(ACTTAAAATAGC,+,0.00)	1153(GTCACCTGGT,+,0.00),1681(GCCACCTGTC,+,0.00),3812(GGCAGGTGAG,-,0.00)	2166(CCTCAAGGTCAC,-,0.00),2832(GTCCAAGGTCAG,-,0.00),5549(ATGACCTTGAGT,+,0.00),5982(CATCAAGGACAA,-,0.00)	2342(TTTATTTTAGGA,+,0.00),3960(CCCAAACATAGC,-,0.00),4727(ACTTAAAATAGC,-,0.00)		2168(TCAAGGTCAC,-,0.00),2834(CCAAGGTCAG,-,0.00),5549(ATGACCTTGA,+,0.00),5984(TCAAGGACAA,-,0.00)	4727(ACTTAAAATAGC,-,0.00)	1581(CCTGGCAG,-,0.00),1582(CTGGCAGC,+,0.00),3628(GTTGGCAC,-,0.00),5900(TCTGGCAG,-,0.00),5901(CTGGCAGG,+,0.00),6261(GTGCCAAG,+,0.00),6740(GTGCCAAG,+,0.00),6751(CTTGGCAC,-,0.00)	560(GCGGGACCGGGGCCAG,+,0.00),561(CGGGACCGGGGCCAGG,-,0.00),4016(CTTGGAAGTGGTCCAG,+,0.00),4017(TTGGAAGTGGTCCAGC,-,0.00),5796(GGTGGCTGGGGGCCAG,+,0.00),5797(GTGGCTGGGGGCCAGG,-,0.00)	309(TTAAAAATAG,+,0.00),4728(CTTAAAATAG,+,0.00)	ERR-activated
Klhdc8a	2497	chr1	132286858	132288431	-10982	-4.40537	1.78e-125		968(CCCACCTGTG,+,0.00)	764(CTTGAAGGTCAG,-,0.00),1083(GGCAAAGGGCAT,-,0.00)			766(TGAAGGTCAG,-,0.00)		712(GCTGGCAG,-,0.00),713(CTGGCAGG,+,0.00),1312(TTGGCAGC,+,0.00)	1337(ACTGGCCACCTTCCAG,+,0.00),1338(CTGGCCACCTTCCAGT,-,0.00)		n/a
Klhdc8a	23	chr1	132298399	132301436	1291	-4.40537	1.78e-125		330(CCCAGGTGTG,-,0.00),1436(AGCAGGTGAA,-,0.00)	1156(TGTGAAGGTCGT,-,0.00),1585(TTGCCCTTGGCC,+,0.00),1987(GTGACCTTTCGC,+,0.00)			1585(TTGCCCTTGG,+,0.00),1987(GTGACCTTTC,+,0.00)		179(GCTGGCAG,-,0.00),180(CTGGCAGG,+,0.00),472(GCTGCCAG,-,0.00),473(CTGCCAGG,+,0.00),2321(CCTGGCAG,-,0.00)	2998(GAGGCACCCAGCCAAG,-,0.00)		n/a
Atp1a2	333	chr1	172295347	172301470	-344	-2.22231	4.47e-119	1543(TCTATTTCCAGT,-,0.00),4515(TCCCTAAATAGC,+,0.00)	2979(TCCAGGTGGG,-,0.00),3639(CACACCTGTA,+,0.00)	455(CTGCCCTTCCCC,+,0.00),791(CTGCCCTTCACA,+,0.00),1036(AGCCAAGGTCAA,-,0.00),2577(TGGAAAGGTCAC,-,0.00),3700(GGTGAAGGACAG,-,0.00),4746(TGTCAAGGACAC,-,0.00),5054(GTGCCCTTCCTC,+,0.00),5121(CCCCAAGGACAC,-,0.00),5421(GGACAAGGTCAC,-,0.00),5764(TGTCAAGGTCAC,-,0.00)	1543(TCTATTTCCAGT,+,0.00),2673(GCTTTAAATAGG,-,0.00),4515(TCCCTAAATAGC,-,0.00)		1038(CCAAGGTCAA,-,0.00),2579(GAAAGGTCAC,-,0.00),4748(TCAAGGACAC,-,0.00),5123(CCAAGGACAC,-,0.00),5423(ACAAGGTCAC,-,0.00),5766(TCAAGGTCAC,-,0.00)		477(CCTGGCAA,-,0.00),478(CTGGCAAG,+,0.00),1738(TTTGCCAG,-,0.00),1739(TTGCCAGG,+,0.00),1878(CTGGCAAA,+,0.00),2354(CCTGCCAG,-,0.00),2635(CCTGGCAG,-,0.00),4375(TTGGCAGG,+,0.00),4984(GCTGGCAC,-,0.00)	694(GCTGGAAAGCAGCCAA,+,0.00),695(CTGGAAAGCAGCCAAC,-,0.00),746(CTTGGCTCCCTCCCAC,+,0.00),1953(ATGGCCTGGAGCCCAG,-,0.00),2635(CCTGGCAGACAGACAG,+,0.00),2636(CTGGCAGACAGACAGA,-,0.00)	1544(CTATTTCCAG,-,0.00),2674(CTTTAAATAG,+,0.00),4516(CCCTAAATAG,+,0.00)	n/a
Plxnb1	661	chr9	109094629	109100359	2058	-1.33684	7.59e-97	3290(ACTAAAAATGGA,+,0.00),3311(GCTATTTTGGGA,-,0.00)	206(GCCAGGTGAG,-,0.00),241(ACCAGGTGAA,-,0.00),368(AGCAGGTGTG,-,0.00),491(CGCAGGTGAG,-,0.00),1072(CCCAGGTGGA,-,0.00),1569(GGCAGGTGTG,-,0.00),2131(AACACCTGCT,+,0.00),4690(GCCAGGTGAG,-,0.00),5438(GCCAGGTGAC,-,0.00),5474(TCCAGGTGTT,-,0.00),5688(GCCACCTGTG,+,0.00)	2599(TTGACCTTTCTC,+,0.00),4423(TTGACCTTTCCC,+,0.00),5243(TTCCAAGGGCAG,-,0.00)	3290(ACTAAAAATGGA,-,0.00),3311(GCTATTTTGGGA,+,0.00)	367(GAGCAGGTGTGG,-,0.00),1568(CGGCAGGTGTGT,-,0.00),2130(GAACACCTGCTC,+,0.00)	2599(TTGACCTTTC,+,0.00),4423(TTGACCTTTC,+,0.00),5245(CCAAGGGCAG,-,0.00)	3311(GCTATTTTGGGA,+,0.00)	397(TCTGGCAG,-,0.00),398(CTGGCAGG,+,0.00),2094(CTTGGCAG,-,0.00),2515(TTGGCAGG,+,0.00),3536(CCTGGCAG,-,0.00),3537(CTGGCAGC,+,0.00),4687(CCTGCCAG,-,0.00),4688(CTGCCAGG,+,0.00),5436(CTGCCAGG,+,0.00),5518(CTGCCAGC,+,0.00),5559(CTTGGCAA,-,0.00),5560(TTGGCAAG,+,0.00)	4515(GGTGGCTGAGGGCCAA,+,0.00),4516(GTGGCTGAGGGCCAAG,-,0.00)	3291(CTAAAAATGG,+,0.00),3312(CTATTTTGGG,-,0.00)	n/a
Gm15543	90	chr6	145181679	145184400	764	-3.22436	1.4e-85	1014(GCTATTTGTAGC,-,0.00),2094(AATAAAAATAAA,+,0.00)	89(CCCACCTGAC,+,0.00),1190(CACACCTGGA,+,0.00),1305(ACCACCTGGC,+,0.00),1596(TCCAGGTGGT,-,0.00)	145(GTGACCTCTATG,+,0.00),593(AGTGAAGGACAC,-,0.00),2122(TGGGAAGGTCAT,-,0.00),2434(CCCGAAGGTCAT,-,0.00)	1014(GCTATTTGTAGC,+,0.00),2185(AACAAAATTAGA,-,0.00)		145(GTGACCTCTA,+,0.00),2124(GGAAGGTCAT,-,0.00),2436(CGAAGGTCAT,-,0.00)		517(CCTGCCAA,-,0.00),518(CTGCCAAA,+,0.00),1662(TCTGGCAA,-,0.00)		1015(CTATTTGTAG,-,0.00)	n/a
Sned1	1337	chr1	93234998	93236853	28	-2.11042	4.02e-81		949(GCCACCTGCC,+,0.00)	1162(GTGCCCTTTCCG,+,0.00)	809(GCTATTTAAACC,+,0.00)	948(AGCCACCTGCCC,+,0.00)			1287(CTTGGCAC,-,0.00),1475(GTTGGCAG,-,0.00),1740(GCTGGCAG,-,0.00),1741(CTGGCAGC,+,0.00)	414(ACTGGCATTCTGTCAG,+,0.00),415(CTGGCATTCTGTCAGG,-,0.00)		n/a
Sned1	51	chr1	93216331	93218855	-18304	-2.11042	4.02e-81	2510(GCTAAAAATAGC,+,0.00)	99(GACACCTGGC,+,0.00),654(TTCAGGTGGC,-,0.00),1290(CCCAGGTGAC,-,0.00),1716(CCCACCTGAG,+,0.00),1955(CACAGGTGTA,-,0.00),2472(TTCACCTGTG,+,0.00)	1214(ACCCAAGGTCAG,-,0.00),1222(TCAGAAGGTCAA,-,0.00),1933(AGTAAAGGACAC,-,0.00)	2510(GCTAAAAATAGC,-,0.00)	1954(CCACAGGTGTAG,-,0.00)	1216(CCAAGGTCAG,-,0.00),1224(AGAAGGTCAA,-,0.00)	2510(GCTAAAAATAGC,-,0.00)	386(CCTGGCAG,-,0.00),387(CTGGCAGC,+,0.00),1011(TTTGGCAC,-,0.00),1352(GTGCCAAA,+,0.00),1513(TCTGGCAA,-,0.00),1514(CTGGCAAG,+,0.00),1690(GCTGGCAG,-,0.00)	850(CCTGGGACTGTGCCCA,+,0.00),851(CTGGGACTGTGCCCAG,-,0.00),874(GGTGGCTCAGTGCCAC,+,0.00),875(GTGGCTCAGTGCCACC,-,0.00)	2511(CTAAAAATAG,+,0.00)	n/a
Wfdc1	84	chr8	119664591	119673150	2505	-1.89495	1.27e-77	1717(ACTAAAAATAAC,+,0.00),6381(CCTATTTTTAGA,-,0.00),6965(TTTATTTTTATT,-,0.00)	147(GGCAGGTGTG,-,0.00),1754(CACAGGTGCT,-,0.00),6596(CACAGGTGGG,-,0.00),6899(TCCACCTGTC,+,0.00),8357(ACCAGGTGGA,-,0.00),8444(GACAGGTGTT,-,0.00)	5(TGTCAAGGACAC,-,0.00),325(CTGACCTCCACC,+,0.00),1904(GGAGGAGGTCAC,-,0.00)	1717(ACTAAAAATAAC,-,0.00),4491(ATTATTTCTGGT,+,0.00),6381(CCTATTTTTAGA,+,0.00),7026(ACTTTTTATAGA,+,0.00)	146(AGGCAGGTGTGG,-,0.00),1753(GCACAGGTGCTG,-,0.00),8443(AGACAGGTGTTC,-,0.00)	7(TCAAGGACAC,-,0.00),325(CTGACCTCCA,+,0.00)	1717(ACTAAAAATAAC,-,0.00),6381(CCTATTTTTAGA,+,0.00)	778(CCTGCCAG,-,0.00),779(CTGCCAGG,+,0.00),2074(GTGCCAGG,+,0.00),2232(GCTGCCAG,-,0.00),2233(CTGCCAGC,+,0.00),2833(GCTGGCAA,-,0.00),2996(CTGCCAGC,+,0.00),3458(CCTGGCAG,-,0.00),3459(CTGGCAGG,+,0.00),3618(TTTGCCAG,-,0.00),3619(TTGCCAGA,+,0.00)	908(CCAGGAACTGGGCCAA,+,0.00),909(CAGGAACTGGGCCAAG,-,0.00),6106(TCTGGAACTGGGCCAG,+,0.00),6107(CTGGAACTGGGCCAGA,-,0.00)	1718(CTAAAAATAA,+,0.00),6382(CTATTTTTAG,-,0.00)	ERR-activated
4631405J19Rik	1	chr2	93027936	93033966	1603	-3.38475	7.96e-77	2377(TCTATTTCTGGC,-,0.00),5056(GTTATTTCTGGT,-,0.00)	185(CACACCTGTG,+,0.00),952(GGCAGGTGGT,-,0.00),1104(CTCAGGTGGC,-,0.00),1124(GACAGGTGAT,-,0.00),1378(CGCAGGTGGC,-,0.00),2524(CACAGGTGAG,-,0.00),3564(TTCACCTGTA,+,0.00),4410(GGCACCTGTT,+,0.00),5774(GTCAGGTGCA,-,0.00)	282(GTGACCTTCCTC,+,0.00),374(AGTGGAGGGCAC,-,0.00)	2377(TCTATTTCTGGC,+,0.00),2949(TCTATTTGTGGG,+,0.00),5056(GTTATTTCTGGT,+,0.00)	951(TGGCAGGTGGTG,-,0.00),1377(GCGCAGGTGGCT,-,0.00),4409(GGGCACCTGTTT,+,0.00)	282(GTGACCTTCC,+,0.00),4368(GTAACCTTGG,+,0.00)	2377(TCTATTTCTGGC,+,0.00)	271(CTGCCAGG,+,0.00),345(CCTGGCAG,-,0.00),740(GCTGCCAG,-,0.00),741(CTGCCAGG,+,0.00),949(TCTGGCAG,-,0.00),950(CTGGCAGG,+,0.00),1265(CTGGCAGC,+,0.00),1551(GCTGCCAG,-,0.00),1552(CTGCCAGC,+,0.00),2254(CCTGCCAA,-,0.00),2255(CTGCCAAG,+,0.00),2329(GTTGGCAG,-,0.00),2405(GTTGGCAC,-,0.00),2451(CCTGGCAG,-,0.00),2452(CTGGCAGC,+,0.00),2644(CTGGCAGC,+,0.00),2715(CTGGCAAG,+,0.00),3256(GCTGGCAG,-,0.00),3257(CTGG…	1457(AAGGCAGGCAGCCAGG,-,0.00),1536(CCTGGGATGCATCCAG,+,0.00),5647(CTGGAAGCCAGCCTGG,-,0.00)	1099(CTATTCTCAG,-,0.00),2378(CTATTTCTGG,-,0.00),2950(CTATTTGTGG,-,0.00)	n/a
4631405J19Rik	624	chr2	93035208	93036734	6623	-3.38475	7.96e-77	1476(ACCTAAAATAAA,+,0.00)	961(TCCAGGTGTG,-,0.00)	846(AACCAAGGGCAA,-,0.00)	1476(ACCTAAAATAAA,-,0.00)		848(CCAAGGGCAA,-,0.00)		395(GCTGCCAG,-,0.00),396(CTGCCAGC,+,0.00),1346(CCTGGCAA,-,0.00),1347(CTGGCAAC,+,0.00)	550(GTTGGCCTGAAGCCCA,+,0.00),551(TTGGCCTGAAGCCCAA,-,0.00),1163(CTGGCTGCTCTCCAGG,-,0.00)		n/a
Gypc	399	chr18	32554053	32560651	2682	-1.14822	1.76e-66		1729(ACCACCTGTT,+,0.00),2342(CTCAGGTGGA,-,0.00),2548(GCCACCTGCT,+,0.00),3221(CACACCTGAG,+,0.00),3277(AACAGGTGCG,-,0.00),5877(TGCACCTGGG,+,0.00)	427(GCCCAAGGTCAT,-,0.00),1166(GTTAGAGGTCAA,-,0.00),1451(CCAGAAGGTCAG,-,0.00),3356(ATGACCTTTAGG,+,0.00),3842(AACCAAGGGCAA,-,0.00)	3789(TCTATATAAAGC,+,0.00)	1728(CACCACCTGTTT,+,0.00),2547(AGCCACCTGCTG,+,0.00),3276(AAACAGGTGCGC,-,0.00)	429(CCAAGGTCAT,-,0.00),1168(TAGAGGTCAA,-,0.00),1453(AGAAGGTCAG,-,0.00),3356(ATGACCTTTA,+,0.00),3844(CCAAGGGCAA,-,0.00),4225(GTGACCCTGA,+,0.00)		40(CTTGCCAA,-,0.00),194(CTGCCAGG,+,0.00),1766(GTGCCAGG,+,0.00),2223(CCTGGCAG,-,0.00),2224(CTGGCAGC,+,0.00),2443(CTGCCAAA,+,0.00),2803(TCTGGCAG,-,0.00),2804(CTGGCAGG,+,0.00),3742(CTTGGCAC,-,0.00),3771(CTGCCAGC,+,0.00),3799(GCTGCCAA,-,0.00),3800(CTGCCAAA,+,0.00),4080(CTTGCCAC,-,0.00),5700(TCTGGCAG,-,0.00),5701(CTGGCAGG,+,0.00)	560(CTTGGGAGATGGCCCA,+,0.00),561(TTGGGAGATGGCCCAG,-,0.00),3644(CCTGGGAAAGGTCCAA,+,0.00)		ERR-activated
Gypc	615	chr18	32551279	32553273	7758	-1.14822	1.76e-66	862(GATAAAAATACC,+,0.00)			862(GATAAAAATACC,-,0.00)			862(GATAAAAATACC,-,0.00)	626(GCTGGCAA,-,0.00),627(CTGGCAAG,+,0.00),983(GTGCCAAG,+,0.00)	550(TGGGATGGTAGCCAGG,-,0.00)		ERR-activated
Epb41l4b	1534	chr4	57139209	57140393	3355	-2.81518	3.51e-65		565(CACACCTGAA,+,0.00),1014(CCCACCTGCC,+,0.00)	606(GTGCCCTTCATG,+,0.00),1061(CCTCAAGGCCAC,-,0.00),1079(CTGACCTTTGTG,+,0.00)		1013(CCCCACCTGCCC,+,0.00)	606(GTGCCCTTCA,+,0.00),1079(CTGACCTTTG,+,0.00)		259(GTGCCAAA,+,0.00),489(GCTGCCAA,-,0.00),490(CTGCCAAG,+,0.00),918(CTGCCAAG,+,0.00)			n/a
Ip6k3	41	chr17	27150467	27162619	11221	-2.73326	2.53e-62	1000(TCTAGAATTAGA,+,0.00),4392(GCTATTTCTATG,-,0.00)	2174(GTCAGGTGCT,-,0.00),5465(GGCAGGTGTC,-,0.00),6432(GGCACCTGGC,+,0.00),7180(CTCAGGTGGC,-,0.00),7317(ACCAGGTGGG,-,0.00),7862(GCCACCTGGG,+,0.00),10407(GGCACCTGCC,+,0.00),11171(TCCACCTGCA,+,0.00),12090(AGCAGGTGGA,-,0.00)	136(GGGAAAGGTCAG,-,0.00),1790(GTCACCTTGTGG,+,0.00),2920(AGCCAAGGTCAC,-,0.00),3283(GTGCCCTTCCAG,+,0.00),3334(ATGTCCTTTAGG,+,0.00),3479(GTGACCTTCCCC,+,0.00),5787(GTGACCTCGGAA,+,0.00),6145(AGCCAAGGGCAA,-,0.00),7839(GTGACCTTGGGC,+,0.00),8209(TTGACCTTCACT,+,0.00),8390(GTGTCCTTCAGG,+,0.00),9019(CTCCAAGGTCAC,-,0.00),9101(CAGAAAGGTCAA,-,0.00)	1000(TCTAGAATTAGA,-,0.00),4082(CTTATTTTAAGC,+,0.00),4392(GCTATTTCTATG,+,0.00),5359(TTTATTTGTGGC,+,0.00),5611(GTTTTTTTTAGC,+,0.00)	5464(GGGCAGGTGTCC,-,0.00),10406(AGGCACCTGCCT,+,0.00),11170(CTCCACCTGCAC,+,0.00),12089(GAGCAGGTGGAG,-,0.00)	138(GAAAGGTCAG,-,0.00),2922(CCAAGGTCAC,-,0.00),3479(GTGACCTTCC,+,0.00),5787(GTGACCTCGG,+,0.00),6147(CCAAGGGCAA,-,0.00),7839(GTGACCTTGG,+,0.00),8209(TTGACCTTCA,+,0.00),9021(CCAAGGTCAC,-,0.00),9103(GAAAGGTCAA,-,0.00)		652(CTGCCAGA,+,0.00),718(GTTGGCAA,-,0.00),719(TTGGCAAC,+,0.00),2087(TCTGGCAG,-,0.00),3369(TCTGGCAG,-,0.00),3370(CTGGCAGC,+,0.00),3415(GCTGCCAG,-,0.00),3416(CTGCCAGA,+,0.00),3434(CTTGGCAG,-,0.00),3435(TTGGCAGC,+,0.00),3968(GTGCCAGC,+,0.00),4059(CTTGGCAG,-,0.00),6429(GCTGGCAC,-,0.00),6436(CCTGGCAG,-,0.00),6463(TTTGCCAA,-,0.00),6464(TTGCCAAC,+,0.00),7950(CCTGGCAC,-,0.00),8313(GCTGCCAG,-,0.00),8314(C…	5462(CTGGGCAGGTGTCCAG,+,0.00),6473(CCTGGGTGTGGGCCAG,+,0.00),6474(CTGGGTGTGGGCCAGA,-,0.00),10749(GTGGCAGCCAGCCTGG,-,0.00)		n/a
Ip6k3	564	chr17	27166998	27168438	46	-2.73326	2.53e-62		814(ACCACCTGAC,+,0.00)		1391(GCTATTCCTGGT,+,0.00)						1392(CTATTCCTGG,-,0.00)	n/a
Smim5	75	chr11	115898900	115905956	2289	-1.67187	6.04e-61	3435(GCTTTAAATAGC,+,0.00),3554(GCTTAAAATAAC,+,0.00)	3805(CTCAGGTGCC,-,0.00),5292(ACCACCTGCT,+,0.00),5342(GTCACCTGCC,+,0.00),5853(GGCACCTGAA,+,0.00),6053(GGCAGGTGTG,-,0.00),6602(ACCAGGTGTC,-,0.00),7015(CCCAGGTGAC,-,0.00)	417(GTGACCTTTCTC,+,0.00),1131(CGTGAAGGGCAA,-,0.00),5208(ATGACCTTCAGA,+,0.00)	3192(ACCAAACATAGC,-,0.00),3403(GTTATATTGGGC,+,0.00),3435(GCTTTAAATAGC,-,0.00),3554(GCTTAAAATAAC,-,0.00),4281(ACTATTTCTGGG,+,0.00)	5291(AACCACCTGCTT,+,0.00),6052(AGGCAGGTGTGG,-,0.00)	417(GTGACCTTTC,+,0.00),5208(ATGACCTTCA,+,0.00)	3435(GCTTTAAATAGC,-,0.00),3554(GCTTAAAATAAC,-,0.00)	345(GTGGCAAG,+,0.00),783(TCTGGCAG,-,0.00),913(TCTGGCAA,-,0.00),914(CTGGCAAC,+,0.00),2022(TTTGGCAA,-,0.00),3576(CTGCCAAG,+,0.00),4689(CCTGGCAC,-,0.00),5008(TTTGGCAG,-,0.00),5009(TTGGCAGC,+,0.00),5239(GTGCCAGG,+,0.00),6473(GTGCCAGC,+,0.00)	4186(GTGGGCACAGTGCCAG,+,0.00),4187(TGGGCACAGTGCCAGT,-,0.00)	3436(CTTTAAATAG,+,0.00),4282(CTATTTCTGG,-,0.00)	n/a
Cyfip2	1443	chr11	46310857	46313342	259	-1.61834	6.95e-55		642(GACAGGTGGG,-,0.00),1073(CGCACCTGCT,+,0.00),1715(GACACCTGCC,+,0.00)	611(CCTGAAGGTGAT,-,0.00),2156(CTGACCTCCACC,+,0.00)	1040(TCTTTTTAGGGC,+,0.00)	641(AGACAGGTGGGC,-,0.00),1072(ACGCACCTGCTG,+,0.00),1714(CGACACCTGCCA,+,0.00)	2156(CTGACCTCCA,+,0.00)		1838(CTTGCCAA,-,0.00),1839(TTGCCAAG,+,0.00),1900(TTTGCCAG,-,0.00),1901(TTGCCAGC,+,0.00)	1235(CGGGCGCCAAGCCAAG,-,0.00),1369(CCTGGCTCGGTGGCAG,+,0.00)		n/a
Cyfip2	89	chr11	46275571	46279167	34989	-1.61834	6.95e-55	607(GTTATTTAAAGA,-,0.00),2980(CCTATTTTTGGG,-,0.00)	1484(GACACCTGAC,+,0.00),2483(CTCACCTGGG,+,0.00),2685(TGCAGGTGTT,-,0.00)	2331(GGGGGAGGTCAC,-,0.00),2361(CATGAAGGGCAG,-,0.00),2694(TCCCAAGGTCAA,-,0.00),2769(ATTAAAGGGCAT,-,0.00),2866(GTGTCCTTGAGC,+,0.00),3495(TTGACCTTGAGA,+,0.00)	607(GTTATTTAAAGA,+,0.00),681(TCTATTTGGGGA,+,0.00),2170(TCTCAAAATAAT,-,0.00),2980(CCTATTTTTGGG,+,0.00)	2684(CTGCAGGTGTTC,-,0.00)	2696(CCAAGGTCAA,-,0.00),2866(GTGTCCTTGA,+,0.00),3495(TTGACCTTGA,+,0.00)		394(TCTGGCAA,-,0.00),395(CTGGCAAG,+,0.00),1172(CCTGGCAG,-,0.00),1173(CTGGCAGG,+,0.00),1285(CTGCCAGC,+,0.00),1468(CCTGCCAG,-,0.00),1469(CTGCCAGC,+,0.00),2050(CCTGGCAA,-,0.00),2051(CTGGCAAA,+,0.00),2717(TTTGGCAG,-,0.00)	759(TGGGCTAATGGCCCAG,-,0.00),1306(CCGGGATCACTTCCAG,+,0.00),1552(AATGGCAGACAGCCAG,+,0.00),1553(ATGGCAGACAGCCAGT,-,0.00)	682(CTATTTGGGG,-,0.00),2981(CTATTTTTGG,-,0.00)	n/a
Cmya5	65	chr13	93135066	93139296	7543	-1.37687	1.13e-50	657(TCTATTTTTAAA,-,0.00),777(AATAAAAATAAA,+,0.00)	901(AACACCTGTA,+,0.00),1820(ATCAGGTGCA,-,0.00),2283(CACAGGTGGC,-,0.00),2325(GGCACCTGAG,+,0.00)	618(TTGACCTTTTGA,+,0.00),1995(GTGCCCTCCAGG,+,0.00),2318(AGGGAAGGGCAC,-,0.00),3066(CACCAAGGGCAT,-,0.00)	657(TCTATTTTTAAA,+,0.00)		618(TTGACCTTTT,+,0.00),3068(CCAAGGGCAT,-,0.00)	657(TCTATTTTTAAA,+,0.00)	107(CCTGGCAG,-,0.00),108(CTGGCAGC,+,0.00),162(CTGCCAAG,+,0.00),742(CTTGCCAG,-,0.00),743(TTGCCAGG,+,0.00),1424(CCTGCCAA,-,0.00),1425(CTGCCAAG,+,0.00),2241(GTTGGCAG,-,0.00),2242(TTGGCAGC,+,0.00),3294(GTTGGCAA,-,0.00),3295(TTGGCAAG,+,0.00),3453(CCTGCCAG,-,0.00)		658(CTATTTTTAA,-,0.00)	n/a
Lpar3	2532	chr3	146196616	146198398	-23454	-2.56657	7.13e-42	895(CCTAAAAATAGC,+,0.00)		295(CTGACCTTTGGC,+,0.00),861(TATCAAGGGCAA,-,0.00),933(TCTAAAGGTCAT,-,0.00)	895(CCTAAAAATAGC,-,0.00)		295(CTGACCTTTG,+,0.00),863(TCAAGGGCAA,-,0.00),935(TAAAGGTCAT,-,0.00)	895(CCTAAAAATAGC,-,0.00)	906(CCTGGCAC,-,0.00),1105(TTTGGCAA,-,0.00),1106(TTGGCAAA,+,0.00),1222(CCTGGCAG,-,0.00),1223(CTGGCAGG,+,0.00)	1732(CTAGGAACTTTTCCAA,+,0.00)	896(CTAAAAATAG,+,0.00)	ERR-suppressed
Hlf	46	chr11	90380063	90384088	8842	-1.50781	1.5e-48	550(GCTATTTCTGGG,-,0.00)	377(GACACCTGAG,+,0.00),543(GCCAGGTGCT,-,0.00),3573(AGCAGGTGGA,-,0.00),3671(TCCACCTGCA,+,0.00)	2612(GAGAAAGGTCAG,-,0.00)	550(GCTATTTCTGGG,+,0.00),1025(CACCTAAATAGA,-,0.00),2688(CCTATTTTTGCA,+,0.00),2725(TCCCAAAATGGA,-,0.00),3996(GCTATTTAAACA,+,0.00)	3572(CAGCAGGTGGAT,-,0.00),3670(ATCCACCTGCAC,+,0.00)	2614(GAAAGGTCAG,-,0.00)	550(GCTATTTCTGGG,+,0.00)	299(GCTGGCAC,-,0.00),405(CTTGGCAC,-,0.00),429(CCTGGCAC,-,0.00),777(GCTGCCAG,-,0.00),778(CTGCCAGG,+,0.00),1164(CCTGGCAA,-,0.00),2082(CTGCCAAG,+,0.00),2093(CTTGGCAG,-,0.00),2094(TTGGCAGC,+,0.00),2458(GCTGCCAG,-,0.00),2459(CTGCCAGG,+,0.00),2830(CTTGCCAC,-,0.00)	2170(CAGGCCAGAGGCCAGG,-,0.00),2421(ATGGCCACGTGCCTGG,-,0.00),2450(GTAGGCAGGCTGCCAG,+,0.00),2451(TAGGCAGGCTGCCAGG,-,0.00)	551(CTATTTCTGG,-,0.00)	n/a
Hlf	174	chr11	90354879	90358939	34008	-1.50781	1.5e-48	1633(TCTATTTTCAGA,-,0.00)	265(CTCACCTGCA,+,0.00),2056(TTCAGGTGCA,-,0.00)	375(ATGCCCTTGGCT,+,0.00),704(ACTAGAGGTCAC,-,0.00),2319(TTGACCTTCATT,+,0.00),2800(GTGACCTCCGTG,+,0.00)	1633(TCTATTTTCAGA,+,0.00)		375(ATGCCCTTGG,+,0.00),706(TAGAGGTCAC,-,0.00),2319(TTGACCTTCA,+,0.00),2800(GTGACCTCCG,+,0.00)	1633(TCTATTTTCAGA,+,0.00)	508(CTTGGCAG,-,0.00),509(TTGGCAGC,+,0.00),523(CTTGGCAG,-,0.00),524(TTGGCAGG,+,0.00),590(CTTGCCAG,-,0.00),591(TTGCCAGA,+,0.00),662(CCTGGCAG,-,0.00),923(GTGCCAAC,+,0.00),1235(GCTGCCAG,-,0.00),1486(CCTGCCAA,-,0.00),1487(CTGCCAAC,+,0.00),1799(GCTGCCAG,-,0.00),1800(CTGCCAGG,+,0.00),2118(TTTGGCAC,-,0.00),2243(GTTGCCAG,-,0.00),2677(CTGCCAGA,+,0.00),2708(CTGCCAGC,+,0.00),4024(TCTGGCAG,-,0.00),4025(CTGGCA…	582(TCAGGCCTCTTGCCAG,+,0.00),583(CAGGCCTCTTGCCAGA,-,0.00),3413(TCTGGAAACCGGCCAG,+,0.00),3414(CTGGAAACCGGCCAGA,-,0.00)	1634(CTATTTTCAG,-,0.00)	n/a
Rbfox1	15	chr16	7093207	7104516	29026	-2.40485	1.91e-47	3165(GCTATTTTTATT,-,0.00),3894(TCTATTTCTGGG,-,0.00)	1324(TCCACCTGCT,+,0.00),1711(GGCAGGTGAA,-,0.00),2342(CACAGGTGAT,-,0.00),4533(GGCAGGTGAC,-,0.00),5026(GTCAGGTGCC,-,0.00),5089(AGCAGGTGTT,-,0.00),5196(CTCACCTGTC,+,0.00),5255(CCCAGGTGAG,-,0.00),5274(GGCAGGTGGC,-,0.00),5304(GGCAGGTGCT,-,0.00),6460(AGCAGGTGCT,-,0.00),10100(GTCAGGTGGA,-,0.00)	1296(TTAACCTTCAGG,+,0.00),1871(ATGACCTTTCCA,+,0.00),4288(GTCACCTTGAAG,+,0.00),5367(TTCACCTTCACA,+,0.00),6467(GCTAAAGGTCAC,-,0.00),7212(TTGACCTTTCTA,+,0.00),10685(ATGACCTTGAAC,+,0.00)	1469(TCCAAAGATAGG,-,0.00),3165(GCTATTTTTATT,+,0.00),3894(TCTATTTCTGGG,+,0.00),4185(ACCAGAATTAGC,-,0.00),4381(GCCATTTTAAGG,+,0.00),5806(TACATATATAGA,-,0.00),8997(GTTATAAATAGG,-,0.00)	1323(TTCCACCTGCTC,+,0.00),5088(TAGCAGGTGTTC,-,0.00),5273(AGGCAGGTGGCA,-,0.00),5303(TGGCAGGTGCTC,-,0.00),6459(CAGCAGGTGCTA,-,0.00)	1871(ATGACCTTTC,+,0.00),4288(GTCACCTTGA,+,0.00),6469(TAAAGGTCAC,-,0.00),7212(TTGACCTTTC,+,0.00),10685(ATGACCTTGA,+,0.00)	3165(GCTATTTTTATT,+,0.00)	1159(TTTGGCAG,-,0.00),1172(TTTGCCAG,-,0.00),2148(CTTGGCAC,-,0.00),2518(CCTGGCAA,-,0.00),4148(TTTGCCAA,-,0.00),4149(TTGCCAAG,+,0.00),5301(CTTGGCAG,-,0.00),5302(TTGGCAGG,+,0.00),6936(GTGCCAGC,+,0.00),7122(GCTGCCAG,-,0.00),7123(CTGCCAGG,+,0.00),9070(CCTGCCAA,-,0.00),9071(CTGCCAAG,+,0.00),9365(CTGCCAGG,+,0.00),9432(TTGCCAGA,+,0.00),10215(CTTGCCAG,-,0.00),10320(GTTGGCAG,-,0.00),11054(TTGCCAGA,+,0.00)	1526(CTTGGGCCTCTGCCAC,+,0.00),4140(GTAGGCACTTTGCCAA,+,0.00),4141(TAGGCACTTTGCCAAG,-,0.00)	3166(CTATTTTTAT,-,0.00),3895(CTATTTCTGG,-,0.00),4382(CCATTTTAAG,-,0.00),6368(CAAAAAATAG,+,0.00),8977(CTATTTTTTG,-,0.00)	ERR-activated
Rbfox1	81	chr16	7068857	7072367	777	-2.40485	1.91e-47	862(TCCCAAAATAGC,+,0.00)		337(GTGACCTCCAGG,+,0.00),2260(GTGACCTTCTAT,+,0.00),2459(CTTGAAGGTGAA,-,0.00),2510(GGTGAAGGTCAA,-,0.00)	862(TCCCAAAATAGC,-,0.00),1130(TCCATTTAAAGC,+,0.00)		337(GTGACCTCCA,+,0.00),2260(GTGACCTTCT,+,0.00),2512(TGAAGGTCAA,-,0.00)	862(TCCCAAAATAGC,-,0.00)	1242(TTTGCCAG,-,0.00),1243(TTGCCAGC,+,0.00),2407(CCTGGCAC,-,0.00),2863(TTTGGCAA,-,0.00),2864(TTGGCAAA,+,0.00),3300(TTTGCCAG,-,0.00),3301(TTGCCAGG,+,0.00)		863(CCCAAAATAG,+,0.00)	ERR-activated
Rbfox1	2630	chr16	7088781	7089751	19431	-2.40485	1.91e-47		143(AGCACCTGCC,+,0.00),742(GACAGGTGTC,-,0.00)			142(CAGCACCTGCCC,+,0.00)				934(CCAGGCAAAGAGCCCA,+,0.00)		ERR-activated
Rbfox1	997	chr16	7057211	7058692	-11884	-2.40485	1.91e-47	640(TCTAAAAATAGA,+,0.00)	755(CCCACCTGTC,+,0.00)		219(CCTAAGAATAGG,-,0.00),640(TCTAAAAATAGA,-,0.00)	754(TCCCACCTGTCA,+,0.00)		640(TCTAAAAATAGA,-,0.00)	598(CCTGGCAA,-,0.00),599(CTGGCAAA,+,0.00)	1052(CCTGGCTCCTTCCCAG,+,0.00),1053(CTGGCTCCTTCCCAGG,-,0.00)	220(CTAAGAATAG,+,0.00),641(CTAAAAATAG,+,0.00)	ERR-activated
Rnf207	835	chr4	152315424	152319667	1080	-0.912122	3.17e-45	1135(TACAAAAATAGT,+,0.00),1437(TTTAAAAATAAA,+,0.00),2447(GCTAAAAATAGC,+,0.00)	919(CCCACCTGCT,+,0.00),2232(CTCACCTGCT,+,0.00),3769(TCCAGGTGAT,-,0.00),3800(AACACCTGTG,+,0.00)	3230(CTAGAAGGTCAG,-,0.00)	1135(TACAAAAATAGT,-,0.00),2447(GCTAAAAATAGC,-,0.00)	918(CCCCACCTGCTG,+,0.00)	3232(AGAAGGTCAG,-,0.00)	2447(GCTAAAAATAGC,-,0.00)	1801(CTTGGCAA,-,0.00),1802(TTGGCAAA,+,0.00),2261(GTTGGCAC,-,0.00),3242(GTTGCCAG,-,0.00),3243(TTGCCAGA,+,0.00)	2095(ATGGCTAGAGTCCAAG,-,0.00),2240(CTGGCTGCACTCCAGG,-,0.00)	1136(ACAAAAATAG,+,0.00),2448(CTAAAAATAG,+,0.00)	ERR-activated
Kcnj12	486	chr11	60984172	60986135	-37411	-2.20219	1.06e-43								1776(GTTGGCAC,-,0.00)	919(CTTGGCTGTCATCCCA,+,0.00)		n/a
Kcnj12	53	chr11	61021874	61023907	326	-2.20219	1.06e-43		41(TGCACCTGTG,+,0.00),88(TGCAGGTGTC,-,0.00),182(TGCACCTGTG,+,0.00)			40(CTGCACCTGTGC,+,0.00),87(GTGCAGGTGTCG,-,0.00)			1972(GCTGGCAG,-,0.00)			n/a
Kcnj12	2558	chr11	61016305	61018103	-5360	-2.20219	1.06e-43	875(GCTATTTTTAAC,-,0.00)	780(ACCACCTGGA,+,0.00),1018(TGCACCTGTG,+,0.00),1303(TTCAGGTGGT,-,0.00)	119(GGGCAAGGACAC,-,0.00)	875(GCTATTTTTAAC,+,0.00)			875(GCTATTTTTAAC,+,0.00)		1198(TTTGGCTCACAGTCAA,+,0.00),1199(TTGGCTCACAGTCAAA,-,0.00)	876(CTATTTTTAA,-,0.00)	n/a
Kcnj12	269	chr11	61024768	61029031	4335	-2.20219	1.06e-43		2447(AGCAGGTGCT,-,0.00),3162(CTCACCTGGA,+,0.00),3851(GTCACCTGGA,+,0.00)	2974(ATGACCTCCATG,+,0.00),3240(ATGACCTTGTGG,+,0.00)		2446(CAGCAGGTGCTC,-,0.00)	2974(ATGACCTCCA,+,0.00),3240(ATGACCTTGT,+,0.00)		269(TTTGGCAC,-,0.00),328(CTTGCCAG,-,0.00),329(TTGCCAGC,+,0.00),532(CCTGCCAG,-,0.00),533(CTGCCAGG,+,0.00),828(CCTGCCAG,-,0.00),1399(CTTGGCAA,-,0.00),1400(TTGGCAAG,+,0.00),2500(CCTGCCAG,-,0.00),2501(CTGCCAGG,+,0.00),3572(CTGCCAGC,+,0.00)	525(TTGGAGTCCTGCCAGG,-,0.00),2823(TTTGGCCCCTTGCCAT,+,0.00),2824(TTGGCCCCTTGCCATT,-,0.00)		n/a
Efnb3	72	chr11	69558085	69560655	867	-2.38988	2.77e-43		382(GGCAGGTGGG,-,0.00)	2531(ATAACCTTGAAG,+,0.00)	1707(GCCCAAAATGGG,-,0.00)	381(TGGCAGGTGGGA,-,0.00)			379(GCTGGCAG,-,0.00),380(CTGGCAGG,+,0.00),1043(GTTGCCAA,-,0.00),1044(TTGCCAAA,+,0.00),1506(CTGCCAGC,+,0.00),2321(TCTGGCAG,-,0.00)	854(CTTGGCCTCTTTCCAA,+,0.00),855(TTGGCCTCTTTCCAAG,-,0.00)		n/a
Hhatl	17	chr9	121790804	121796107	-948	-1.97427	5.23e-43		968(GGCAGGTGCT,-,0.00),1342(CTCAGGTGCA,-,0.00),1348(TGCACCTGGA,+,0.00),1797(GGCACCTGGG,+,0.00),1968(CACACCTGGG,+,0.00),2178(GTCACCTGGA,+,0.00),2696(GGCAGGTGTG,-,0.00),2937(AGCAGGTGAG,-,0.00),3156(GACACCTGGA,+,0.00),3185(GCCACCTGGA,+,0.00),4737(GGCACCTGAC,+,0.00)	784(GTGCCCTTTTGG,+,0.00),961(TCTGAAGGGCAG,-,0.00),1454(CTGACCTTGAAG,+,0.00),2865(AGTCAAGGTCAA,-,0.00)	1199(TCCAATTTTAGC,+,0.00)	967(GGGCAGGTGCTC,-,0.00),2695(GGGCAGGTGTGG,-,0.00)	1454(CTGACCTTGA,+,0.00),2173(TCAGGGTCAC,-,0.00),2867(TCAAGGTCAA,-,0.00)		1862(GTGCCAGG,+,0.00),2134(CTGGCAAG,+,0.00),4417(CCTGGCAC,-,0.00),4595(TCTGGCAG,-,0.00),4596(CTGGCAGC,+,0.00)	588(GCTGGCTGCTGTCCAA,+,0.00),589(CTGGCTGCTGTCCAAG,-,0.00),671(CTGGGGTCTGGGCCAG,+,0.00),1257(GTTGGCCCCCAGCCTG,+,0.00),1258(TTGGCCCCCAGCCTGG,-,0.00),1480(CCTGGCGCGCTGCCCA,+,0.00),1481(CTGGCGCGCTGCCCAC,-,0.00),4417(CCTGGCACAAAGCCCC,+,0.00),4418(CTGGCACAAAGCCCCA,-,0.00)		n/a
Lpar3	394	chr3	146272643	146281186	55953	-2.56657	7.13e-42	610(TCTTAAAATAAC,+,0.00),7523(TCTATTTTTAAC,-,0.00),7868(TCTATTATTAGA,-,0.00)	517(CACAGGTGGA,-,0.00),2785(ACCACCTGAT,+,0.00),5726(GGCACCTGGA,+,0.00),6035(GGCAGGTGAT,-,0.00)	950(TGACAAGGTCAG,-,0.00),2045(CTGACCTTCCTC,+,0.00),3648(GTGACCTCTAAT,+,0.00),5906(CTGACCTTCAGT,+,0.00)	610(TCTTAAAATAAC,-,0.00),2816(TCTATTTTAGTG,+,0.00),6131(GCTAAGAATAAC,-,0.00),7523(TCTATTTTTAAC,+,0.00),7803(CCTAATTTTGTC,+,0.00),7868(TCTATTATTAGA,+,0.00)	516(GCACAGGTGGAG,-,0.00)	952(ACAAGGTCAG,-,0.00),2045(CTGACCTTCC,+,0.00),3648(GTGACCTCTA,+,0.00),5906(CTGACCTTCA,+,0.00)	6131(GCTAAGAATAAC,-,0.00),7523(TCTATTTTTAAC,+,0.00),7868(TCTATTATTAGA,+,0.00)	2261(CTTGGCAC,-,0.00),3473(TCTGGCAG,-,0.00),3951(CTTGGCAA,-,0.00),3952(TTGGCAAC,+,0.00),4234(CTTGGCAA,-,0.00),5013(CCTGGCAA,-,0.00),5014(CTGGCAAA,+,0.00),5993(CCTGCCAA,-,0.00),5994(CTGCCAAG,+,0.00),7169(CCTGGCAC,-,0.00)	2019(GCTGGCTCTCTGCCCC,+,0.00),2020(CTGGCTCTCTGCCCCA,-,0.00),4401(GCTGGACTTATGCCAG,+,0.00),4402(CTGGACTTATGCCAGT,-,0.00)	2817(CTATTTTAGT,-,0.00),7524(CTATTTTTAA,-,0.00)	ERR-suppressed
Sync	1092	chr4	129287037	129288806	300	-2.18801	9.77e-49		1153(GGCACCTGCC,+,0.00)			1152(GGGCACCTGCCA,+,0.00)			612(GCTGGCAG,-,0.00),1157(CCTGCCAG,-,0.00),1158(CTGCCAGC,+,0.00)	1149(GTTGGGCACCTGCCAG,+,0.00),1150(TTGGGCACCTGCCAGC,-,0.00)		ERR-suppressed
Dhrs7c	1574	chr11	67789191	67794147	-6602	-0.962954	4.4e-39	1164(TCTAAAAATAAA,+,0.00)	3045(ATCAGGTGTC,-,0.00),3226(CACAGGTGGG,-,0.00),4102(CCCAGGTGGA,-,0.00),4677(CTCACCTGTG,+,0.00)	253(TGCCAAGGGCAC,-,0.00),4038(TGTCAAGGACAT,-,0.00),4684(GTGACCTTCAAG,+,0.00),4880(TTGACCTTGCAC,+,0.00)	1164(TCTAAAAATAAA,-,0.00),3599(GATAAAATTAGT,-,0.00)		255(CCAAGGGCAC,-,0.00),4040(TCAAGGACAT,-,0.00),4684(GTGACCTTCA,+,0.00),4880(TTGACCTTGC,+,0.00)	1164(TCTAAAAATAAA,-,0.00)	252(GTGCCAAG,+,0.00),322(TTTGGCAA,-,0.00),323(TTGGCAAA,+,0.00),1177(CCTGCCAA,-,0.00),1178(CTGCCAAG,+,0.00),2450(CTGCCAGA,+,0.00),3288(CTGCCAAG,+,0.00),4154(CCTGGCAA,-,0.00),4174(CTGCCAAC,+,0.00)		1165(CTAAAAATAA,+,0.00)	n/a
Sobp	783	chr10	43158508	43159828	15362	-1.63915	2.03e-37	1071(TCTATTTTTGTT,-,0.00)			594(TCCAAATTTAGG,-,0.00),609(ACTAATTCTGGA,+,0.00),1071(TCTATTTTTGTT,+,0.00)			1071(TCTATTTTTGTT,+,0.00)	400(CCTGGCAC,-,0.00)		1072(CTATTTTTGT,-,0.00)	ERR-activated
Lingo3	261	chr10	80836820	80838915	5931	-4.78408	5.45e-37	216(GCTATTTATGGC,-,0.00)	328(CACAGGTGTG,-,0.00),550(TTCACCTGTG,+,0.00),1974(ACCAGGTGCT,-,0.00),2036(CACACCTGTT,+,0.00)		216(GCTATTTATGGC,+,0.00)			216(GCTATTTATGGC,+,0.00)	206(CTGCCAGG,+,0.00),276(CTGGCAGC,+,0.00),713(GTGCCAGC,+,0.00),984(TCTGGCAG,-,0.00),1244(CCTGGCAG,-,0.00),1245(CTGGCAGG,+,0.00),1340(CTGCCAGC,+,0.00)		217(CTATTTATGG,-,0.00)	n/a
Pla2g5	2564	chr4	138817753	138819407	677	-1.96802	6.26e-37		1175(TCCACCTGCC,+,0.00)	167(CTGTCCTTGAGT,+,0.00),302(CCTCAGGGTCAC,-,0.00),1242(CTGACCTTTGTA,+,0.00)	1214(TCCATTTTGGGA,+,0.00)	1174(CTCCACCTGCCC,+,0.00)	167(CTGTCCTTGA,+,0.00),304(TCAGGGTCAC,-,0.00),1242(CTGACCTTTG,+,0.00)		438(GCTGGCAA,-,0.00),1480(GCTGGCAC,-,0.00)	1514(CTGGGCAGCCACCCAG,+,0.00)		n/a
Mdga1	1725	chr17	29872907	29874430	14214	-1.69578	4.65e-36			413(CTGCCCTTGAAC,+,0.00)			413(CTGCCCTTGA,+,0.00)		835(CCTGGCAA,-,0.00),836(CTGGCAAG,+,0.00),865(CCTGGCAC,-,0.00),976(GCTGGCAG,-,0.00),977(CTGGCAGG,+,0.00),1037(GCTGGCAC,-,0.00)	865(CCTGGCACAGGGCCTG,+,0.00),866(CTGGCACAGGGCCTGG,-,0.00)		n/a
Mdga1	117	chr17	29843552	29848099	42057	-1.69578	4.65e-36		1255(CTCACCTGGC,+,0.00),2764(CCCACCTGTC,+,0.00)	1603(AGCCAAGGTCAG,-,0.00),3892(CGTGGAGGTCAG,-,0.00),3990(TGTAAAGGTCAA,-,0.00)			1605(CCAAGGTCAG,-,0.00),2786(TTGACCTCTA,+,0.00),3894(TGGAGGTCAG,-,0.00),3992(TAAAGGTCAA,-,0.00)		436(CTGCCAAA,+,0.00),637(CCTGCCAA,-,0.00),638(CTGCCAAC,+,0.00),1259(CCTGGCAG,-,0.00),1469(CCTGCCAA,-,0.00),1470(CTGCCAAG,+,0.00),1912(TCTGGCAA,-,0.00),1913(CTGGCAAG,+,0.00),2289(GCTGGCAC,-,0.00)	467(CTTGGGTCTCTGCCCA,+,0.00),468(TTGGGTCTCTGCCCAC,-,0.00),2261(GAGGCAGCCAGCCAGG,-,0.00),3486(ACTGGAATTCAGCCAG,+,0.00),3487(CTGGAATTCAGCCAGT,-,0.00)	50(CTCAGAATAG,+,0.00)	n/a
Mdga1	1274	chr17	29852681	29853868	34608	-1.69578	4.65e-36			36(CTGACCTTCATG,+,0.00)			36(CTGACCTTCA,+,0.00)		309(GCTGGCAG,-,0.00),310(CTGGCAGC,+,0.00),709(TTTGCCAG,-,0.00)	640(GCTGGATTCCTGCCAC,+,0.00)		n/a
Mdga1	3	chr17	29822871	29826058	63418	-1.69578	4.65e-36	908(TTTATTTTTACC,-,0.00)	636(TGCACCTGAG,+,0.00),1255(CTCACCTGGC,+,0.00)	970(CAGAAAGGTCAA,-,0.00)	1967(TCTAAAAATGGT,-,0.00)		972(GAAAGGTCAA,-,0.00)		742(GCTGCCAA,-,0.00),743(CTGCCAAG,+,0.00),1259(CCTGGCAG,-,0.00),1292(CTTGGCAC,-,0.00),1509(GTGCCAAG,+,0.00)	260(GCAGGCTCCAGGCCAG,+,0.00),261(CAGGCTCCAGGCCAGG,-,0.00),786(CAGGCTGCTTGCCCAG,-,0.00),1821(ACTGGCCCTTGGCCAA,+,0.00),1822(CTGGCCCTTGGCCAAA,-,0.00)	537(CTGAGAATAG,+,0.00),1968(CTAAAAATGG,+,0.00)	n/a
Phka2	429	chrX	160596078	160599812	95783	-0.878146	2.99e-35	2768(TTTAAAAATAAA,+,0.00)	1399(TGCAGGTGAG,-,0.00),1528(CACACCTGTG,+,0.00),2128(GCCACCTGTT,+,0.00),2385(CCCAGGTGTC,-,0.00),3678(GTCACCTGCA,+,0.00)	693(TTTCAAGGTCAC,-,0.00),905(ATAACCTTGAGT,+,0.00),1735(ATGACCTTTCAT,+,0.00)	1358(TCTAAATTTGGT,+,0.00)	2127(TGCCACCTGTTA,+,0.00)	695(TCAAGGTCAC,-,0.00),1735(ATGACCTTTC,+,0.00)		466(TTTGCCAG,-,0.00),577(CTGCCAAG,+,0.00),1409(GTGCCAAG,+,0.00),1418(TTTGCCAA,-,0.00),1419(TTGCCAAG,+,0.00),1866(CTTGCCAA,-,0.00),1867(TTGCCAAG,+,0.00),2165(GCTGCCAG,-,0.00),3233(TTGGCAGC,+,0.00),3459(GCTGCCAG,-,0.00),3460(CTGCCAGC,+,0.00)			n/a
Phka2	2004	chrX	160587627	160589608	86455	-0.878146	2.99e-35	1160(TCTAAAAATAAC,+,0.00)	174(CACACCTGAG,+,0.00)		1160(TCTAAAAATAAC,-,0.00)			1160(TCTAAAAATAAC,-,0.00)	671(GCTGCCAA,-,0.00),672(CTGCCAAC,+,0.00),994(TCTGGCAG,-,0.00),995(CTGGCAGG,+,0.00),1015(GTTGCCAA,-,0.00),1016(TTGCCAAG,+,0.00)		1161(CTAAAAATAA,+,0.00)	n/a
Phka2	737	chrX	160603397	160605255	102164	-0.878146	2.99e-35	1344(AATAAAAATAAA,+,0.00)	39(GCCACCTGCA,+,0.00)		1011(GCTATAATTAAA,-,0.00)	38(GGCCACCTGCAA,+,0.00)			299(CTTGGCAC,-,0.00),427(CTTGGCAG,-,0.00),428(TTGGCAGC,+,0.00),947(CTGGCAAC,+,0.00),1073(GTTGGCAA,-,0.00),1074(TTGGCAAA,+,0.00),1327(CTTGCCAG,-,0.00),1328(TTGCCAGA,+,0.00)	550(ATGGCAAAGTGCCTGT,-,0.00)		n/a
Pde1c	147	chr6	56372761	56374857	-4175	-1.17383	8.75e-35		311(GGCAGGTGCC,-,0.00),664(GCCAGGTGTT,-,0.00)	1295(GCTCAAGGTCAC,-,0.00)	1619(TCTTGAAATAGG,-,0.00)	310(AGGCAGGTGCCG,-,0.00)	1297(TCAAGGTCAC,-,0.00)		61(CTGGCAGG,+,0.00),617(CCTGGCAG,-,0.00),618(CTGGCAGC,+,0.00)	873(GTTGGCTTGCTTCCAA,+,0.00),874(TTGGCTTGCTTCCAAG,-,0.00),1098(CCTGGACAGCATCCAG,+,0.00)	1620(CTTGAAATAG,+,0.00)	n/a
Pde1c	103	chr6	56353719	56362829	4118	-1.17383	8.75e-35	1447(GCTATTTCAGGA,-,0.00),2243(GCTATAATTAGC,+,0.00),4733(TTTAAAAATAAA,+,0.00),7487(TCTAAAAACAGC,+,0.00)	1020(AACACCTGTG,+,0.00),2803(GACACCTGAC,+,0.00),5835(ACCACCTGTG,+,0.00),6507(CCCACCTGAG,+,0.00),8068(TGCAGGTGTT,-,0.00),8295(CCCAGGTGCG,-,0.00),8752(CACACCTGCC,+,0.00)	890(ATGTCCTTGAAC,+,0.00)	1447(GCTATTTCAGGA,+,0.00),2243(GCTATAATTAGC,-,0.00),3015(TCTATATATATA,+,0.00),7487(TCTAAAAACAGC,-,0.00)	8067(TTGCAGGTGTTT,-,0.00),8751(CCACACCTGCCC,+,0.00)	890(ATGTCCTTGA,+,0.00),4145(TTAAGGTCAG,-,0.00)	2243(GCTATAATTAGC,+,0.00),2243(GCTATAATTAGC,-,0.00)	979(CCTGCCAA,-,0.00),980(CTGCCAAC,+,0.00),2228(GCTGCCAA,-,0.00),2229(CTGCCAAA,+,0.00),3232(TTGCCAAC,+,0.00),3873(TTTGCCAA,-,0.00),3874(TTGCCAAA,+,0.00),5478(GTGCCAAA,+,0.00),5764(GTGCCAAC,+,0.00),6076(GTTGCCAG,-,0.00),6077(TTGCCAGA,+,0.00),6828(CCTGCCAG,-,0.00),6829(CTGCCAGC,+,0.00),6908(CTTGGCAA,-,0.00),6909(TTGGCAAG,+,0.00),7050(CCTGCCAG,-,0.00),7051(CTGCCAGG,+,0.00),7519(CCTGCCAG,-,0.00),7520(…	82(CTAGGAAGCATGCCAG,+,0.00),83(TAGGAAGCATGCCAGA,-,0.00),2960(TTTGACTCAGAGCCAA,+,0.00),2961(TTGACTCAGAGCCAAG,-,0.00),3253(CAGGCACTGATCCCAG,-,0.00),9092(TTTGGCAGTCTGTCAG,+,0.00),9093(TTGGCAGTCTGTCAGC,-,0.00)	1400(CTATTTTCAT,-,0.00),1448(CTATTTCAGG,-,0.00)	n/a
Apbb1	47	chr7	105564258	105567130	3083	-1.51891	4.84e-34		415(AACACCTGCT,+,0.00),1314(GGCAGGTGCC,-,0.00)			414(AAACACCTGCTT,+,0.00),1313(TGGCAGGTGCCT,-,0.00)	1038(CTCACCTTGG,+,0.00)		199(GTGCCAGC,+,0.00),380(GTGCCAGG,+,0.00),564(GTTGGCAC,-,0.00),1311(CTTGGCAG,-,0.00),1312(TTGGCAGG,+,0.00),2440(CTGCCAGA,+,0.00),2523(CCTGGCAC,-,0.00)	728(ACTGGCACATTTCCCA,+,0.00),729(CTGGCACATTTCCCAG,-,0.00),1440(CCTGGCCACCGTCCCA,+,0.00)		n/a
Apbb1	2717	chr7	105580570	105582377	18	-1.51891	4.84e-34	1094(GATAATAATAGC,+,0.00)	585(CCCAGGTGGC,-,0.00),1220(GGCAGGTGCT,-,0.00)	1525(CATCAAGGGCAA,-,0.00)		1219(AGGCAGGTGCTG,-,0.00)	1527(TCAAGGGCAA,-,0.00)	1094(GATAATAATAGC,-,0.00)	1040(GCTGGCAG,-,0.00),1041(CTGGCAGC,+,0.00)	1454(CTTGGCTATTTTCCTG,+,0.00)		n/a
Mov10l1	252	chr15	89019451	89021678	37570	-1.96473	7.3e-34	579(ACTATTTTAGGT,-,0.00)	984(TGCAGGTGAG,-,0.00),1839(GCCACCTGCA,+,0.00)	731(TTGACCTTTCTG,+,0.00),1771(CTGACCTTGTGT,+,0.00)	579(ACTATTTTAGGT,+,0.00),1115(TCTATTTCTGTG,+,0.00),1164(TCCTAGAATAGT,-,0.00)	1838(TGCCACCTGCAG,+,0.00)	731(TTGACCTTTC,+,0.00),1771(CTGACCTTGT,+,0.00)				580(CTATTTTAGG,-,0.00),1165(CCTAGAATAG,+,0.00)	n/a
Pgm5	913	chr19	24860914	24862801	-15	-0.96914	1.73e-32	1422(GCCAAAAATAAC,+,0.00)	435(AACAGGTGCC,-,0.00),1639(TCCAGGTGGG,-,0.00)		1422(GCCAAAAATAAC,-,0.00)	434(CAACAGGTGCCG,-,0.00)		1422(GCCAAAAATAAC,-,0.00)	196(TTTGGCAG,-,0.00),197(TTGGCAGC,+,0.00),522(GCTGCCAG,-,0.00),1264(CCTGGCAC,-,0.00),1465(CTGCCAGA,+,0.00)		1423(CCAAAAATAA,+,0.00)	n/a
Tcea3	194	chr4	136246411	136250547	522	-1.14911	2.38e-32	420(GCTAGAAATACC,+,0.00),1478(TCTATATTTAGT,-,0.00)	26(TGCAGGTGAC,-,0.00),46(GACAGGTGGG,-,0.00),770(GACAGGTGTC,-,0.00),2281(AACAGGTGCG,-,0.00),2925(GTCACCTGCC,+,0.00)	878(CAGAAAGGTCAT,-,0.00)	420(GCTAGAAATACC,-,0.00),1478(TCTATATTTAGT,+,0.00)	45(GGACAGGTGGGC,-,0.00),769(AGACAGGTGTCC,-,0.00),2280(GAACAGGTGCGG,-,0.00)	880(GAAAGGTCAT,-,0.00)	420(GCTAGAAATACC,-,0.00)	2216(GTGCCAGG,+,0.00),2631(TTGCCAGG,+,0.00),3351(GTGCCAGG,+,0.00)	2955(TTTGGCTCCCAGCCCC,+,0.00),2956(TTGGCTCCCAGCCCCG,-,0.00)	1479(CTATATTTAG,-,0.00)	ERR-activated
Tcea3	43	chr4	136259262	136262833	13090	-1.14911	2.38e-32		655(TGCAGGTGCA,-,0.00),3252(GTCAGGTGCC,-,0.00),3314(AACACCTGAG,+,0.00)	588(GTTAAAGGGCAT,-,0.00),747(GACAGAGGTCAC,-,0.00),1848(TCCCAAGGTCAT,-,0.00),2072(ACCCAAGGTCAC,-,0.00),2833(GTGACCTTTGAG,+,0.00)	2667(GCTAAATATGGG,+,0.00),2768(GTTAATTATAGA,+,0.00)	654(GTGCAGGTGCAG,-,0.00)	749(CAGAGGTCAC,-,0.00),1850(CCAAGGTCAT,-,0.00),2074(CCAAGGTCAC,-,0.00),2833(GTGACCTTTG,+,0.00)		312(GTGGCAAG,+,0.00),1268(CTTGGCAG,-,0.00),1269(TTGGCAGC,+,0.00),1349(TCTGGCAG,-,0.00),1350(CTGGCAGG,+,0.00),1379(GCTGGCAC,-,0.00),1502(TTTGGCAG,-,0.00),3029(GTGCCAGG,+,0.00),3257(GTGCCAGC,+,0.00)	1614(GAGGCACAAAGCCAGG,-,0.00)		ERR-activated
Bace1	82	chr9	45848470	45852016	11698	-0.86743	2.81e-32		1843(CTCAGGTGGA,-,0.00),2726(TGCACCTGGC,+,0.00),3385(GGCAGGTGTC,-,0.00)	267(TTGACCTTGGGA,+,0.00),474(CTGACCTTTTCA,+,0.00),2503(GTGACCTTCGCA,+,0.00),2510(TCGCAAGGTGAC,-,0.00)	3251(GCCATTTTGGGT,+,0.00)	3384(AGGCAGGTGTCA,-,0.00)	267(TTGACCTTGG,+,0.00),474(CTGACCTTTT,+,0.00),2503(GTGACCTTCG,+,0.00),2512(GCAAGGTGAC,-,0.00)		105(CTGGCAGG,+,0.00),1305(CCTGGCAA,-,0.00),1306(CTGGCAAA,+,0.00),1502(TTTGGCAG,-,0.00),1568(GCTGCCAA,-,0.00),1569(CTGCCAAG,+,0.00),2468(CCTGGCAG,-,0.00),3510(TTGGCAGG,+,0.00)	1353(CTGGGGCCTGAGCCAG,+,0.00),1354(TGGGGCCTGAGCCAGG,-,0.00),1431(GTGGGCTCAGGGCCCA,+,0.00),1432(TGGGCTCAGGGCCCAG,-,0.00)		n/a
Bace1	569	chr9	45838352	45841391	1326	-0.86743	2.81e-32		1233(AACAGGTGTC,-,0.00)	1869(GTCACCTTGAGT,+,0.00),2381(GTGACCTTAAGC,+,0.00),2524(TTGACCTCCAAT,+,0.00),2752(GCTGGAGGTCAC,-,0.00)		1232(TAACAGGTGTCA,-,0.00)	1869(GTCACCTTGA,+,0.00),2381(GTGACCTTAA,+,0.00),2524(TTGACCTCCA,+,0.00),2754(TGGAGGTCAC,-,0.00)		774(CCTGGCAG,-,0.00),775(CTGGCAGG,+,0.00),1353(CCTGGCAC,-,0.00),2684(CTTGGCAG,-,0.00)	148(CTGGGCTGTCTGCCAT,+,0.00),149(TGGGCTGTCTGCCATG,-,0.00),1625(ATGGGCACACAGCCAT,+,0.00),1626(TGGGCACACAGCCATG,-,0.00)		n/a
Ablim2	386	chr5	35794173	35796807	37610	-1.49204	1.22e-30	938(TCTATATTTGGA,-,0.00),1498(TCTTAATATAGC,+,0.00)	1983(TCCACCTGGC,+,0.00),2387(TGCACCTGAC,+,0.00)	897(TTGACCTTCAAG,+,0.00),902(CTTCAAGGACAG,-,0.00),1272(GTGACCTTGCTA,+,0.00),1705(TTGCCCTTGATC,+,0.00),1881(TCTCAAGGTCGA,-,0.00)	938(TCTATATTTGGA,+,0.00),1498(TCTTAATATAGC,-,0.00)		897(TTGACCTTCA,+,0.00),904(TCAAGGACAG,-,0.00),1272(GTGACCTTGC,+,0.00),1705(TTGCCCTTGA,+,0.00),1883(TCAAGGTCGA,-,0.00)	938(TCTATATTTGGA,+,0.00)	45(GCTGGCAC,-,0.00),383(TTGCCAGA,+,0.00),882(GCTGCCAG,-,0.00),883(CTGCCAGA,+,0.00),1202(CTGGCAGG,+,0.00)	1987(CCTGGCCTTGAGCCAG,+,0.00),1988(CTGGCCTTGAGCCAGA,-,0.00)	939(CTATATTTGG,-,0.00),1499(CTTAATATAG,+,0.00)	ERR-activated
Ablim2	541	chr5	35811094	35812876	54105	-1.49204	1.22e-30		260(GCCACCTGCA,+,0.00),496(GACACCTGCT,+,0.00),1279(CTCACCTGTA,+,0.00)		1606(ATTATTTTTGTC,+,0.00)	259(GGCCACCTGCAA,+,0.00),495(CGACACCTGCTG,+,0.00)						ERR-activated
Ablim2	2665	chr5	35766253	35772218	11355	-1.49204	1.22e-30	3970(TTTATTTCTGGA,-,0.00)	160(CCCAGGTGGG,-,0.00),650(GTCAGGTGCT,-,0.00),3246(AGCACCTGCC,+,0.00),3565(ATCACCTGGG,+,0.00),4753(GACACCTGGC,+,0.00),4930(CACACCTGGC,+,0.00),5379(TGCACCTGGT,+,0.00),5600(TACAGGTGGG,-,0.00)	2924(ATGCCCTTGCCA,+,0.00),3323(ACCCAAGGACAT,-,0.00),4906(GTGTCCTTGGTC,+,0.00),5118(ATGACCTCCAAC,+,0.00)	254(GCCAAATATGGA,-,0.00),3970(TTTATTTCTGGA,+,0.00),4956(GCTAAATATACC,-,0.00)	3245(TAGCACCTGCCT,+,0.00),5599(TTACAGGTGGGC,-,0.00)	4906(GTGTCCTTGG,+,0.00),5118(ATGACCTCCA,+,0.00)	4956(GCTAAATATACC,-,0.00)	252(GTGCCAAA,+,0.00),451(CCTGGCAC,-,0.00),2929(CTTGCCAG,-,0.00),2930(TTGCCAGA,+,0.00),4757(CCTGGCAG,-,0.00),4758(CTGGCAGG,+,0.00),4765(GCTGCCAG,-,0.00),4934(CCTGGCAG,-,0.00),5856(GCTGGCAC,-,0.00)	4757(CCTGGCAGGCTGCCAG,+,0.00),4758(CTGGCAGGCTGCCAGT,-,0.00),4934(CCTGGCAGTGTTTCAG,+,0.00)	461(CTGAGAATAG,+,0.00)	ERR-activated
Ablim2	2827	chr5	35804231	35805696	47083	-1.49204	1.22e-30	1059(TCTAAAAATAGC,+,0.00)	378(TGCAGGTGAA,-,0.00)	622(TTTCAAGGACAG,-,0.00)	710(TCCAAGTATAGC,-,0.00),1059(TCTAAAAATAGC,-,0.00)		624(TCAAGGACAG,-,0.00)	1059(TCTAAAAATAGC,-,0.00)	176(GTTGCCAG,-,0.00),177(TTGCCAGA,+,0.00),417(GCTGGCAA,-,0.00),418(CTGGCAAC,+,0.00)		1060(CTAAAAATAG,+,0.00)	ERR-activated
Clcn1	1646	chr6	42282642	42283875	-3427	-2.55189	1.81e-30		438(TGCAGGTGGG,-,0.00)	783(CTGCCCTTCCCC,+,0.00)		437(GTGCAGGTGGGG,-,0.00)			393(CTGCCAGC,+,0.00),725(CTGCCAGG,+,0.00)			ERR-activated
Gramd1b	561	chr9	40425740	40427286	29251	-1.57604	4.61e-29		126(TTCACCTGGA,+,0.00),304(TTCAGGTGAC,-,0.00),390(AACAGGTGTA,-,0.00),770(GGCACCTGAC,+,0.00)	1312(ATGAAAGGTCAC,-,0.00)	1359(GCCATAAATATT,-,0.00)	389(GAACAGGTGTAT,-,0.00)	1314(GAAAGGTCAC,-,0.00)		702(CCTGCCAA,-,0.00),703(CTGCCAAC,+,0.00)			ERR-activated
Gramd1b	1402	chr9	40455048	40456652	-86	-1.57604	4.61e-29		570(GGCACCTGCA,+,0.00)	116(CGCCAAGGTGAC,-,0.00),645(GTGCCCTCCGCC,+,0.00)		569(TGGCACCTGCAG,+,0.00)	118(CCAAGGTGAC,-,0.00)		98(CCTGGCAG,-,0.00),744(CCTGCCAG,-,0.00),892(CCTGCCAA,-,0.00),893(CTGCCAAG,+,0.00)			ERR-activated
Gramd1b	2140	chr9	40574678	40576210	-44061	-1.57604	4.61e-29	444(GCTATTTCTGCA,-,0.00),824(GCTATTTTTATC,-,0.00)	251(ACCAGGTGCT,-,0.00)	486(GTGACCCTGAGA,+,0.00)	444(GCTATTTCTGCA,+,0.00),824(GCTATTTTTATC,+,0.00)		486(GTGACCCTGA,+,0.00)	824(GCTATTTTTATC,+,0.00)	1153(TCTGGCAA,-,0.00),1154(CTGGCAAG,+,0.00)		315(CTGAGAATAG,+,0.00),825(CTATTTTTAT,-,0.00)	ERR-activated
Gramd1b	355	chr9	40437393	40439227	17454	-1.57604	4.61e-29	1398(TCCAAAAATAAA,+,0.00)	1256(ACCAGGTGAA,-,0.00)		1398(TCCAAAAATAAA,-,0.00)			1398(TCCAAAAATAAA,-,0.00)	608(TTGGCAAC,+,0.00),1529(CTTGCCAG,-,0.00),1530(TTGCCAGG,+,0.00)		1399(CCAAAAATAA,+,0.00)	ERR-activated
Gramd1b	1706	chr9	40420084	40421433	35006	-1.57604	4.61e-29		97(TTCACCTGTT,+,0.00)	91(GTGACCTTCACC,+,0.00),220(CTGCCCTTTAGG,+,0.00),1012(AGCAAAGGTCAC,-,0.00)			91(GTGACCTTCA,+,0.00),1014(CAAAGGTCAC,-,0.00)		791(GTTGCCAG,-,0.00)	800(CTGGGCCCCTTTCCAG,+,0.00),801(TGGGCCCCTTTCCAGC,-,0.00)		ERR-activated
Gramd1b	1644	chr9	40460332	40461679	-5241	-1.57604	4.61e-29		181(ACCACCTGAG,+,0.00),968(CCCACCTGTG,+,0.00)				596(CTAAGGTCAC,-,0.00)		547(TTTGGCAG,-,0.00),780(GCTGGCAA,-,0.00),1055(CTTGGCAA,-,0.00),1056(TTGGCAAG,+,0.00)			ERR-activated
Abr	2560	chr11	76426727	76430362	8761	-0.812183	6.83e-29	1163(TCTATTTCAGGA,-,0.00)	944(GCCACCTGCT,+,0.00),1060(CACAGGTGCC,-,0.00),1375(TACAGGTGCT,-,0.00),1863(CTCAGGTGTG,-,0.00)		1163(TCTATTTCAGGA,+,0.00),1263(ACTATTTATAAC,+,0.00)	943(TGCCACCTGCTG,+,0.00),1059(CCACAGGTGCCC,-,0.00)	1043(ATGTCCTTGA,+,0.00)	1263(ACTATTTATAAC,+,0.00)	238(CCTGGCAC,-,0.00),3001(CTGCCAAG,+,0.00),3176(CCTGGCAG,-,0.00),3177(CTGGCAGC,+,0.00)		1164(CTATTTCAGG,-,0.00)	n/a
Abr	2254	chr11	76489780	76491349	3931	-0.812183	6.83e-29		12(AACAGGTGGG,-,0.00)		872(GCTAAATAAAGC,-,0.00)	11(AAACAGGTGGGC,-,0.00)			1329(CTTGCCAC,-,0.00)	894(TTGGTTCTAAGCCAAG,-,0.00)		n/a
Abr	1411	chr11	76423960	76425482	12584	-0.812183	6.83e-29				815(GCTATTCCTGGC,+,0.00)				496(CCTGGCAA,-,0.00),673(GCTGCCAA,-,0.00),674(CTGCCAAG,+,0.00),906(GCTGGCAC,-,0.00),1163(GCTGGCAG,-,0.00),1164(CTGGCAGG,+,0.00)		816(CTATTCCTGG,-,0.00)	n/a
Pirt	14	chr11	66911180	66915140	1169	-1.26252	8.03e-29		1216(TACACCTGGG,+,0.00),1439(TGCAGGTGTG,-,0.00),3886(TACAGGTGAA,-,0.00)		12(TCTCAGAATAGC,-,0.00),2153(TCCCAGAATAGC,-,0.00)	1438(CTGCAGGTGTGG,-,0.00)			890(TTGCCAGC,+,0.00),1466(GTGCCAGG,+,0.00),2073(TTTGGCAC,-,0.00),3143(CTTGCCAG,-,0.00),3144(TTGCCAGA,+,0.00),3568(CTGCCAAA,+,0.00)	1457(CCTGGCTGAGTGCCAG,+,0.00),1458(CTGGCTGAGTGCCAGG,-,0.00),1834(CCAGGCACAGGGCCAC,+,0.00)	13(CTCAGAATAG,+,0.00),2154(CCCAGAATAG,+,0.00)	n/a
Asb15	943	chr6	24540005	24544933	14325	-2.14142	3.07e-28	1019(CCTAAATATAGA,+,0.00),3593(TCTAATTATAGC,-,0.00),4090(ACTAAAAATATC,+,0.00)	403(CACAGGTGTG,-,0.00),1495(TACACCTGCC,+,0.00),4574(AGCACCTGAA,+,0.00)	918(GTCCAAGGGCAG,-,0.00),2293(GCTAAAGGGCAG,-,0.00),2343(GTAGAAGGTCAA,-,0.00),2468(CAGGAAGGTCAA,-,0.00),3305(GCACAAGGTCAG,-,0.00)	256(CTCAGAAATAGA,-,0.00),1019(CCTAAATATAGA,-,0.00),1247(TTCAAAAATGGC,-,0.00),3593(TCTAATTATAGC,+,0.00),4090(ACTAAAAATATC,-,0.00),4775(CCTATTTTGATA,+,0.00)	1494(ATACACCTGCCT,+,0.00)	920(CCAAGGGCAG,-,0.00),2345(AGAAGGTCAA,-,0.00),2470(GGAAGGTCAA,-,0.00),3307(ACAAGGTCAG,-,0.00)	1019(CCTAAATATAGA,-,0.00),3593(TCTAATTATAGC,+,0.00)	2925(TCTGGCAG,-,0.00),3278(GTGCCAGG,+,0.00)		1020(CTAAATATAG,+,0.00),4776(CTATTTTGAT,-,0.00)	n/a
Akt2	1213	chr7	27603030	27611716	37	-0.6303	1.4e-27		1204(TACACCTGCT,+,0.00),2420(CCCAGGTGGC,-,0.00),3051(CACACCTGGC,+,0.00),3567(TTCAGGTGTT,-,0.00),5784(AGCACCTGGT,+,0.00),6136(AGCACCTGGA,+,0.00),6160(CTCACCTGGA,+,0.00),7197(GCCACCTGTC,+,0.00),7363(TTCAGGTGTC,-,0.00),7764(CTCACCTGCC,+,0.00),7796(CACAGGTGCA,-,0.00)	140(GTGCCCTTCTCT,+,0.00),7148(CTGACCTTGGCT,+,0.00)	570(GCTATTTAAAAA,+,0.00),7212(TCTTTTTTTGGT,+,0.00)	1203(ATACACCTGCTT,+,0.00)	7148(CTGACCTTGG,+,0.00)		169(GTTGCCAG,-,0.00),170(TTGCCAGC,+,0.00),241(GCTGCCAA,-,0.00),242(CTGCCAAA,+,0.00),900(GCTGGCAG,-,0.00),1651(CCTGGCAC,-,0.00),1733(CCTGCCAG,-,0.00),1734(CTGCCAGA,+,0.00),3007(GTTGGCAG,-,0.00),3592(GTTGGCAA,-,0.00),3593(TTGGCAAG,+,0.00),4121(GTGCCAAA,+,0.00),6491(GTGCCAAG,+,0.00),8021(TTGCCAGA,+,0.00),8032(CTTGGCAC,-,0.00)	4660(CTGGGCAGCCTGCCAC,+,0.00),4661(TGGGCAGCCTGCCACT,-,0.00),4856(CATGGCCCCTGTCCAG,+,0.00),4857(ATGGCCCCTGTCCAGG,-,0.00),5380(CCTGGCTCTCTTCCTG,+,0.00),7730(ATTGGCTCCTGGCCTG,+,0.00),8090(TGGGCTCAAGGCCTGG,-,0.00)		n/a
Slc37a1	389	chr17	31295881	31299025	1229	-1.2526	1.25e-26	2719(ATTATTTATAGA,-,0.00)	150(GGCAGGTGTG,-,0.00),413(CTCACCTGCC,+,0.00),431(CGCACCTGCC,+,0.00),1121(TGCACCTGCC,+,0.00)		2719(ATTATTTATAGA,+,0.00)	149(AGGCAGGTGTGG,-,0.00),430(ACGCACCTGCCG,+,0.00),1120(CTGCACCTGCCT,+,0.00)	596(GTGACGTTGA,+,0.00)		417(CCTGCCAG,-,0.00),418(CTGCCAGC,+,0.00)	94(CTGGGCACCATGCCAG,+,0.00),95(TGGGCACCATGCCAGT,-,0.00),1920(TTGGGCTAGATGCCAA,+,0.00),1921(TGGGCTAGATGCCAAG,-,0.00)		n/a
Slc37a1	766	chr17	31314907	31316770	19614	-1.2526	1.25e-26		16(TACACCTGGG,+,0.00)	1003(TCTGAAGGTCAC,-,0.00),1015(ATTCAAGGACAA,-,0.00)			1005(TGAAGGTCAC,-,0.00),1017(TCAAGGACAA,-,0.00)		62(GTGCCAGC,+,0.00),107(CTTGCCAC,-,0.00),302(CTTGGCAC,-,0.00),405(GCTGCCAG,-,0.00),406(CTGCCAGA,+,0.00),754(TTTGGCAG,-,0.00),755(TTGGCAGC,+,0.00),1612(CTGCCAAC,+,0.00),1777(TTGGCAAG,+,0.00),1790(CCTGCCAG,-,0.00)	1068(GCTGGCCAGTAGCCAG,+,0.00),1069(CTGGCCAGTAGCCAGA,-,0.00)		n/a
Pla2g4e	1124	chr2	120243589	120245746	668	-2.40772	2.07e-26	191(AATAGAAATAGA,+,0.00),316(TCTATTTTTAGC,-,0.00),1653(GCTATTTTTAAG,-,0.00)	552(CCCAGGTGAC,-,0.00),607(ACCACCTGTG,+,0.00)		191(AATAGAAATAGA,-,0.00),316(TCTATTTTTAGC,+,0.00),963(TCCAGAAAAAGA,-,0.00),1653(GCTATTTTTAAG,+,0.00)			316(TCTATTTTTAGC,+,0.00),1653(GCTATTTTTAAG,+,0.00)	350(TTTGGCAG,-,0.00),351(TTGGCAGG,+,0.00),454(CCTGGCAG,-,0.00),455(CTGGCAGG,+,0.00),1488(GTTGGCAA,-,0.00),1489(TTGGCAAG,+,0.00)		317(CTATTTTTAG,-,0.00),1654(CTATTTTTAA,-,0.00)	ERR-activated
Adamts7	2992	chr9	90182575	90184463	20541	-1.08725	1.27e-25	344(TCCAAAAATGGC,+,0.00),1692(GCCATAATTAGC,+,0.00)	808(ACCACCTGAA,+,0.00),1622(TCCAGGTGAC,-,0.00)	1225(TTGCCCTTGCCG,+,0.00),1289(ACTCAAGGGGAC,-,0.00)	344(TCCAAAAATGGC,-,0.00),1692(GCCATAATTAGC,-,0.00)			1692(GCCATAATTAGC,-,0.00)	312(GTTGGCAG,-,0.00),1774(CCTGGCAG,-,0.00)	666(CCTGGCTCTGGGACAG,+,0.00),1774(CCTGGCAGTGAGCCAG,+,0.00),1775(CTGGCAGTGAGCCAGC,-,0.00)	345(CCAAAAATGG,+,0.00)	n/a
Adamts7	54	chr9	90162812	90167602	2229	-1.08725	1.27e-25		498(ATCAGGTGGG,-,0.00),1248(TGCAGGTGAG,-,0.00),2966(GCCAGGTGTC,-,0.00),4008(AGCAGGTGGA,-,0.00),4082(GGCAGGTGGC,-,0.00),4413(TGCAGGTGTT,-,0.00)	2295(GGTGAAGGTTAG,-,0.00),3618(ACTGAAGGTCAG,-,0.00),4364(ATGACCTTGGGT,+,0.00),4378(CTGACCTTCATT,+,0.00)		4007(CAGCAGGTGGAG,-,0.00),4081(TGGCAGGTGGCA,-,0.00),4412(TTGCAGGTGTTT,-,0.00)	3620(TGAAGGTCAG,-,0.00),4364(ATGACCTTGG,+,0.00),4378(CTGACCTTCA,+,0.00)		624(GTTGGCAG,-,0.00),625(TTGGCAGC,+,0.00),694(CTTGCCAC,-,0.00),1789(CTGCCAAG,+,0.00),1893(GTGCCAGC,+,0.00),2324(TCTGGCAG,-,0.00),2432(CCTGGCAG,-,0.00),2433(CTGGCAGG,+,0.00),2477(GTGCCAGC,+,0.00),2836(GTGCCAGG,+,0.00),3448(GTGCCAGG,+,0.00),4002(TTTGGCAG,-,0.00),4003(TTGGCAGC,+,0.00),4079(CTTGGCAG,-,0.00),4080(TTGGCAGG,+,0.00),4727(CCTGGCAG,-,0.00),4728(CTGGCAGG,+,0.00)	1087(TCTGGCCAGCATCCAG,+,0.00),1088(CTGGCCAGCATCCAGG,-,0.00),3936(GTGGGCAAAGGGCCAG,+,0.00),3937(TGGGCAAAGGGCCAGG,-,0.00)		n/a
Stbd1	699	chr5	92602631	92605322	925	-1.90603	2.27e-25	1336(CTTATTTTTAGT,-,0.00)	252(ACCAGGTGTG,-,0.00),1821(TTCAGGTGTA,-,0.00),1833(CTCAGGTGCA,-,0.00)	1308(GTGCCCTTTGCC,+,0.00),1454(TTTGAAGGTCAT,-,0.00)	1336(CTTATTTTTAGT,+,0.00)		1456(TGAAGGTCAT,-,0.00)		1326(CCTGGCAG,-,0.00),1810(CTGCCAGG,+,0.00),1988(CCTGCCAA,-,0.00),1989(CTGCCAAC,+,0.00),2025(CTTGCCAC,-,0.00),2493(GCTGGCAG,-,0.00)	365(CTGGGCTGGCGGCCAA,+,0.00),366(TGGGCTGGCGGCCAAG,-,0.00),1556(CAGGAATGAAGCCAGG,-,0.00),1980(TTTGGATACCTGCCAA,+,0.00),1981(TTGGATACCTGCCAAC,-,0.00),2344(ACTGGGTCAATGCCAG,+,0.00),2345(CTGGGTCAATGCCAGA,-,0.00)	1337(TTATTTTTAG,-,0.00)	ERR-suppressed
Plekhh1	352	chr12	79028674	79030707	527	-3.08614	4.63e-25		300(ACCAGGTGGG,-,0.00),317(TACAGGTGGC,-,0.00),850(AGCAGGTGCC,-,0.00)	1590(GCCCAAGGTTAT,-,0.00),1612(TGTAAAGGTCAC,-,0.00)		316(CTACAGGTGGCT,-,0.00),849(GAGCAGGTGCCT,-,0.00)	1614(TAAAGGTCAC,-,0.00)		1151(CCTGCCAA,-,0.00),1152(CTGCCAAG,+,0.00)			n/a
Plekhh1	166	chr12	79043964	79047076	16357	-3.08614	4.63e-25	2262(GACAAAATTAGA,+,0.00)	700(CACACCTGGC,+,0.00),1124(TCCAGGTGTG,-,0.00),1203(TACACCTGCG,+,0.00),2934(CTCACCTGTT,+,0.00),3009(TTCAGGTGCA,-,0.00)	106(TAGCAAGGTCAG,-,0.00),637(ATAACCTTGAAT,+,0.00),2292(GTGGAAGGTCAT,-,0.00),2770(GCTGGAGGTCAG,-,0.00),2919(TTGCCCTTGGTC,+,0.00)	2262(GACAAAATTAGA,-,0.00)	1202(GTACACCTGCGA,+,0.00)	108(GCAAGGTCAG,-,0.00),2294(GGAAGGTCAT,-,0.00),2772(TGGAGGTCAG,-,0.00),2919(TTGCCCTTGG,+,0.00)		896(GTGCCAAG,+,0.00),1761(TCTGGCAG,-,0.00),1762(CTGGCAGC,+,0.00),2089(CTTGCCAG,-,0.00)			n/a
Plekhh1	109	chr12	79048135	79051612	20710	-3.08614	4.63e-25	3256(ACTAATTTTAGA,-,0.00)	521(TGCACCTGCC,+,0.00),1211(TACAGGTGGG,-,0.00),1515(TGCAGGTGAC,-,0.00),1864(AGCAGGTGCC,-,0.00),2126(TTCAGGTGGG,-,0.00)	1654(GTTCAAGGTCAT,-,0.00),1664(ATTCAAGGTTAC,-,0.00)	203(CCCATTTATGGT,+,0.00),3256(ACTAATTTTAGA,+,0.00)	520(ATGCACCTGCCT,+,0.00),1210(TTACAGGTGGGG,-,0.00),1863(GAGCAGGTGCCA,-,0.00)	1656(TCAAGGTCAT,-,0.00),1666(TCAAGGTTAC,-,0.00)		717(GCTGGCAC,-,0.00),900(CTTGCCAA,-,0.00),901(TTGCCAAG,+,0.00),1833(GTGGCAAG,+,0.00),1947(GTTGGCAC,-,0.00),2635(GTGCCAGG,+,0.00),3428(CTGCCAGC,+,0.00)	2626(GGTGGCCTTGTGCCAG,+,0.00),2627(GTGGCCTTGTGCCAGG,-,0.00)	3257(CTAATTTTAG,-,0.00)	n/a
Plekhh1	470	chr12	79054417	79056465	26278	-3.08614	4.63e-25		121(AGCAGGTGGC,-,0.00),805(CTCACCTGGC,+,0.00)			120(GAGCAGGTGGCG,-,0.00)			548(CCTGGCAA,-,0.00),549(CTGGCAAC,+,0.00),633(CTGCCAGG,+,0.00),667(CCTGCCAA,-,0.00),668(CTGCCAAA,+,0.00),1117(GCTGGCAG,-,0.00),1118(CTGGCAGG,+,0.00)			n/a
Stk39	1815	chr2	68420045	68422065	50926	-0.661163	4.9e-25		199(GCCACCTGTC,+,0.00),1518(GTCACCTGGT,+,0.00)	371(TCCAAAGGTCAT,-,0.00),952(GCTCAAGGACAG,-,0.00)			373(CAAAGGTCAT,-,0.00),954(TCAAGGACAG,-,0.00)		1118(CCTGGCAA,-,0.00),1119(CTGGCAAC,+,0.00)			n/a
Stk39	2170	chr2	68371774	68372994	99597	-0.661163	4.9e-25	38(GCCAAAAACAGA,+,0.00)			38(GCCAAAAACAGA,-,0.00),955(GCTATTCTGAGT,+,0.00)				416(TCTGGCAA,-,0.00),417(CTGGCAAC,+,0.00),611(TTTGCCAA,-,0.00),612(TTGCCAAA,+,0.00)		956(CTATTCTGAG,-,0.00)	n/a
Stk39	622	chr2	68390928	68393054	79990	-0.661163	4.9e-25	740(TCCTGAAATAGC,+,0.00)	2033(GACAGGTGGA,-,0.00)		740(TCCTGAAATAGC,-,0.00)				1104(CTTGCCAG,-,0.00),1105(TTGCCAGA,+,0.00),1507(GCTGGCAA,-,0.00),1508(CTGGCAAC,+,0.00)	428(TGTGGCACATTTCCAA,+,0.00),429(GTGGCACATTTCCAAA,-,0.00)	741(CCTGAAATAG,+,0.00)	n/a
Stk39	292	chr2	68428212	68436799	39476	-0.661163	4.9e-25		1218(GACAGGTGGA,-,0.00),3139(GCCAGGTGCA,-,0.00),3145(TGCACCTGGA,+,0.00),3217(CACAGGTGCC,-,0.00),3258(CACACCTGGT,+,0.00),3420(ACCAGGTGAA,-,0.00),5403(ACCACCTGAA,+,0.00),5967(GCCACCTGAA,+,0.00),6919(CACACCTGCA,+,0.00)	44(GTGACCTTTACT,+,0.00),3201(TTGTCCTTGGGT,+,0.00),5015(CCTCAAGGACAA,-,0.00),5867(AGGCAAGGGCAC,-,0.00),6693(CTCAAAGGTCAC,-,0.00),7583(CTGACCTCTAAC,+,0.00),7913(CCTCAAGGTGAC,-,0.00)	593(TGTATTTATAGG,+,0.00),2863(GCTATATATAAA,-,0.00),4318(GCTTAAAAAAGA,-,0.00),4555(ACTAAATTTGGC,+,0.00),6278(GTTATTTACAGA,+,0.00)	1217(GGACAGGTGGAG,-,0.00),3216(GCACAGGTGCCC,-,0.00),6918(TCACACCTGCAA,+,0.00)	44(GTGACCTTTA,+,0.00),3201(TTGTCCTTGG,+,0.00),5017(TCAAGGACAA,-,0.00),5869(GCAAGGGCAC,-,0.00),6695(CAAAGGTCAC,-,0.00),7583(CTGACCTCTA,+,0.00),7915(TCAAGGTGAC,-,0.00)		99(TTGCCAGA,+,0.00),329(CTGCCAAA,+,0.00),477(TCTGGCAA,-,0.00),478(CTGGCAAG,+,0.00),2944(GTTGGCAG,-,0.00),4561(TTTGGCAA,-,0.00),4562(TTGGCAAA,+,0.00),4614(TTGGCAAG,+,0.00)	3614(CCAGGCTCCCTGCCCA,+,0.00),3615(CAGGCTCCCTGCCCAG,-,0.00),6730(CCTGGAAAGGGGCCAG,+,0.00),6731(CTGGAAAGGGGCCAGA,-,0.00)		n/a
Stk39	695	chr2	68464051	68473098	3407	-0.661163	4.9e-25	1598(GCTATTTTAGCC,-,0.00),2918(TTTATTTTTAAA,-,0.00),4524(ACTATTTCTAGG,-,0.00),4630(TTTATTTTTAGA,-,0.00)	4317(CTCAGGTGCC,-,0.00),4896(GACACCTGCT,+,0.00),8947(TGCAGGTGTC,-,0.00)	8(GCCCAAGGTCAG,-,0.00),1144(GTGACCTTGCAG,+,0.00),3075(TTAACCTTGAGA,+,0.00),4322(GTGCCCTTCATG,+,0.00),5857(TTGTCCTTGGAC,+,0.00)	766(TCCTGATATAGC,-,0.00),1598(GCTATTTTAGCC,+,0.00),4524(ACTATTTCTAGG,+,0.00),4630(TTTATTTTTAGA,+,0.00),8908(CTTTAAAATAGC,-,0.00)	4895(GGACACCTGCTG,+,0.00),8946(TTGCAGGTGTCA,-,0.00)	10(CCAAGGTCAG,-,0.00),1144(GTGACCTTGC,+,0.00),3075(TTAACCTTGA,+,0.00),4322(GTGCCCTTCA,+,0.00),4356(GCGAGGTCAG,-,0.00),5857(TTGTCCTTGG,+,0.00)	4630(TTTATTTTTAGA,+,0.00)	2547(CTTGGCAG,-,0.00),2691(GTGCCAAG,+,0.00),4150(CTGCCAAG,+,0.00),4284(CTGCCAAC,+,0.00),5703(TTGCCAAC,+,0.00),6618(CCTGGCAG,-,0.00),6619(CTGGCAGC,+,0.00),6758(TTTGCCAG,-,0.00),6759(TTGCCAGG,+,0.00),6917(GCTGGCAG,-,0.00),6918(CTGGCAGC,+,0.00),8298(GCTGCCAG,-,0.00),8299(CTGCCAGA,+,0.00),8452(CCTGGCAG,-,0.00),8453(CTGGCAGG,+,0.00),8706(GTGCCAGC,+,0.00)	113(TCGGGCTTGTAGCCAG,+,0.00),114(CGGGCTTGTAGCCAGA,-,0.00),2271(CCAGGCAGCCTGCCCA,+,0.00),2272(CAGGCAGCCTGCCCAC,-,0.00),6878(CAGGGCAGAAGGCCAG,+,0.00),6879(AGGGCAGAAGGCCAGC,-,0.00),7048(CCTGGGCCTCTGCCAC,+,0.00)	4525(CTATTTCTAG,-,0.00),4631(TTATTTTTAG,-,0.00)	n/a
Stk39	385	chr2	68373494	68382764	93852	-0.661163	4.9e-25	1100(CCCAAATATAGA,+,0.00),4480(GCTATTTGTAGC,-,0.00),5725(TGTAAAAATAAA,+,0.00)	1874(TGCACCTGGT,+,0.00),2994(GTCAGGTGTG,-,0.00),3222(GCCAGGTGCC,-,0.00),3653(GCCACCTGCA,+,0.00),3929(GGCAGGTGCT,-,0.00),4613(GTCACCTGGG,+,0.00),5284(GCCACCTGCC,+,0.00),6591(CGCAGGTGGC,-,0.00),7065(GGCAGGTGAG,-,0.00),7905(CCCAGGTGCC,-,0.00),8431(AACAGGTGGG,-,0.00)	916(GAGCAAGGTCAA,-,0.00),957(GTGACCTCTCCG,+,0.00),2856(GTGACCTTTGCA,+,0.00),3067(TTGACCTTGGAA,+,0.00),4046(GTGACCTTCAAG,+,0.00),4118(ATGTCCTTGATG,+,0.00),4885(ATCCAAGGGCAA,-,0.00),5602(AGAGAAGGGCAC,-,0.00),6325(ATGACCTTCTGA,+,0.00),7448(TGCCAAGGGCAG,-,0.00),9139(CTGCCCTTTAAC,+,0.00)	730(TACAAAATTAGT,-,0.00),1100(CCCAAATATAGA,-,0.00),4480(GCTATTTGTAGC,+,0.00)	3652(AGCCACCTGCAC,+,0.00),3928(AGGCAGGTGCTC,-,0.00),5283(TGCCACCTGCCC,+,0.00),6590(CCGCAGGTGGCC,-,0.00),8430(GAACAGGTGGGC,-,0.00)	918(GCAAGGTCAA,-,0.00),2856(GTGACCTTTG,+,0.00),3067(TTGACCTTGG,+,0.00),4046(GTGACCTTCA,+,0.00),4118(ATGTCCTTGA,+,0.00),4887(CCAAGGGCAA,-,0.00),6325(ATGACCTTCT,+,0.00),7313(CTGTCCTTGA,+,0.00),7450(CCAAGGGCAG,-,0.00)		653(GTTGGCAA,-,0.00),654(TTGGCAAC,+,0.00),2108(CTTGCCAA,-,0.00),2109(TTGCCAAA,+,0.00),2719(TTTGCCAG,-,0.00),2720(TTGCCAGC,+,0.00),3107(GTTGGCAC,-,0.00),5244(GTTGGCAA,-,0.00),5245(TTGGCAAC,+,0.00),5281(CTTGCCAC,-,0.00),6942(CTTGGCAC,-,0.00),7447(CTGCCAAG,+,0.00),7873(GCTGCCAA,-,0.00),7874(CTGCCAAG,+,0.00),8834(GCTGCCAG,-,0.00),8835(CTGCCAGA,+,0.00),9208(GCTGGCAA,-,0.00),9209(CTGGCAAC,+,0.00)	3357(CTTGGAGCCGTGCCAT,+,0.00)	1101(CCAAATATAG,+,0.00),4481(CTATTTGTAG,-,0.00)	n/a
Stk39	1071	chr2	68456202	68458556	14602	-0.661163	4.9e-25	586(TCTAAAATTAGT,+,0.00),665(CCTAAAAATATC,+,0.00),882(GTTATTTATAGC,-,0.00)	1422(CACAGGTGAG,-,0.00),1437(GACAGGTGCC,-,0.00)	104(ATGAAAGGTCAG,-,0.00),519(GTGCCCTTGACT,+,0.00),1313(ATAACCTTGACA,+,0.00)	586(TCTAAAATTAGT,-,0.00),665(CCTAAAAATATC,-,0.00),882(GTTATTTATAGC,+,0.00)	1436(GGACAGGTGCCT,-,0.00)	106(GAAAGGTCAG,-,0.00),519(GTGCCCTTGA,+,0.00)	665(CCTAAAAATATC,-,0.00),882(GTTATTTATAGC,+,0.00)	722(CTTGCCAA,-,0.00),723(TTGCCAAC,+,0.00),1489(CTGCCAAA,+,0.00),1538(GCTGGCAG,-,0.00),1703(GTGGCAAG,+,0.00),2189(GTGCCAGG,+,0.00)	2119(GCTGGCTCCCTTCCAC,+,0.00),2120(CTGGCTCCCTTCCACC,-,0.00)	587(CTAAAATTAG,+,0.00)	n/a
Prkag2	2757	chr5	24962978	24964928	31800	0.643165	7.2e-25		961(ACCAGGTGGG,-,0.00),1069(GTCACCTGTT,+,0.00)	471(TGCCAAGGACAA,-,0.00)			473(CCAAGGACAA,-,0.00)		469(CCTGCCAA,-,0.00),470(CTGCCAAG,+,0.00),624(CCTGGCAC,-,0.00),930(CCTGCCAA,-,0.00),931(CTGCCAAG,+,0.00),1024(CTTGGCAC,-,0.00),1254(CTTGGCAG,-,0.00),1255(TTGGCAGG,+,0.00),1600(CCTGGCAA,-,0.00),1601(CTGGCAAG,+,0.00)	855(CAGGCAGGAAGCCCAG,-,0.00),1005(CTGGGCACTGAGCCCA,+,0.00),1006(TGGGCACTGAGCCCAC,-,0.00)		n/a
Pygm	1659	chr19	6376824	6378643	-6675	-0.693278	8.66e-25	709(GCTAAAATTAAA,+,0.00)	1331(AGCACCTGTG,+,0.00)	665(ACTAAAGGTCAC,-,0.00),1057(TCGACCTTGGCT,+,0.00)	709(GCTAAAATTAAA,-,0.00)	1330(AAGCACCTGTGC,+,0.00)	667(TAAAGGTCAC,-,0.00),1057(TCGACCTTGG,+,0.00)		3(CCTGCCAG,-,0.00),4(CTGCCAGC,+,0.00),722(CTGCCAAG,+,0.00),764(CCTGCCAG,-,0.00),765(CTGCCAGG,+,0.00),908(TTTGGCAG,-,0.00),909(TTGGCAGC,+,0.00),1275(GCTGCCAG,-,0.00),1276(CTGCCAGC,+,0.00),1456(GCTGGCAG,-,0.00),1457(CTGGCAGC,+,0.00),1486(CTTGGCAA,-,0.00),1487(TTGGCAAG,+,0.00)			ERR-activated
Entpd5	106	chr12	84381386	84386679	16902	-1.04048	1.35e-24		1224(GACAGGTGGA,-,0.00),2233(GACAGGTGTA,-,0.00),2633(AACAGGTGAC,-,0.00),4020(CACAGGTGTG,-,0.00),4522(AGCACCTGCA,+,0.00)	1834(CTGACCTCCATG,+,0.00)		1223(TGACAGGTGGAA,-,0.00),4521(CAGCACCTGCAA,+,0.00)	1834(CTGACCTCCA,+,0.00)		143(CTGCCAGG,+,0.00),1386(CTGCCAGC,+,0.00),1812(TTGCCAGG,+,0.00),3126(TTTGCCAG,-,0.00),3127(TTGCCAGG,+,0.00),3470(CTTGGCAA,-,0.00),3471(TTGGCAAA,+,0.00),3785(GTTGCCAG,-,0.00),4320(GCTGGCAA,-,0.00),4321(CTGGCAAG,+,0.00),4719(GTTGCCAG,-,0.00),4720(TTGCCAGA,+,0.00),4963(GCTGGCAG,-,0.00),4964(CTGGCAGG,+,0.00)	3402(CTGGGACTGCAGCCAA,+,0.00),3679(TAGGAAGAATGCCAAG,-,0.00)		n/a
Entpd5	1244	chr12	84390008	84391419	10221	-1.04048	1.35e-24	329(TTTAAAAATAGT,+,0.00)			329(TTTAAAAATAGT,-,0.00)				850(CCTGGCAG,-,0.00),851(CTGGCAGC,+,0.00),1223(GCTGGCAG,-,0.00)		330(TTAAAAATAG,+,0.00)	n/a
Fbxw7	104	chr3	84924202	84928033	-26094	-1.11694	2.57e-24	1997(GCTATTTTTACA,-,0.00)	2697(TTCACCTGTC,+,0.00)		1246(GCTATTCTAGGA,+,0.00),1997(GCTATTTTTACA,+,0.00),3459(GCTATTTGTGGG,+,0.00)				81(CTGCCAGC,+,0.00),1202(CTGGCAGG,+,0.00),3111(GTGCCAAG,+,0.00)	1113(GTTGGAACGCTCCCAG,+,0.00),1114(TTGGAACGCTCCCAGG,-,0.00)	1247(CTATTCTAGG,-,0.00),1998(CTATTTTTAC,-,0.00),3460(CTATTTGTGG,-,0.00)	n/a
Fbxw7	597	chr3	84928531	84929849	-23021	-1.11694	2.57e-24		481(AACAGGTGAG,-,0.00),814(TTCACCTGGC,+,0.00)		969(GCCATTAATAGA,-,0.00)			969(GCCATTAATAGA,-,0.00)	585(CTTGGCAC,-,0.00),818(CCTGGCAG,-,0.00),819(CTGGCAGC,+,0.00)			n/a
Fbxo10	133	chr4	45053719	45056808	29341	-0.953042	3.43e-24		386(AACACCTGAC,+,0.00),1114(GACAGGTGAC,-,0.00),1121(GACAGGTGGT,-,0.00),2447(TTCACCTGCC,+,0.00),2523(GTCAGGTGCC,-,0.00)	2483(AGCCAAGGGCAT,-,0.00),2814(ATCACCTTCACC,+,0.00)	1630(GATATTTTAGGA,+,0.00)	1120(TGACAGGTGGTC,-,0.00)	2485(CCAAGGGCAT,-,0.00)		598(GCTGGCAC,-,0.00),719(GTGCCAAG,+,0.00),1299(CTGCCAGG,+,0.00),1485(CCTGCCAG,-,0.00),1486(CTGCCAGG,+,0.00),1832(GTTGCCAG,-,0.00),1833(TTGCCAGG,+,0.00),1886(CCTGCCAA,-,0.00),1887(CTGCCAAA,+,0.00),2451(CCTGCCAA,-,0.00),2452(CTGCCAAC,+,0.00),2560(CTTGGCAC,-,0.00)			n/a
Asb2	22	chr12	103335305	103342127	17285	-1.19022	8.28e-24	3077(ATTATTTTTGGC,-,0.00)	40(AGCACCTGCC,+,0.00),1631(GCCACCTGCT,+,0.00),2340(GGCACCTGGT,+,0.00),2746(GCCAGGTGGG,-,0.00),4719(TACAGGTGCT,-,0.00),5087(GGCAGGTGAA,-,0.00),5874(CACAGGTGCG,-,0.00),6536(GTCAGGTGCA,-,0.00),6651(TTCACCTGGT,+,0.00)	813(GTGCCCTCTAGC,+,0.00),3459(AAGGAAGGTCAG,-,0.00),4754(CTGACCTTGTAA,+,0.00),5677(ATGCAAGGTCAC,-,0.00),5970(GTGACCTTGGTC,+,0.00),6470(TTTGAAGGTCAG,-,0.00)	2182(CACAGAAATAGG,-,0.00),3077(ATTATTTTTGGC,+,0.00)	39(CAGCACCTGCCT,+,0.00),1630(AGCCACCTGCTT,+,0.00),4718(ATACAGGTGCTG,-,0.00),5873(CCACAGGTGCGT,-,0.00)	3203(GCAAGGTGAC,-,0.00),3461(GGAAGGTCAG,-,0.00),4754(CTGACCTTGT,+,0.00),5679(GCAAGGTCAC,-,0.00),5970(GTGACCTTGG,+,0.00),6472(TGAAGGTCAG,-,0.00)	3077(ATTATTTTTGGC,+,0.00)	145(TTTGGCAG,-,0.00),1117(CCTGCCAA,-,0.00),1118(CTGCCAAG,+,0.00),1921(GCTGCCAG,-,0.00),1922(CTGCCAGG,+,0.00),2337(TTTGGCAC,-,0.00),4001(CCTGCCAG,-,0.00),4002(CTGCCAGC,+,0.00),4336(TCTGGCAA,-,0.00),4702(GCTGGCAC,-,0.00),5630(GCTGCCAG,-,0.00),5631(CTGCCAGC,+,0.00),6613(CTTGGCAA,-,0.00),6614(TTGGCAAG,+,0.00)	2821(CTTGGAACAGACCCAG,+,0.00),2822(TTGGAACAGACCCAGG,-,0.00)	3078(TTATTTTTGG,-,0.00)	ERR-activated
Asb2	295	chr12	103351966	103363994	-1979	-1.19022	8.28e-24	3880(TTTATTTCTGGC,-,0.00),5258(GCTATTTTCGGG,-,0.00),10946(ATTATTTTTATC,-,0.00)	547(TTCACCTGGG,+,0.00),1509(GCCACCTGAG,+,0.00),2380(ACCAGGTGTG,-,0.00),3197(GTCACCTGTC,+,0.00),4315(AGCAGGTGGC,-,0.00),4866(GCCAGGTGTG,-,0.00),5073(AGCAGGTGGA,-,0.00),5300(GACAGGTGAC,-,0.00),7056(CCCACCTGCA,+,0.00),8142(AGCAGGTGGA,-,0.00),9414(TGCAGGTGCT,-,0.00),9499(GACACCTGAC,+,0.00),10859(CCCACCTGCC,+,0.00)	358(TTGACCTTCCAT,+,0.00),3996(CTCCGAGGGCAC,-,0.00),6600(AAGGAAGGTCAG,-,0.00),8944(TTGCCCTTGGTG,+,0.00),10121(GTGACCTCGTGC,+,0.00)	3051(TCCAGAAATGGC,-,0.00),3880(TTTATTTCTGGC,+,0.00),4497(TCCATTTCTGGA,+,0.00),5258(GCTATTTTCGGG,+,0.00),10635(CCTATATTTAGT,+,0.00)	4314(CAGCAGGTGGCC,-,0.00),5072(AAGCAGGTGGAT,-,0.00),7055(ACCCACCTGCAG,+,0.00),8141(GAGCAGGTGGAC,-,0.00),9413(ATGCAGGTGCTG,-,0.00),10858(ACCCACCTGCCC,+,0.00)	358(TTGACCTTCC,+,0.00),6602(GGAAGGTCAG,-,0.00),8944(TTGCCCTTGG,+,0.00),10121(GTGACCTCGT,+,0.00)		1803(CTGCCAGC,+,0.00),2515(TCTGGCAG,-,0.00),2666(CCTGGCAA,-,0.00),3367(CCTGCCAG,-,0.00),3368(CTGCCAGA,+,0.00),3839(GTGCCAGG,+,0.00),5130(CTGCCAGG,+,0.00),6332(TTTGCCAG,-,0.00),6333(TTGCCAGA,+,0.00),6421(GTGCCAAG,+,0.00),6746(GCTGCCAA,-,0.00),6747(CTGCCAAA,+,0.00),8417(CTGCCAGA,+,0.00),8905(GCTGCCAA,-,0.00),8906(CTGCCAAA,+,0.00),11260(TTTGGCAC,-,0.00),11845(CCTGGCAG,-,0.00),11934(GCTGCCAG,-,0.00),…	1672(ACTGGCAGTGTCCCAG,+,0.00),1673(CTGGCAGTGTCCCAGG,-,0.00),2515(TCTGGCAGTCTGCCTG,+,0.00),2516(CTGGCAGTCTGCCTGA,-,0.00),6412(TCGGGGACAGTGCCAA,+,0.00),6413(CGGGGACAGTGCCAAG,-,0.00),6738(GTTGACAGGCTGCCAA,+,0.00),6739(TTGACAGGCTGCCAAA,-,0.00)	5259(CTATTTTCGG,-,0.00),10636(CTATATTTAG,-,0.00)	ERR-activated
Ror1	2621	chr4	100232044	100233017	136739	-0.867717	8.9e-24		490(GTCAGGTGGA,-,0.00)		307(ACTAATTCTGGA,+,0.00),745(TCTCAAAATGGA,-,0.00)				290(CTTGGCAA,-,0.00)	29(CCAGGCAGTCAGCCAG,+,0.00),30(CAGGCAGTCAGCCAGC,-,0.00)		n/a
Ror1	49	chr4	100225860	100229304	131791	-0.867717	8.9e-24	739(GTCATAAATAGA,+,0.00)	2742(AGCAGGTGGC,-,0.00),2855(CTCACCTGCT,+,0.00),2956(GGCACCTGAC,+,0.00)	827(CTGACCTTGCAG,+,0.00),975(AGTGAAGGTGAT,-,0.00),2370(AGTCAAGGTCAT,-,0.00)	176(CTTATTTATGGC,+,0.00),739(GTCATAAATAGA,-,0.00)	2741(CAGCAGGTGGCC,-,0.00)	827(CTGACCTTGC,+,0.00),2372(TCAAGGTCAT,-,0.00)	739(GTCATAAATAGA,-,0.00)	699(TTGGCAAA,+,0.00),885(CCTGGCAC,-,0.00),991(CCTGGCAC,-,0.00),1034(CTTGGCAG,-,0.00),1035(TTGGCAGG,+,0.00),1130(CTTGGCAG,-,0.00),2718(GTGGCAAG,+,0.00),3217(GTTGGCAA,-,0.00),3218(TTGGCAAG,+,0.00)	885(CCTGGCACTGAGCCAC,+,0.00),886(CTGGCACTGAGCCACA,-,0.00)		n/a
Ror1	2929	chr4	100216270	100220850	122769	-0.867717	8.9e-24	3769(CCTATTTTTATT,-,0.00)	243(CACACCTGGG,+,0.00),3031(GACACCTGCC,+,0.00)	1366(ACCCAAGGACAA,-,0.00),3036(CTGCCCTTTGGA,+,0.00)	581(GCCAAACATAGT,-,0.00),2778(ACTATTTATATT,+,0.00),3502(TCTATCTATAGC,+,0.00),3758(TCTAATTTTGCC,+,0.00),3769(CCTATTTTTATT,+,0.00),4059(GTTATTTTAAGG,+,0.00)	3030(TGACACCTGCCC,+,0.00)	1368(CCAAGGACAA,-,0.00)		199(GCTGCCAA,-,0.00),200(CTGCCAAA,+,0.00),1038(CCTGGCAG,-,0.00),1523(GTGCCAGC,+,0.00),2899(TTGCCAAC,+,0.00)	1038(CCTGGCAGAATTCCTG,+,0.00),1039(CTGGCAGAATTCCTGA,-,0.00)	3770(CTATTTTTAT,-,0.00)	n/a
Ror1	1185	chr4	100095431	100098960	1404	-0.867717	8.9e-24		2285(TACACCTGGG,+,0.00)	3463(GCCAGAGGTCAG,-,0.00)			1539(TAGAGGTCAT,-,0.00)		2554(TTTGCCAA,-,0.00),2841(TTGGCAGG,+,0.00),3278(TCTGGCAG,-,0.00)			n/a
Ror1	2578	chr4	100283948	100285722	189044	-0.867717	8.9e-24	638(ACTAAAAATAGG,+,0.00)	189(CACAGGTGGG,-,0.00),790(TCCACCTGAT,+,0.00),911(ATCACCTGCT,+,0.00)	355(ATAACCTTGAGG,+,0.00)	638(ACTAAAAATAGG,-,0.00),1690(ATTATTTCTAGA,+,0.00)			638(ACTAAAAATAGG,-,0.00)	1287(TTTGGCAA,-,0.00),1288(TTGGCAAG,+,0.00)		639(CTAAAAATAG,+,0.00)	n/a
Ror1	100	chr4	100221563	100224467	127224	-0.867717	8.9e-24								324(CTGGCAAA,+,0.00),582(GTTGGCAC,-,0.00),773(CCTGGCAA,-,0.00),1004(GTTGGCAC,-,0.00),1223(GCTGGCAG,-,0.00),2256(TTTGCCAA,-,0.00),2257(TTGCCAAC,+,0.00),2691(CTGGCAAA,+,0.00)	963(GTGGGAAAAAGCCAGG,-,0.00)		n/a
Ror1	765	chr4	100028824	100033712	-64523	-0.867717	8.9e-24		1533(AGCAGGTGCA,-,0.00),1568(CCCAGGTGGA,-,0.00),2289(TCCACCTGAG,+,0.00),2978(CCCACCTGAA,+,0.00)	492(ATGACCTCTACA,+,0.00),2001(GCTAAAGGTCGA,-,0.00),2529(CCCGAAGGGCAA,-,0.00),3570(TGCCAAGGTTAT,-,0.00),4857(AGACAAGGTCAT,-,0.00)		1532(AAGCAGGTGCAA,-,0.00)	492(ATGACCTCTA,+,0.00),4859(ACAAGGTCAT,-,0.00)		1879(CCTGGCAA,-,0.00),1880(CTGGCAAA,+,0.00),2123(CCTGGCAG,-,0.00),2561(CTGGCAAA,+,0.00),2718(GTGCCAAC,+,0.00),3568(CCTGCCAA,-,0.00),3569(CTGCCAAG,+,0.00),4473(CTTGCCAG,-,0.00),4474(TTGCCAGA,+,0.00)			n/a
Ppm1l	530	chr3	69394145	69395714	78011	-1.09262	1.73e-23	580(GCTATTTTCATT,-,0.00)	27(GCCACCTGTA,+,0.00),620(TCCAGGTGCC,-,0.00)	203(CCCCAAGGTGAT,-,0.00)	580(GCTATTTTCATT,+,0.00)	26(TGCCACCTGTAG,+,0.00)	205(CCAAGGTGAT,-,0.00),542(ATGACCTTTC,+,0.00)		625(GTGCCAAC,+,0.00)	61(GGTGGCCTTCAGCCAG,+,0.00),62(GTGGCCTTCAGCCAGC,-,0.00)	581(CTATTTTCAT,-,0.00)	n/a
Ppm1l	365	chr3	69445476	69448065	129852	-1.09262	1.73e-23	1605(GGTATTTATAGA,-,0.00),1699(TCTATTTATAAA,-,0.00)	394(GACAGGTGTG,-,0.00)	883(TTTGGAGGTCAG,-,0.00)	1605(GGTATTTATAGA,+,0.00),1699(TCTATTTATAAA,+,0.00)	393(CGACAGGTGTGA,-,0.00)	885(TGGAGGTCAG,-,0.00)	1605(GGTATTTATAGA,+,0.00),1699(TCTATTTATAAA,+,0.00)	384(GTGCCAGG,+,0.00),490(CTTGGCAA,-,0.00),491(TTGGCAAG,+,0.00),2237(TTTGCCAG,-,0.00)			n/a
Ppm1l	1950	chr3	69271591	69272656	-44795	-1.09262	1.73e-23	729(TTTATTTTTAGA,-,0.00),752(TCTAGAAATAAA,+,0.00)			701(TCTATTTAGATC,+,0.00),729(TTTATTTTTAGA,+,0.00),752(TCTAGAAATAAA,-,0.00)			729(TTTATTTTTAGA,+,0.00)	260(TTTGCCAG,-,0.00),261(TTGCCAGA,+,0.00),511(CTGCCAAC,+,0.00)		730(TTATTTTTAG,-,0.00)	n/a
Ppm1l	2720	chr3	69433569	69435111	117422	-1.09262	1.73e-23	598(GCTATTTTTGTA,-,0.00)			598(GCTATTTTTGTA,+,0.00)			598(GCTATTTTTGTA,+,0.00)	237(TTGGCAAA,+,0.00),937(TTGCCAAC,+,0.00),1381(GTTGGCAG,-,0.00)		599(CTATTTTTGT,-,0.00)	n/a
Grm1	1302	chr10	11045033	11046119	36755	-6.16164	1.91e-23		361(TTCACCTGTG,+,0.00),392(TTCACCTGTG,+,0.00),423(TTCACCTGTG,+,0.00),454(TTCACCTGTG,+,0.00),485(TTCACCTGTG,+,0.00),597(GCCAGGTGAC,-,0.00)	355(TTGCCCTTCACC,+,0.00),386(TTGCCCTTCACC,+,0.00),417(TTGCCCTTCACC,+,0.00),448(TTGCCCTTCACC,+,0.00),479(TTGCCCTTCACC,+,0.00),510(TTGCCCTTCATC,+,0.00)					541(GCTGGCAG,-,0.00),542(CTGGCAGG,+,0.00),687(GTTGCCAG,-,0.00),688(TTGCCAGA,+,0.00)			ERR-activated
Tmod4	2765	chr3	95124183	95125561	358	-2.39255	1.91e-23		51(TTCAGGTGTG,-,0.00),266(CCCACCTGGC,+,0.00)	762(CTGCCCTTCCCC,+,0.00)					1037(GCTGGCAG,-,0.00),1038(CTGGCAGG,+,0.00),1234(CCTGGCAG,-,0.00)	1017(CTGGGCGTGGAGCCAG,+,0.00)		n/a
Usp13	1809	chr3	32816717	32826033	3749	-0.523407	1.91e-23	842(ATTAAAAATAGC,+,0.00),2067(GTTATTTTTATC,-,0.00),4589(TTTATTTTTAAA,-,0.00),7970(TCTATTTCAAGA,-,0.00)	4046(ACCACCTGGG,+,0.00),5460(GGCACCTGAA,+,0.00),5938(CCCAGGTGAT,-,0.00),7117(CTCAGGTGCC,-,0.00)	3580(GGGGAAGGTCAA,-,0.00),3660(GCTAAAGGTGAT,-,0.00),4501(CTGACCTTGAAC,+,0.00),5153(GCTGGAGGTCAG,-,0.00),6978(ATGACCTTGTTC,+,0.00),7122(GTGCCCTCCAGA,+,0.00),8234(GTCCAAGGGCAG,-,0.00),8641(ATGACCTTGATG,+,0.00),8736(GTTCAAGGTCAG,-,0.00)	141(GCTAATTTTGAG,+,0.00),842(ATTAAAAATAGC,-,0.00),1766(GCTTATTATGGC,+,0.00),2067(GTTATTTTTATC,+,0.00),4534(CTCCTAAATAGC,-,0.00),7970(TCTATTTCAAGA,+,0.00)		3582(GGAAGGTCAA,-,0.00),4501(CTGACCTTGA,+,0.00),5155(TGGAGGTCAG,-,0.00),6978(ATGACCTTGT,+,0.00),8236(CCAAGGGCAG,-,0.00),8641(ATGACCTTGA,+,0.00),8695(GTGACCTTAG,+,0.00),8738(TCAAGGTCAG,-,0.00)	842(ATTAAAAATAGC,-,0.00),2067(GTTATTTTTATC,+,0.00)	1286(CCTGGCAC,-,0.00),2476(GTTGGCAC,-,0.00),3495(GTGCCAGC,+,0.00),3788(TTTGGCAG,-,0.00),3864(GTTGGCAC,-,0.00),4460(GTTGCCAA,-,0.00),4461(TTGCCAAG,+,0.00),6042(GTTGGCAG,-,0.00),6043(TTGGCAGG,+,0.00),7595(GCTGCCAG,-,0.00),7596(CTGCCAGG,+,0.00),8672(GCTGGCAG,-,0.00),9233(CTGGCAAC,+,0.00)	7785(GTAGGCACAGTGCCTG,+,0.00),7786(TAGGCACAGTGCCTGA,-,0.00)	843(TTAAAAATAG,+,0.00),7971(CTATTTCAAG,-,0.00)	n/a
Gnb3	1563	chr6	124839353	124840657	270	-2.73736	3.92e-23		643(GTCACCTGCC,+,0.00)	1026(GTGACCTCCCCA,+,0.00),1250(CTGCCCTTGGGC,+,0.00)			1250(CTGCCCTTGG,+,0.00)		397(CCTGCCAG,-,0.00),398(CTGCCAGG,+,0.00),660(GCTGCCAG,-,0.00),661(CTGCCAGA,+,0.00),761(GCTGGCAG,-,0.00),762(CTGGCAGG,+,0.00)	1084(GCGGGCCAGGAGCCAG,+,0.00),1085(CGGGCCAGGAGCCAGA,-,0.00)		n/a
Fam222a	1393	chr5	114573957	114575884	6669	-2.51755	1.04e-22		1059(TGCACCTGAG,+,0.00),1653(GGCACCTGCC,+,0.00),1810(TGCACCTGCA,+,0.00)	82(TTGCCCTTGGCA,+,0.00),141(CTGACCTTGGAC,+,0.00)		1652(TGGCACCTGCCT,+,0.00),1809(CTGCACCTGCAT,+,0.00)	82(TTGCCCTTGG,+,0.00),141(CTGACCTTGG,+,0.00)		74(CTGCCAGG,+,0.00),87(CTTGGCAG,-,0.00),769(CTGCCAAC,+,0.00),939(CCTGGCAG,-,0.00),940(CTGGCAGG,+,0.00),1617(TTTGGCAG,-,0.00),1650(CTTGGCAC,-,0.00),1738(TCTGGCAG,-,0.00),1751(CCTGGCAC,-,0.00),1774(CTGCCAAC,+,0.00),1898(TCTGGCAG,-,0.00),1899(CTGGCAGC,+,0.00)			n/a
Fam222a	16	chr5	114538594	114542795	-27557	-2.51755	1.04e-22	3186(TCTTAAAATAGT,+,0.00)	1141(AGCAGGTGGG,-,0.00),1196(CCCACCTGCC,+,0.00),1338(ACCACCTGCC,+,0.00),1366(CACAGGTGCT,-,0.00),1832(CGCAGGTGGG,-,0.00),2903(ACCACCTGTA,+,0.00),3418(CCCAGGTGTT,-,0.00)	67(GCGACCTTGTGG,+,0.00),679(CGGGAAGGTCAA,-,0.00),824(AGCCAAGGTCAG,-,0.00),1464(TTGACCTTGAGA,+,0.00),2886(GTGCCCTTCAGT,+,0.00)	744(ACCAGAAATGGC,-,0.00),3186(TCTTAAAATAGT,-,0.00)	1140(CAGCAGGTGGGG,-,0.00),1195(TCCCACCTGCCC,+,0.00),1337(CACCACCTGCCA,+,0.00),1831(GCGCAGGTGGGA,-,0.00)	681(GGAAGGTCAA,-,0.00),826(CCAAGGTCAG,-,0.00),1464(TTGACCTTGA,+,0.00),2886(GTGCCCTTCA,+,0.00)		1342(CCTGCCAG,-,0.00),1412(CCTGGCAG,-,0.00),1664(CTGCCAAA,+,0.00),1884(CTTGCCAC,-,0.00),2301(TCTGGCAA,-,0.00),2302(CTGGCAAG,+,0.00),3023(GTGCCAGC,+,0.00),3532(TCTGGCAA,-,0.00),3533(CTGGCAAC,+,0.00)	1412(CCTGGCAGACAGACAG,+,0.00),1413(CTGGCAGACAGACAGA,-,0.00),1876(CATGGCAACTTGCCAC,+,0.00),3014(GCTGTCTATGTGCCAG,+,0.00),3015(CTGTCTATGTGCCAGC,-,0.00)	3187(CTTAAAATAG,+,0.00)	n/a
Fam222a	76	chr5	114567209	114570030	368	-2.51755	1.04e-22		672(TGCAGGTGCG,-,0.00),1920(GACAGGTGTT,-,0.00),2591(GACAGGTGAG,-,0.00)	1189(GTGCCCTTCGTC,+,0.00)		671(CTGCAGGTGCGT,-,0.00),1919(GGACAGGTGTTC,-,0.00)			1269(CCTGGCAA,-,0.00),1270(CTGGCAAC,+,0.00),1896(GTGCCAGC,+,0.00),2404(TCTGGCAG,-,0.00),2405(CTGGCAGC,+,0.00),2489(CTGCCAGG,+,0.00)			n/a
Gsg1l	712	chr7	125986486	125989198	94569	-1.44083	1.61e-22		613(GCCAGGTGGG,-,0.00),1868(GCCACCTGAC,+,0.00),1933(GCCACCTGAC,+,0.00),1983(AGCACCTGCT,+,0.00)	1644(GCTGAAGGTCAG,-,0.00),2039(ATGCCCTTGAGG,+,0.00)	862(GCTATTCTGGGA,+,0.00),1021(CCCATAGATAGA,-,0.00)	1982(AAGCACCTGCTC,+,0.00)	383(CTCACCTTGG,+,0.00),1646(TGAAGGTCAG,-,0.00),2039(ATGCCCTTGA,+,0.00)		1442(GCTGGCAC,-,0.00),1811(CTGCCAGG,+,0.00),1995(GTGCCAGG,+,0.00),2435(CTGCCAGA,+,0.00)		863(CTATTCTGGG,-,0.00)	ERR-suppressed
Gsg1l	768	chr7	125995456	125997377	85995	-1.44083	1.61e-22		299(AGCACCTGTC,+,0.00)	763(TGTGAAGGTCAG,-,0.00)		298(AAGCACCTGTCA,+,0.00)	765(TGAAGGTCAG,-,0.00)		199(TCTGGCAA,-,0.00),989(GTGCCAAG,+,0.00),1304(TTGCCAAA,+,0.00)	910(GCTGGCCAAGGGCCAG,+,0.00),911(CTGGCCAAGGGCCAGC,-,0.00)		ERR-suppressed
Gsg1l	130	chr7	125971729	125974834	109130	-1.44083	1.61e-22		378(GACACCTGAC,+,0.00),504(CCCAGGTGAC,-,0.00),1830(AGCACCTGGA,+,0.00),2629(GCCACCTGCC,+,0.00),2859(AACACCTGAG,+,0.00)		2734(TCTATAGATAGC,-,0.00)	2628(GGCCACCTGCCA,+,0.00)			703(TTTGGCAG,-,0.00),780(TTTGCCAA,-,0.00),1892(GCTGGCAA,-,0.00),1893(CTGGCAAG,+,0.00),2633(CCTGCCAG,-,0.00),2634(CTGCCAGC,+,0.00),2659(TTTGGCAG,-,0.00),2660(TTGGCAGG,+,0.00)	455(CATGGCAGGCTGCCCA,+,0.00),456(ATGGCAGGCTGCCCAC,-,0.00),1642(ACTGGAGCTGAGCCAG,+,0.00),2625(GCAGGCCACCTGCCAG,+,0.00),2626(CAGGCCACCTGCCAGC,-,0.00)		ERR-suppressed
Slc41a1	1003	chr1	131841773	131843082	14415	-0.738694	1.63e-22		1239(CACACCTGTG,+,0.00)	537(CTGACCTTGGGA,+,0.00),1083(CCCCAAGGTTAG,-,0.00)			537(CTGACCTTGG,+,0.00)		988(GTGCCAAG,+,0.00)			ERR-activated
Rxrg	1944	chr1	167617595	167618968	16	-1.54163	1.74e-22	653(GCTATATTAAGC,-,0.00)		577(TTGAAAGGTCAG,-,0.00),1064(GTGACCTTTCGC,+,0.00)	538(GCTATTCCTGGG,+,0.00),653(GCTATATTAAGC,+,0.00)		579(GAAAGGTCAG,-,0.00),1064(GTGACCTTTC,+,0.00)	653(GCTATATTAAGC,+,0.00)	664(CTTGCCAA,-,0.00),665(TTGCCAAA,+,0.00),1039(GCTGGCAC,-,0.00)	545(CTGGGCCGTATGCCTG,+,0.00)	539(CTATTCCTGG,-,0.00),654(CTATATTAAG,-,0.00)	n/a
Ntn1	774	chr11	68351643	68353510	34250	-0.733962	2.31e-22		282(AGCACCTGGG,+,0.00),908(CCCACCTGAA,+,0.00)						542(CTTGCCAA,-,0.00),543(TTGCCAAC,+,0.00),1605(GCTGCCAG,-,0.00),1606(CTGCCAGG,+,0.00)			ERR-activated
Ntn1	1500	chr11	68397650	68400636	-12317	-0.733962	2.31e-22	414(TCTAGAAATAGG,+,0.00)	122(GTCAGGTGCT,-,0.00),206(GACAGGTGTC,-,0.00),340(TCCACCTGGT,+,0.00),1252(GCCAGGTGGA,-,0.00),2874(GCCAGGTGGT,-,0.00)	1732(GTGACCTCGGGC,+,0.00)	414(TCTAGAAATAGG,-,0.00),556(GATATTTTGGGA,+,0.00)	205(GGACAGGTGTCC,-,0.00)	1732(GTGACCTCGG,+,0.00),2368(GTGACCGTGA,+,0.00)		2461(GTTGCCAG,-,0.00),2462(TTGCCAGA,+,0.00),2930(GCTGCCAG,-,0.00),2931(CTGCCAGA,+,0.00)	161(GCTGGCCCAGGTCCCA,+,0.00),162(CTGGCCCAGGTCCCAC,-,0.00),957(CTTGGGAAGATGCCAG,+,0.00),958(TTGGGAAGATGCCAGG,-,0.00)	415(CTAGAAATAG,+,0.00)	ERR-activated
Ntn1	207	chr11	68384680	68392303	-1665	-0.733962	2.31e-22		1230(CGCAGGTGCT,-,0.00),1852(GCCACCTGGG,+,0.00),2914(CGCACCTGGA,+,0.00),3995(TGCAGGTGAG,-,0.00),5951(CCCAGGTGTT,-,0.00),6106(CTCAGGTGTC,-,0.00),6497(GTCAGGTGGC,-,0.00),6548(ATCAGGTGGG,-,0.00),6592(GGCACCTGAC,+,0.00)	916(CTGGAAGGGCAC,-,0.00),3513(GTAACCTTTGGC,+,0.00),6177(CTTGAAGGTCAA,-,0.00),6217(GTGACCTTGACA,+,0.00)	3324(GCTATCTTAAGC,+,0.00),7004(GCCCTAAATAAA,-,0.00)	1229(CCGCAGGTGCTG,-,0.00)	6179(TGAAGGTCAA,-,0.00),6217(GTGACCTTGA,+,0.00)		456(GCTGCCAG,-,0.00),457(CTGCCAGG,+,0.00),1078(CTGCCAGC,+,0.00),1849(CTTGCCAC,-,0.00),2049(CTTGCCAG,-,0.00),2050(TTGCCAGC,+,0.00),2999(CTTGGCAG,-,0.00),3000(TTGGCAGC,+,0.00)	448(CGTGGCGCGCTGCCAG,+,0.00),449(GTGGCGCGCTGCCAGG,-,0.00),4825(GCGGGAATAATGCCAA,+,0.00),4826(CGGGAATAATGCCAAA,-,0.00),7481(TTGGGATAGAGCCCAG,-,0.00)	5132(CTGCAAATAG,+,0.00)	ERR-activated
Ntn1	874	chr11	68320469	68322326	65429	-0.733962	2.31e-22		535(CACACCTGCA,+,0.00),817(TCCAGGTGCA,-,0.00),1413(AGCACCTGCT,+,0.00),1528(GCCAGGTGGT,-,0.00),1786(GTCACCTGCA,+,0.00)	569(CAGAAAGGTCAG,-,0.00),583(GTTCAAGGTCAT,-,0.00),956(CCTCAAAGTCAC,-,0.00),1121(CTGCCCTTCCCC,+,0.00)	171(TCTTTTTTGAGC,+,0.00)	534(ACACACCTGCAA,+,0.00),1412(TAGCACCTGCTA,+,0.00)	571(GAAAGGTCAG,-,0.00),585(TCAAGGTCAT,-,0.00)		1057(GCTGCCAG,-,0.00),1058(CTGCCAGC,+,0.00),1525(CTTGCCAG,-,0.00),1526(TTGCCAGG,+,0.00)			ERR-activated
Tns1	1825	chr1	73993995	74037742	108680	-0.601674	5e-22	4712(GCTATAAATAGC,+,0.00),5698(GTTATTTTTAAA,-,0.00),5805(ACCAATAATAGA,+,0.00),14165(CCCCAAAATAGA,+,0.00),32551(ACTCTAAATAGC,+,0.00)	1017(CACACCTGGC,+,0.00),2205(GCCACCTGCA,+,0.00),3334(GCCACCTGAG,+,0.00),3454(AGCACCTGCC,+,0.00),3672(CTCACCTGCC,+,0.00),5480(GGCACCTGGG,+,0.00),6621(GCCAGGTGAC,-,0.00),9064(TCCACCTGTC,+,0.00),9129(CCCAGGTGGT,-,0.00),11839(TGCACCTGAG,+,0.00),12686(CACACCTGTC,+,0.00),12851(ACCAGGTGCT,-,0.00),13116(TGCACCTGAA,+,0.00),13705(CCCACCTGCC,+,0.00),14633(CCCAGGTGGC,-,0.00),15052(TCCACCTGCC,+,0.00),15928(CC…	840(TCTGAAGGTTAA,-,0.00),2063(AGCCAAGGACAA,-,0.00),2542(ATAACCTTGATC,+,0.00),5004(GGCCAAGGTTAT,-,0.00),5226(TTGCCCTTGTAC,+,0.00),5276(ATGACCTTCGCC,+,0.00),5566(GGCGAAGGTGAC,-,0.00),6952(GACCAAGGTCAA,-,0.00),9423(CTCCAAGGTCAT,-,0.00),14677(TGCCAAGGTCAC,-,0.00),15759(CTGACCTCTGGG,+,0.00),18109(TCTCAAGGACAC,-,0.00),20361(GTTCAGGGTCAC,-,0.00),20703(CTGACCTTGGAC,+,0.00),20803(AGCCAAGGACAT,-,0.00),2184…	4712(GCTATAAATAGC,-,0.00),5698(GTTATTTTTAAA,+,0.00),5805(ACCAATAATAGA,-,0.00),14144(GCTATTCTGGGC,+,0.00),14165(CCCCAAAATAGA,-,0.00),18207(ACTATAAATGGC,-,0.00),18887(ACTGTTTTTGGA,+,0.00),27899(GCTATTTAGGTG,+,0.00),28871(CCCTTATATAGA,-,0.00),32551(ACTCTAAATAGC,-,0.00),34431(ACTATTTTAGTA,+,0.00)	2204(CGCCACCTGCAC,+,0.00),3453(CAGCACCTGCCT,+,0.00),9063(GTCCACCTGTCT,+,0.00),13704(GCCCACCTGCCT,+,0.00),15051(TTCCACCTGCCT,+,0.00),18275(GCCCACCTGCCC,+,0.00),19776(AAGCAGGTGCTG,-,0.00),29170(TGGCACCTGTCA,+,0.00),34847(GGCCACCTGCCC,+,0.00),36305(GCACAGGTGCCA,-,0.00)	2065(CCAAGGACAA,-,0.00),3551(CTAAGGTCAC,-,0.00),5276(ATGACCTTCG,+,0.00),6954(CCAAGGTCAA,-,0.00),9425(CCAAGGTCAT,-,0.00),12897(ATGACCTTAA,+,0.00),14679(CCAAGGTCAC,-,0.00),18111(TCAAGGACAC,-,0.00),19546(CCAAGGTCGG,-,0.00),20363(TCAGGGTCAC,-,0.00),20703(CTGACCTTGG,+,0.00),23140(CCAAGGTCAC,-,0.00),23433(CCAAGGTGAC,-,0.00),25059(CAAAGGTCAG,-,0.00),26570(TGGAGGTCAC,-,0.00),26984(GTCACCTTGC,+,0.00),3016…	4712(GCTATAAATAGC,-,0.00)	528(CTGCCAGC,+,0.00),2835(TTTGCCAA,-,0.00),3041(GTGCCAAG,+,0.00),3656(GTGCCAGC,+,0.00),3938(GCTGGCAC,-,0.00),7668(GTGCCAAC,+,0.00),7921(TTTGCCAG,-,0.00),7922(TTGCCAGG,+,0.00),9603(GCTGGCAG,-,0.00),9945(CTGCCAAG,+,0.00),11167(CCTGCCAG,-,0.00),11168(CTGCCAGG,+,0.00),11216(CTTGCCAG,-,0.00),11217(TTGCCAGC,+,0.00),12473(CCTGCCAG,-,0.00),12474(CTGCCAGC,+,0.00),12646(CCTGCCAG,-,0.00),12647(CTGCCAGG,+,0.…	183(GTGGCCACAAGCCAGG,-,0.00),1601(GCTGGAACTGAGCCAG,+,0.00),1602(CTGGAACTGAGCCAGA,-,0.00),4685(CCTGGCTCCAAGCCCC,+,0.00),8266(CTTGGCCCCGAGCCCC,+,0.00),9936(CTGGGATCACTGCCAA,+,0.00),9937(TGGGATCACTGCCAAG,-,0.00),14622(CAGGCAGGAGGCCCAG,-,0.00),23831(CATGGCTGCTAGCCCA,+,0.00),23955(CCTGGCCCCTGGCCAC,+,0.00),23956(CTGGCCCCTGGCCACC,-,0.00),29189(CCTGGCCCACTGCCAG,+,0.00),29190(CTGGCCCACTGCCAGG,-,0.00),3693…	4713(CTATAAATAG,+,0.00),14145(CTATTCTGGG,-,0.00),14166(CCCAAAATAG,+,0.00),27254(CTCCAAATAG,+,0.00),32552(CTCTAAATAG,+,0.00),34432(CTATTTTAGT,-,0.00)	n/a
Tns1	571	chr1	74094962	74096916	28609	-0.601674	5e-22		78(CCCACCTGCC,+,0.00)	94(TCTGAAGGTCAC,-,0.00),385(CTGACCTTTGGG,+,0.00),449(GGTCAAGGGCAG,-,0.00),586(GCCAAAGGTCGC,-,0.00),1034(CAGGAAGGTCAG,-,0.00),1066(GTGCAAGGACAC,-,0.00)		77(CCCCACCTGCCA,+,0.00)	96(TGAAGGTCAC,-,0.00),385(CTGACCTTTG,+,0.00),451(TCAAGGGCAG,-,0.00),1036(GGAAGGTCAG,-,0.00)		1144(CCTGGCAG,-,0.00),1145(CTGGCAGG,+,0.00),1260(GTGCCAGC,+,0.00)	54(TATGGCACTGAGCCAC,+,0.00),55(ATGGCACTGAGCCACC,-,0.00)		n/a
Tns1	778	chr1	74123266	74125312	259	-0.601674	5e-22		891(CCCAGGTGTG,-,0.00),1822(CCCACCTGGC,+,0.00),1956(CCCACCTGTG,+,0.00)	868(TTGCCCTTCAAG,+,0.00),873(CTTCAAGGACAC,-,0.00),898(GTGACCTCCACA,+,0.00)	367(ACTATTTTTGCT,+,0.00)		875(TCAAGGACAC,-,0.00),898(GTGACCTCCA,+,0.00)		843(CCTGGCAC,-,0.00),1347(CTGCCAGG,+,0.00)			n/a
Tns1	12	chr1	74103532	74109892	17836	-0.601674	5e-22	4873(TCTATTTTTATC,-,0.00)	1549(CACAGGTGCA,-,0.00),2318(GCCAGGTGTC,-,0.00),2878(CACACCTGGG,+,0.00),2892(CCCACCTGGC,+,0.00),3001(GCCACCTGGG,+,0.00),4347(TACACCTGGC,+,0.00),6210(CCCAGGTGGA,-,0.00)	1283(ACCCAAGGACAC,-,0.00),2381(AGGCAAGGTGAC,-,0.00),4662(TTGCCCTTGGCT,+,0.00)	4873(TCTATTTTTATC,+,0.00)	1548(CCACAGGTGCAA,-,0.00)	1285(CCAAGGACAC,-,0.00),2383(GCAAGGTGAC,-,0.00),4662(TTGCCCTTGG,+,0.00)	4873(TCTATTTTTATC,+,0.00)	165(CTGGCAGC,+,0.00),2206(CTGCCAGC,+,0.00),2764(CTTGCCAA,-,0.00),2765(TTGCCAAA,+,0.00),3241(CTTGCCAG,-,0.00),3242(TTGCCAGC,+,0.00),4351(CCTGGCAG,-,0.00),4352(CTGGCAGC,+,0.00)	243(CTGGGCCCCTTTCCAA,+,0.00),244(TGGGCCCCTTTCCAAA,-,0.00),475(CTGGGTGGGAGCCCAG,-,0.00),2360(ATGGGAAGTGGGCCAA,+,0.00),2361(TGGGAAGTGGGCCAAA,-,0.00),4894(ACAGGCAGGCAGCCAG,+,0.00),4895(CAGGCAGGCAGCCAGC,-,0.00),4898(GCAGGCAGCCAGCCAG,+,0.00),4899(CAGGCAGCCAGCCAGG,-,0.00),5597(TAGGAAATAAGCCAAG,-,0.00)	2338(ATCAAAATAG,+,0.00),4874(CTATTTTTAT,-,0.00),5279(ATGAAAATAG,+,0.00)	n/a
Tns1	210	chr1	74111114	74114073	11955	-0.601674	5e-22		47(GCCACCTGCC,+,0.00),1339(CACAGGTGGT,-,0.00),2263(GACACCTGGG,+,0.00)	662(AGCCAAGGTCAT,-,0.00),1985(GCCAGAGGTCAC,-,0.00),2190(CTGCAAGGGCAA,-,0.00)	1759(GCTATTTAAAAA,+,0.00)	46(TGCCACCTGCCC,+,0.00),1338(CCACAGGTGGTA,-,0.00)	664(CCAAGGTCAT,-,0.00),1987(CAGAGGTCAC,-,0.00)		457(CTGCCAGC,+,0.00),611(CTTGGCAA,-,0.00),612(TTGGCAAC,+,0.00),944(CCTGGCAG,-,0.00),2055(CCTGCCAG,-,0.00),2056(CTGCCAGG,+,0.00),2594(GTGCCAGG,+,0.00)	2302(ACAGGCAGAGAGCCAG,+,0.00),2303(CAGGCAGAGAGCCAGA,-,0.00)		n/a
Tns1	277	chr1	74117264	74120095	5869	-0.601674	5e-22		741(GGCACCTGCT,+,0.00),890(CACACCTGAC,+,0.00)	878(TTGACCTTCAGC,+,0.00),1963(CTGCCCTTGGCA,+,0.00)	236(ACCAAAAACAGA,-,0.00),2819(TCTATATCTAGG,+,0.00)	740(AGGCACCTGCTC,+,0.00)	878(TTGACCTTCA,+,0.00),1963(CTGCCCTTGG,+,0.00)		501(GTGCCAAA,+,0.00),683(GCTGGCAG,-,0.00),775(CTGCCAGC,+,0.00),791(GCTGCCAA,-,0.00),792(CTGCCAAA,+,0.00),1968(CTTGGCAC,-,0.00),1982(CTGCCAGG,+,0.00),1995(TTGGCAAG,+,0.00),2103(CCTGCCAG,-,0.00),2104(CTGCCAGG,+,0.00),2512(CTTGCCAG,-,0.00)	2029(GCTGGCTTCCTGCCCA,+,0.00),2030(CTGGCTTCCTGCCCAT,-,0.00)		n/a
Tns1	663	chr1	74121164	74122813	2560	-0.601674	5e-22		322(GGCACCTGCT,+,0.00)			321(AGGCACCTGCTG,+,0.00)			64(CTTGCCAC,-,0.00),122(GCTGGCAC,-,0.00),329(GCTGCCAA,-,0.00),330(CTGCCAAG,+,0.00),832(GCTGGCAC,-,0.00),866(GCTGCCAG,-,0.00),867(CTGCCAGC,+,0.00),1066(GCTGCCAG,-,0.00),1531(CTGCCAAG,+,0.00)	862(CCTGGCTGCCAGCCCA,+,0.00),863(CTGGCTGCCAGCCCAG,-,0.00)	567(CTCCAAATAG,+,0.00)	n/a
Gsg1l	2255	chr7	126126161	126127937	-44638	-1.44083	1.61e-22		444(AACAGGTGTG,-,0.00),766(AACACCTGAG,+,0.00),1090(GACAGGTGGA,-,0.00)		1193(GCCATAAATGAC,-,0.00)				522(CCTGCCAG,-,0.00),523(CTGCCAGG,+,0.00),1249(GTGCCAGG,+,0.00),1257(CCTGGCAA,-,0.00),1258(CTGGCAAA,+,0.00),1368(TCTGGCAA,-,0.00),1369(CTGGCAAA,+,0.00),1579(CCTGGCAC,-,0.00)			ERR-suppressed
Egf	632	chr3	129765221	129767156	-10866	-1.24697	1.25e-09	1044(TCTATTTTAAGG,-,0.00)		1306(CTGACCTTCGGA,+,0.00)	1009(CCCTAAAATACC,-,0.00),1044(TCTATTTTAAGG,+,0.00)		1306(CTGACCTTCG,+,0.00)	1044(TCTATTTTAAGG,+,0.00)	1026(CTTGGCAG,-,0.00),1090(CCTGCCAG,-,0.00),1091(CTGCCAGG,+,0.00)		1010(CCTAAAATAC,+,0.00),1045(CTATTTTAAG,-,0.00)	ERR-suppressed
Nt5dc3	1650	chr10	86807782	86809492	29632	-0.779345	3.34e-21		530(TCCAGGTGTG,-,0.00)		153(GCTATATAGAGA,+,0.00)				485(CCTGGCAC,-,0.00)	551(GCTGGATGGAAGCCAG,+,0.00),552(CTGGATGGAAGCCAGC,-,0.00),763(GGTGGAACACAGCCAG,+,0.00),764(GTGGAACACAGCCAGG,-,0.00)		ERR-activated
Nt5dc3	2446	chr10	86776221	86780901	-444	-0.779345	3.34e-21	4519(TGTATTTTTGGT,-,0.00)	2125(GGCACCTGAG,+,0.00),2497(CACACCTGAC,+,0.00),3969(CCCACCTGGA,+,0.00)	2070(TTTAAAGGGCAA,-,0.00)	4519(TGTATTTTTGGT,+,0.00)				280(CCTGCCAG,-,0.00),281(CTGCCAGG,+,0.00),1896(GCTGCCAG,-,0.00),1897(CTGCCAGC,+,0.00),2281(GCTGGCAG,-,0.00),2282(CTGGCAGC,+,0.00),2395(CCTGGCAG,-,0.00),2396(CTGGCAGC,+,0.00),2870(CTGGCAGC,+,0.00)	3937(TTTGGCCACATGCCTG,+,0.00)	4520(GTATTTTTGG,-,0.00)	ERR-activated
Nt5dc3	1204	chr10	86818353	86820849	40596	-0.779345	3.34e-21	915(TCTTTTTTTAGA,-,0.00)	2238(CCCAGGTGCC,-,0.00)		915(TCTTTTTTTAGA,+,0.00)				1272(CCTGGCAC,-,0.00),1412(TCTGGCAG,-,0.00),1674(TTGGCAAC,+,0.00),1765(CTGGCAGG,+,0.00),2024(CCTGGCAG,-,0.00)	1412(TCTGGCAGTTGGCCTG,+,0.00),1413(CTGGCAGTTGGCCTGT,-,0.00)		ERR-activated
Nt5dc3	312	chr10	86824833	86829134	47978	-0.779345	3.34e-21	704(GCTATTTTTGTG,-,0.00),1398(TCTAAAAATACC,+,0.00),1784(TCCAGAAATAGG,+,0.00)	1064(GTCACCTGTA,+,0.00),1161(CACACCTGCA,+,0.00),1556(TGCAGGTGCA,-,0.00),2561(TTCACCTGCC,+,0.00),4056(TGCAGGTGTG,-,0.00),4123(ACCACCTGCT,+,0.00)		704(GCTATTTTTGTG,+,0.00),1398(TCTAAAAATACC,-,0.00),1784(TCCAGAAATAGG,-,0.00),3275(ACTTTAAATAGG,-,0.00)	1160(GCACACCTGCAG,+,0.00),1555(GTGCAGGTGCAA,-,0.00),4055(TTGCAGGTGTGG,-,0.00),4122(TACCACCTGCTT,+,0.00)		704(GCTATTTTTGTG,+,0.00),1398(TCTAAAAATACC,-,0.00)	1156(GCTGGCAC,-,0.00),1203(CCTGCCAA,-,0.00),1204(CTGCCAAG,+,0.00),1500(GTGCCAAA,+,0.00),1538(GCTGGCAG,-,0.00),1539(CTGGCAGC,+,0.00),3845(TCTGGCAA,-,0.00),3981(TCTGGCAG,-,0.00),3982(CTGGCAGC,+,0.00),4011(TTTGGCAC,-,0.00),4154(GTGCCAGC,+,0.00)	1179(CATGGCCAGCTGCCCA,+,0.00),1180(ATGGCCAGCTGCCCAC,-,0.00)	705(CTATTTTTGT,-,0.00),716(CTATTGTTGG,-,0.00),1399(CTAAAAATAC,+,0.00),1785(CCAGAAATAG,+,0.00),3276(CTTTAAATAG,+,0.00)	ERR-activated
Nt5dc3	142	chr10	86792654	86796468	15556	-0.779345	3.34e-21	2082(GGTAAAAATAGA,+,0.00)	1685(TACACCTGCA,+,0.00),2501(GCCAGGTGTG,-,0.00)	434(ATGTCCTTGAAA,+,0.00),475(TTTGAAGGTCAA,-,0.00),1054(TGCCAAGGTCAG,-,0.00),1810(GTCACCTTGCCT,+,0.00),2729(CATGAAGGTCAC,-,0.00),3049(AATGAAGGACAC,-,0.00)	2082(GGTAAAAATAGA,-,0.00),2125(TCTTAAAAAAGC,-,0.00)	1684(ATACACCTGCAC,+,0.00)	434(ATGTCCTTGA,+,0.00),477(TGAAGGTCAA,-,0.00),1056(CCAAGGTCAG,-,0.00),1810(GTCACCTTGC,+,0.00),2731(TGAAGGTCAC,-,0.00)		560(CCTGGCAC,-,0.00),707(CTTGCCAG,-,0.00),708(TTGCCAGC,+,0.00),977(GCTGGCAG,-,0.00),2670(CTTGCCAG,-,0.00),2671(TTGCCAGC,+,0.00)		2083(GTAAAAATAG,+,0.00)	ERR-activated
Nt5dc3	784	chr10	86813465	86817000	36227	-0.779345	3.34e-21		1507(TCCAGGTGAG,-,0.00)	916(TTCCAAGGGCAA,-,0.00),922(GGGCAAGGTCAG,-,0.00),1066(CTCCAAGGTCAG,-,0.00),2444(GTGCCCTTGGAG,+,0.00)			918(CCAAGGGCAA,-,0.00),924(GCAAGGTCAG,-,0.00),1068(CCAAGGTCAG,-,0.00),2444(GTGCCCTTGG,+,0.00)		569(GTTGGCAG,-,0.00)	1404(GTGGAAGGTAGCCAGG,-,0.00)		ERR-activated
Celsr1	426	chr15	86005275	86008294	26993	-1.55333	4.54e-21	1062(TCTATATATAGA,+,0.00),1062(TCTATATATAGA,-,0.00)	147(ATCAGGTGCC,-,0.00),803(CACACCTGTG,+,0.00),1547(TCCACCTGCC,+,0.00),2268(TACACCTGAG,+,0.00),2703(AGCAGGTGCC,-,0.00)	515(ATGACCTTTCAC,+,0.00),1323(TGTGGAGGTCAG,-,0.00)	1062(TCTATATATAGA,+,0.00),1062(TCTATATATAGA,-,0.00),1220(TTTATTTATGTA,+,0.00),2212(TCTGAAATTAGA,-,0.00)	1546(ATCCACCTGCCT,+,0.00),2702(CAGCAGGTGCCT,-,0.00)	515(ATGACCTTTC,+,0.00),1325(TGGAGGTCAG,-,0.00)	1062(TCTATATATAGA,+,0.00),1062(TCTATATATAGA,-,0.00)	159(GCTGGCAG,-,0.00),160(CTGGCAGC,+,0.00),1002(CCTGGCAG,-,0.00),1003(CTGGCAGC,+,0.00),2457(GCTGGCAG,-,0.00),2458(CTGGCAGG,+,0.00),2596(CTTGGCAG,-,0.00)	1116(GCTGGAAATGGGCCAG,+,0.00),1117(CTGGAAATGGGCCAGT,-,0.00),1734(CTTGGAATAGAGCCTA,+,0.00),1735(TTGGAATAGAGCCTAG,-,0.00)		n/a
Celsr1	977	chr15	85969141	85970746	63834	-1.55333	4.54e-21		856(CTCAGGTGGC,-,0.00),915(GACACCTGCT,+,0.00),1188(GCCACCTGCC,+,0.00)			914(AGACACCTGCTG,+,0.00),1187(AGCCACCTGCCT,+,0.00)			476(CTGGCAAA,+,0.00),765(CTGCCAGG,+,0.00),1400(GCTGCCAG,-,0.00),1401(CTGCCAGA,+,0.00)	640(TTGGCATAGGTCCTAG,-,0.00),756(CCAGGCAGACTGCCAG,+,0.00),757(CAGGCAGACTGCCAGG,-,0.00)		n/a
Plin4	306	chr17	56107725	56111812	34	-0.803057	1.26e-20		365(CACACCTGTC,+,0.00),858(CTCACCTGTT,+,0.00),1963(CCCACCTGGA,+,0.00),2005(GTCACCTGGA,+,0.00),2348(ACCACCTGTG,+,0.00),3309(CCCACCTGCC,+,0.00)	413(GCTCAAGGTCAG,-,0.00),498(CTTCAAGGTCAG,-,0.00),1350(GTACCCTTGACA,+,0.00),1501(ATACAAGGTCAC,-,0.00)		2347(CACCACCTGTGG,+,0.00),3308(TCCCACCTGCCC,+,0.00)	415(TCAAGGTCAG,-,0.00),500(TCAAGGTCAG,-,0.00),1503(ACAAGGTCAC,-,0.00)		568(GCTGCCAA,-,0.00),569(CTGCCAAG,+,0.00),1029(GCTGGCAA,-,0.00),1030(CTGGCAAG,+,0.00),1076(CTGCCAAG,+,0.00),1218(CTTGGCAG,-,0.00),1219(TTGGCAGC,+,0.00),1416(CTTGGCAG,-,0.00),1417(TTGGCAGG,+,0.00),1547(CTGCCAGG,+,0.00),1784(CCTGGCAG,-,0.00),2052(GCTGGCAG,-,0.00),2053(CTGGCAGC,+,0.00),2623(CCTGGCAC,-,0.00),3299(GCTGCCAG,-,0.00),3300(CTGCCAGC,+,0.00)	2120(CCAGGCAGGCGGCCAG,+,0.00),2121(CAGGCAGGCGGCCAGA,-,0.00),3054(CTGGGCTCTGTTCCAG,+,0.00),3055(TGGGCTCTGTTCCAGG,-,0.00),3931(TCTGGACACCAGCCAA,+,0.00),3932(CTGGACACCAGCCAAA,-,0.00)		n/a
Gpt2	57	chr8	85520520	85525955	30661	-1.19523	1.45e-20	3762(GCTAAAAAAAGA,+,0.00),4638(TCTTAAAATAAA,+,0.00)	1852(AACACCTGAC,+,0.00),2548(CCCAGGTGAG,-,0.00),2844(TTCAGGTGTG,-,0.00),3508(AACAGGTGTA,-,0.00),4704(GGCAGGTGGA,-,0.00)	1483(TCTGAAGGGCAG,-,0.00)	2537(TATATTTATAGC,+,0.00),3762(GCTAAAAAAAGA,-,0.00),4638(TCTTAAAATAAA,-,0.00)	3507(GAACAGGTGTAG,-,0.00),4703(AGGCAGGTGGAT,-,0.00)		2537(TATATTTATAGC,+,0.00),3762(GCTAAAAAAAGA,-,0.00)	163(CTTGGCAG,-,0.00),164(TTGGCAGC,+,0.00),948(CCTGCCAA,-,0.00),949(CTGCCAAG,+,0.00),1775(CCTGCCAG,-,0.00),1776(CTGCCAGA,+,0.00),2250(CTTGGCAC,-,0.00),2805(CCTGGCAG,-,0.00),3498(CCTGGCAC,-,0.00)	989(CTGGCTGGCTTCCTGG,-,0.00),2503(TCTGGCTTTGAGCCCT,+,0.00),4097(TTGGCTTACTGTCAGC,-,0.00)		ERR-activated
Pik3c2b	433	chr1	133083124	133085772	38436	-0.658098	1.73e-20	894(TCTCAAAATAGG,+,0.00)	165(TCCAGGTGGC,-,0.00),1708(TGCAGGTGAA,-,0.00),2056(GGCAGGTGGG,-,0.00),2484(TGCAGGTGAG,-,0.00)	718(TTGACCTTGAAA,+,0.00),1116(GTGACCTCTGAC,+,0.00),1123(CTGACCTTGGGG,+,0.00),1152(GTGCCCTTTGGG,+,0.00)	894(TCTCAAAATAGG,-,0.00),974(CCTAATTATAGC,+,0.00)	2055(TGGCAGGTGGGG,-,0.00)	512(GAAAGGTCAT,-,0.00),718(TTGACCTTGA,+,0.00),1116(GTGACCTCTG,+,0.00),1123(CTGACCTTGG,+,0.00)		173(GCTGGCAG,-,0.00),310(GTGCCAAG,+,0.00),2053(CCTGGCAG,-,0.00),2054(CTGGCAGG,+,0.00),2159(CCTGCCAA,-,0.00),2160(CTGCCAAA,+,0.00),2179(GTGGCAAG,+,0.00)	1175(TCGGGCCTAGGGCCAG,+,0.00),1176(CGGGCCTAGGGCCAGC,-,0.00),2402(CTGGGCTTGTGGCCAG,+,0.00),2403(TGGGCTTGTGGCCAGC,-,0.00)	895(CTCAAAATAG,+,0.00)	ERR-activated
Zfp46	1147	chr4	136270173	136271858	-13661	-0.873749	1.78e-20		99(ATCACCTGTA,+,0.00),760(AGCACCTGCT,+,0.00),1202(ACCAGGTGGG,-,0.00)	147(GTTCAAGGTCAG,-,0.00),176(GCCCAAGGACAG,-,0.00),790(CTGACCTTGACC,+,0.00)		759(GAGCACCTGCTG,+,0.00)	149(TCAAGGTCAG,-,0.00),790(CTGACCTTGA,+,0.00)		344(TTTGGCAG,-,0.00),698(CCTGGCAG,-,0.00),699(CTGGCAGG,+,0.00),964(CCTGGCAA,-,0.00),965(CTGGCAAG,+,0.00)			n/a
Zfp46	1998	chr4	136281979	136287009	-182	-0.873749	1.78e-20	2422(GCCATAAATAAC,+,0.00)	926(CCCACCTGCA,+,0.00),943(CCCAGGTGGG,-,0.00),1462(TGCAGGTGTG,-,0.00),2078(GGCACCTGTA,+,0.00)	2976(CTGCCCTTTGCC,+,0.00),3863(CTTGAAGGTCGC,-,0.00)	2422(GCCATAAATAAC,-,0.00),3010(TCTATTCATGGC,+,0.00)	925(TCCCACCTGCAC,+,0.00),1461(GTGCAGGTGTGT,-,0.00),2077(AGGCACCTGTAC,+,0.00)	3865(TGAAGGTCGC,-,0.00)	2422(GCCATAAATAAC,-,0.00)	1072(CTTGGCAG,-,0.00),1073(TTGGCAGC,+,0.00),1683(CTGCCAAG,+,0.00),4717(CTTGCCAA,-,0.00),4718(TTGCCAAC,+,0.00)	1736(GGGGAAGGGAGCCAGG,-,0.00),2605(CTGGGCATCAAGCCAA,+,0.00),2606(TGGGCATCAAGCCAAG,-,0.00),4192(GGGGGCACCCAGCCAG,+,0.00),4193(GGGGCACCCAGCCAGT,-,0.00)	3011(CTATTCATGG,-,0.00)	n/a
C130080G10Rik	2352	chr2	114047852	114060835	-53	-1.1834	1.92e-20	5843(ACCAAAAATATC,+,0.00),6366(GTTAAAAATAGA,+,0.00),10614(TCTATTTATGGG,-,0.00)	590(AACAGGTGGG,-,0.00),855(TGCAGGTGTG,-,0.00),871(CACACCTGGC,+,0.00),2354(GTCAGGTGAG,-,0.00),2432(CACACCTGTG,+,0.00),3820(AACAGGTGTG,-,0.00),5566(GGCACCTGGG,+,0.00),9321(GGCACCTGAC,+,0.00),9455(GTCAGGTGAG,-,0.00)	266(CTGACCTTGATC,+,0.00),2157(GTGTCCTTGAAT,+,0.00),5111(AGCCAAGGGCAG,-,0.00),5417(CTGCCCTTGGAG,+,0.00),7226(ATGACCTTGAAC,+,0.00),9562(CTGACCTTGAGT,+,0.00),9705(GTGTCCTTGCCT,+,0.00),10518(GTGACCTTCAGG,+,0.00),12353(GTGACCTTGCCT,+,0.00)	2265(CCTGAAATTAGC,-,0.00),5100(GCCATTCTTGGA,+,0.00),5843(ACCAAAAATATC,-,0.00),6114(TCCATGATTAGC,-,0.00),6366(GTTAAAAATAGA,-,0.00),10614(TCTATTTATGGG,+,0.00)	589(GAACAGGTGGGG,-,0.00),854(TTGCAGGTGTGA,-,0.00),3819(CAACAGGTGTGC,-,0.00)	266(CTGACCTTGA,+,0.00),2157(GTGTCCTTGA,+,0.00),5113(CCAAGGGCAG,-,0.00),5417(CTGCCCTTGG,+,0.00),7226(ATGACCTTGA,+,0.00),9562(CTGACCTTGA,+,0.00),10518(GTGACCTTCA,+,0.00),12353(GTGACCTTGC,+,0.00)	6366(GTTAAAAATAGA,-,0.00),10614(TCTATTTATGGG,+,0.00)	537(GCTGCCAA,-,0.00),538(CTGCCAAC,+,0.00),642(CTGCCAAG,+,0.00),1363(GTTGCCAA,-,0.00),3249(TTTGGCAC,-,0.00),3426(TCTGGCAG,-,0.00),3427(CTGGCAGC,+,0.00),3860(GTTGGCAG,-,0.00),3861(TTGGCAGG,+,0.00),4180(CCTGGCAC,-,0.00),5679(GTTGGCAG,-,0.00),5865(GCTGGCAG,-,0.00),10266(CTTGGCAG,-,0.00),12465(GTGCCAGG,+,0.00)	3706(AGGGCCGAGGGCCAAA,-,0.00)	6367(TTAAAAATAG,+,0.00),10615(CTATTTATGG,-,0.00)	n/a
Wnk2	478	chr13	49127618	49130174	19432	-2.07154	5.38e-20	2367(GCCAAAAATACC,+,0.00)	491(ACCACCTGTC,+,0.00),562(AGCACCTGCT,+,0.00),2241(CACAGGTGCC,-,0.00),2267(ACCAGGTGTC,-,0.00)	4(TTGCCCTTGCAG,+,0.00),349(CGGCAAGGTTAC,-,0.00),1753(GTCACCTTGCCC,+,0.00)	401(TCTATAAATGGC,-,0.00),2367(GCCAAAAATACC,-,0.00)	490(CACCACCTGTCG,+,0.00),561(GAGCACCTGCTT,+,0.00)	1753(GTCACCTTGC,+,0.00)	2367(GCCAAAAATACC,-,0.00)	831(TCTGGCAA,-,0.00),832(CTGGCAAA,+,0.00),846(GTTGGCAC,-,0.00),1317(CTGCCAGC,+,0.00),2246(GTGCCAGG,+,0.00),2365(GTGCCAAA,+,0.00)	292(CCGGGCCGTGACCCAG,+,0.00)	334(CTATTTTCAT,-,0.00),2368(CCAAAAATAC,+,0.00)	ERR-activated
Secisbp2	760	chr13	51653301	51655090	2487	-0.679393	1.56e-19			790(GTGACCTTCAAG,+,0.00),1298(GTGCCCTCCACC,+,0.00)			790(GTGACCTTCA,+,0.00)		434(CCTGGCAC,-,0.00),779(CTGGCAGG,+,0.00),899(GTGCCAGG,+,0.00),1218(GTGCCAAC,+,0.00),1380(GTTGCCAG,-,0.00)			n/a
Extl3	1229	chr14	65144468	65146021	-47138	-0.700617	1.99e-19			1283(TTGACCTTGAGT,+,0.00)			1283(TTGACCTTGA,+,0.00)		150(CCTGGCAA,-,0.00),151(CTGGCAAA,+,0.00),306(GTGGCAAG,+,0.00)			n/a
Extl3	614	chr14	65135196	65137597	-38290	-0.700617	1.99e-19		325(TGCAGGTGCC,-,0.00)	1084(CCTGAAGGGCAG,-,0.00)		324(CTGCAGGTGCCA,-,0.00)			557(GCTGCCAG,-,0.00),558(CTGCCAGC,+,0.00),1848(GCTGCCAG,-,0.00),1849(CTGCCAGA,+,0.00)	553(GATGGCTGCCAGCCAG,+,0.00),554(ATGGCTGCCAGCCAGA,-,0.00)		n/a
Extl3	2256	chr14	65077732	65079051	19715	-0.700617	1.99e-19	782(TCTTAAAATAGA,+,0.00)			782(TCTTAAAATAGA,-,0.00)			782(TCTTAAAATAGA,-,0.00)	404(GCTGGCAG,-,0.00)		783(CTTAAAATAG,+,0.00)	n/a
Extl3	347	chr14	65102691	65107051	-6765	-0.700617	1.99e-19	1183(GGTATTTCTAGA,-,0.00),2247(CCTAAAAATAAA,+,0.00)	469(TGCAGGTGAA,-,0.00),1721(CACAGGTGAA,-,0.00),1953(GGCAGGTGGG,-,0.00)	2729(CTCCAAGGTGAC,-,0.00)	1183(GGTATTTCTAGA,+,0.00),2247(CCTAAAAATAAA,-,0.00),2997(CCTATTTGTAGA,+,0.00)	1952(AGGCAGGTGGGT,-,0.00)	2731(CCAAGGTGAC,-,0.00)	2247(CCTAAAAATAAA,-,0.00)	1660(GTGCCAGG,+,0.00),2481(GCTGCCAG,-,0.00),2482(CTGCCAGA,+,0.00),2525(CCTGCCAA,-,0.00),2526(CTGCCAAC,+,0.00),2880(CTGCCAAA,+,0.00),3837(CTTGCCAG,-,0.00),3838(TTGCCAGA,+,0.00),4056(CTGCCAGA,+,0.00)	844(AGGGCAGACAGCCATG,-,0.00)	2248(CTAAAAATAA,+,0.00),2998(CTATTTGTAG,-,0.00)	n/a
D7Ertd443e	176	chr7	134497146	134500128	-121806	-5.41757	2e-19	2928(GCTATTTTCATT,-,0.00)	235(ACCACCTGGT,+,0.00),1609(GACACCTGGC,+,0.00),1675(TTCACCTGCC,+,0.00),2529(TTCAGGTGGG,-,0.00),2704(ATCAGGTGAG,-,0.00),2738(TGCAGGTGCC,-,0.00)	110(TCAGAAGGTCAG,-,0.00),139(TTTCAAGGGCAG,-,0.00),170(CTGCCCTTGAGC,+,0.00),1739(GTCACCTTCAGG,+,0.00),2123(GTGACCTTTAAA,+,0.00)	2928(GCTATTTTCATT,+,0.00)	2737(CTGCAGGTGCCA,-,0.00)	112(AGAAGGTCAG,-,0.00),141(TCAAGGGCAG,-,0.00),170(CTGCCCTTGA,+,0.00),1739(GTCACCTTCA,+,0.00),2123(GTGACCTTTA,+,0.00)		7(CTGCCAGA,+,0.00),876(GCTGCCAA,-,0.00),877(CTGCCAAG,+,0.00),910(TTTGGCAG,-,0.00),1966(CCTGGCAA,-,0.00),1967(CTGGCAAA,+,0.00),2743(GTGCCAAG,+,0.00)	1789(CTGGGAAGGAAGCCAG,+,0.00),1790(TGGGAAGGAAGCCAGC,-,0.00)	2929(CTATTTTCAT,-,0.00)	n/a
Mapt	1538	chr11	104256115	104257023	25133	-1.2949	3.43e-19		609(TCCACCTGCC,+,0.00),868(GTCACCTGCT,+,0.00)			608(ATCCACCTGCCT,+,0.00)			842(GCTGGCAA,-,0.00),843(CTGGCAAG,+,0.00),875(GCTGCCAA,-,0.00),876(CTGCCAAG,+,0.00)	193(CCTGGTACAGAGCCAG,+,0.00),256(CCTGGCCTGAGGCCCA,+,0.00),257(CTGGCCTGAGGCCCAG,-,0.00)		n/a
Mapt	1638	chr11	104267009	104268014	36075	-1.2949	3.43e-19				341(TCCAAGATTAGA,-,0.00)				462(CCTGCCAA,-,0.00),463(CTGCCAAC,+,0.00),550(CCTGCCAG,-,0.00),551(CTGCCAGG,+,0.00),700(CTGGCAAC,+,0.00),946(GTGCCAAC,+,0.00)			n/a
Mapt	281	chr11	104269293	104275547	40984	-1.2949	3.43e-19	949(GCTCAAAATAGT,+,0.00),1791(TCTATTTTTAGA,-,0.00),6241(TTTATTTTTGGG,-,0.00)	934(GACAGGTGTC,-,0.00),2194(CCCACCTGTG,+,0.00),5379(TCCAGGTGCT,-,0.00),5604(GACACCTGAG,+,0.00)	268(GTGACCTCCGGT,+,0.00),278(GTGGAAGGTCAG,-,0.00),1223(CTTAAAGGGCAG,-,0.00),3421(CTGCAAGGGCAG,-,0.00),3930(GTGCCCTTGACC,+,0.00),4425(TTGCCCTTTACC,+,0.00)	949(GCTCAAAATAGT,-,0.00),1791(TCTATTTTTAGA,+,0.00),6241(TTTATTTTTGGG,+,0.00)	933(TGACAGGTGTCC,-,0.00)	268(GTGACCTCCG,+,0.00),280(GGAAGGTCAG,-,0.00),3930(GTGCCCTTGA,+,0.00)	949(GCTCAAAATAGT,-,0.00),1791(TCTATTTTTAGA,+,0.00),6241(TTTATTTTTGGG,+,0.00)	1432(TCTGGCAG,-,0.00),1433(CTGGCAGG,+,0.00),2678(CTTGGCAA,-,0.00),2679(TTGGCAAC,+,0.00),3191(GTGCCAGG,+,0.00),5555(GCTGGCAG,-,0.00)	3206(TTTGGCATAGTCCCCG,+,0.00),3207(TTGGCATAGTCCCCGG,-,0.00)	950(CTCAAAATAG,+,0.00),1792(CTATTTTTAG,-,0.00),4111(CAAAAAATAG,+,0.00),6242(TTATTTTTGG,-,0.00)	n/a
Kcnj2	508	chr11	111064882	111070429	1491	-1.23705	3.68e-19	1663(GCTAAAAATACT,+,0.00),2069(GCTATTCTTAGT,-,0.00),2511(TTTATTTTTATT,-,0.00),3504(CCTATAAATAGT,+,0.00)	256(TGCACCTGCT,+,0.00),306(TGCAGGTGCT,-,0.00),1000(CCCACCTGTT,+,0.00),4550(CACACCTGCG,+,0.00)	2631(GGTCAAGGTCAT,-,0.00),2937(TTGTCCTTGACA,+,0.00),4317(TGTAGAGGTCAT,-,0.00)	1663(GCTAAAAATACT,-,0.00),2069(GCTATTCTTAGT,+,0.00),3504(CCTATAAATAGT,-,0.00),4230(GCTATTCATAGC,+,0.00)	255(ATGCACCTGCTT,+,0.00),305(ATGCAGGTGCTA,-,0.00),999(TCCCACCTGTTG,+,0.00),4549(GCACACCTGCGT,+,0.00)	2633(TCAAGGTCAT,-,0.00),2937(TTGTCCTTGA,+,0.00),4319(TAGAGGTCAT,-,0.00)	1663(GCTAAAAATACT,-,0.00),3504(CCTATAAATAGT,-,0.00),4230(GCTATTCATAGC,+,0.00)	1115(GCTGGCAG,-,0.00),2310(CCTGGCAG,-,0.00),3920(CCTGCCAG,-,0.00),3921(CTGCCAGA,+,0.00),4589(TTTGGCAA,-,0.00),4590(TTGGCAAC,+,0.00)		1664(CTAAAAATAC,+,0.00),2070(CTATTCTTAG,-,0.00),3505(CTATAAATAG,+,0.00),4231(CTATTCATAG,-,0.00)	n/a
Kcnj2	448	chr11	111212079	111215840	147795	-1.23705	3.68e-19	3276(TCTATTTTCATA,-,0.00)	3442(GACAGGTGTG,-,0.00)	3205(AGCCAAGGTGAT,-,0.00),3303(CCAAAAGGTCAA,-,0.00)	3276(TCTATTTTCATA,+,0.00)		3207(CCAAGGTGAT,-,0.00),3305(AAAAGGTCAA,-,0.00)		400(GTTGCCAG,-,0.00),401(TTGCCAGG,+,0.00),3055(GCTGCCAA,-,0.00),3056(CTGCCAAG,+,0.00),3299(CTTGCCAA,-,0.00),3300(TTGCCAAA,+,0.00)		3277(CTATTTTCAT,-,0.00)	n/a
Bcl2l11	272	chr2	128136235	128141063	11074	-1.00593	8.85e-19		145(GGCAGGTGCA,-,0.00),1133(TGCACCTGCA,+,0.00),1250(GTCACCTGTA,+,0.00),3194(TGCACCTGTA,+,0.00),3974(TGCACCTGTT,+,0.00),4192(CTCACCTGCA,+,0.00),4238(GACACCTGCA,+,0.00)	269(TTGACCTTTGGG,+,0.00),1570(GTCACCTTCAGC,+,0.00),4103(CCTGAAGGTCAC,-,0.00)	136(CCCAGAAATGGC,-,0.00),435(CCTACAAATAGT,-,0.00)	144(TGGCAGGTGCAG,-,0.00),1132(CTGCACCTGCAG,+,0.00),3973(GTGCACCTGTTT,+,0.00),4237(AGACACCTGCAT,+,0.00)	269(TTGACCTTTG,+,0.00),1570(GTCACCTTCA,+,0.00),4105(TGAAGGTCAC,-,0.00)		1010(GCTGCCAG,-,0.00),1011(CTGCCAGC,+,0.00),1430(TTGGCAAG,+,0.00)	3347(CAGGCTCCCAGCCATG,-,0.00)	436(CTACAAATAG,+,0.00)	ERR-activated
Bcl2l11	588	chr2	128185506	128190851	60603	-1.00593	8.85e-19	807(TCTCAAAATAAA,+,0.00),2565(TATAAAAATAAA,+,0.00),4893(CCTATTTTCAGA,-,0.00)	506(GGCAGGTGCT,-,0.00),1562(CTCAGGTGTC,-,0.00),2615(GTCAGGTGTA,-,0.00),3498(GCCAGGTGAT,-,0.00),4126(ACCAGGTGTC,-,0.00)	381(TCTCAGGGTCAC,-,0.00),1349(ATGTCCTTCGGC,+,0.00),1496(TGGGAAGGTCAA,-,0.00),3136(GTGGCCTTGACC,+,0.00),4806(AGAGAAGGGCAC,-,0.00),4849(GTGACCTTGGAG,+,0.00)	807(TCTCAAAATAAA,-,0.00),2320(TCTAATTTTGTT,+,0.00),2565(TATAAAAATAAA,-,0.00),3035(TCCCAATATAGC,-,0.00),4893(CCTATTTTCAGA,+,0.00),5320(GCTGTTTTAGGC,+,0.00)	505(AGGCAGGTGCTA,-,0.00)	383(TCAGGGTCAC,-,0.00),1498(GGAAGGTCAA,-,0.00),4849(GTGACCTTGG,+,0.00)		231(GCTGCCAG,-,0.00),232(CTGCCAGG,+,0.00),1994(CTTGGCAG,-,0.00),1995(TTGGCAGG,+,0.00),3217(GTGCCAAG,+,0.00),4938(GCTGCCAA,-,0.00),5200(TCTGGCAA,-,0.00),5201(CTGGCAAC,+,0.00)	581(TTGTCAGGGAGCCAGA,-,0.00)	4894(CTATTTTCAG,-,0.00)	ERR-activated
Bcl2l11	1422	chr2	128125213	128129131	-403	-1.00593	8.85e-19		1907(AGCAGGTGAA,-,0.00)	308(CCCGGAGGTCAG,-,0.00),1186(GGTCGAGGTCGC,-,0.00)	3236(ATTATTTTGGGC,+,0.00)				1201(GTGCCAAG,+,0.00),2302(CTGGCAGC,+,0.00),2654(TTGCCAAG,+,0.00),2886(GCTGCCAA,-,0.00),2887(CTGCCAAA,+,0.00),3263(CTTGGCAG,-,0.00),3766(CTTGCCAG,-,0.00),3767(TTGCCAGG,+,0.00)	985(CCTGGCCCTCGTCCAC,+,0.00),3263(CTTGGCAGATAGTCAG,+,0.00),3264(TTGGCAGATAGTCAGA,-,0.00)		ERR-activated
Bcl2l11	2597	chr2	128041029	128041817	-84615	-1.00593	8.85e-19	287(TTTAATTTTAGA,-,0.00),667(AATAAAAATAAA,+,0.00)	28(GACACCTGGG,+,0.00)		72(GCTATGAATAGT,-,0.00),287(TTTAATTTTAGA,+,0.00)				263(CTTGGCAA,-,0.00),264(TTGGCAAC,+,0.00),445(CCTGGCAG,-,0.00)	445(CCTGGCAGTGGTCCAA,+,0.00),446(CTGGCAGTGGTCCAAG,-,0.00),573(GTGGCAACATCCCAAG,-,0.00)	73(CTATGAATAG,+,0.00)	ERR-activated
Bcl2l11	1116	chr2	128176508	128182081	51719	-1.00593	8.85e-19	1778(TTTATTTCTAGC,-,0.00),4204(TTTATTTTTAAC,-,0.00),4550(TTTATTTTGAGA,-,0.00),4918(TTTATTTTTAAT,-,0.00)	1207(CCCAGGTGTT,-,0.00),2137(GCCACCTGTG,+,0.00),4625(TTCACCTGCC,+,0.00),4770(AGCACCTGCC,+,0.00),4820(CCCAGGTGAT,-,0.00)	70(TTGTCCTTGGGG,+,0.00),793(GTGCCCTTCTGT,+,0.00),3581(GGTGAAGGTCGG,-,0.00),5355(TTGCCCTTGGAA,+,0.00)	1778(TTTATTTCTAGC,+,0.00),1967(TGCTAAAATAGA,-,0.00),2455(TCTTTGAATAGC,-,0.00),2765(TCTATTTGAGGA,+,0.00),4550(TTTATTTTGAGA,+,0.00)	4769(AAGCACCTGCCT,+,0.00)	70(TTGTCCTTGG,+,0.00),5355(TTGCCCTTGG,+,0.00)	1778(TTTATTTCTAGC,+,0.00),4204(TTTATTTTTAAC,+,0.00)	342(CTTGGCAA,-,0.00),343(TTGGCAAA,+,0.00),402(TCTGGCAG,-,0.00),494(CTGCCAGG,+,0.00),1028(GTTGCCAG,-,0.00),1029(TTGCCAGC,+,0.00),2809(TTGCCAGG,+,0.00),3149(TCTGGCAA,-,0.00),3150(CTGGCAAA,+,0.00),4411(TTGCCAGC,+,0.00)	342(CTTGGCAAAATCCCAA,+,0.00),343(TTGGCAAAATCCCAAC,-,0.00),849(CCTGGCCTCCAGCCCC,+,0.00),2800(TCTGGAGTATTGCCAG,+,0.00),2801(CTGGAGTATTGCCAGG,-,0.00),3768(GCTGGCTGACTGCCCA,+,0.00),3769(CTGGCTGACTGCCCAG,-,0.00)	2766(CTATTTGAGG,-,0.00)	ERR-activated
Tom1l2	1776	chr11	60321499	60323426	30443	-0.474197	1.76e-18	109(TTTATTTATATA,-,0.00),879(TCTAATTTTAGC,-,0.00),1823(CTTAAAAATAGA,+,0.00)	220(AACACCTGAG,+,0.00),1205(GACAGGTGGA,-,0.00)	77(TGTGAAGGGCAC,-,0.00)	879(TCTAATTTTAGC,+,0.00),1823(CTTAAAAATAGA,-,0.00)		79(TGAAGGGCAC,-,0.00)	879(TCTAATTTTAGC,+,0.00),1823(CTTAAAAATAGA,-,0.00)		82(AGGGCACAAGTCCAAG,-,0.00)	880(CTAATTTTAG,-,0.00),1824(TTAAAAATAG,+,0.00)	n/a
Slc44a2	1205	chr9	21327993	21330873	-8395	-0.563856	2.2e-18	921(TTTATTTTTAGA,-,0.00),2574(TCTATTTTCATT,-,0.00)	181(AGCACCTGGA,+,0.00),511(GACACCTGTG,+,0.00)		525(TTTATTTATGTA,+,0.00),921(TTTATTTTTAGA,+,0.00)			921(TTTATTTTTAGA,+,0.00)		1277(CGTGGCACACTGCCTG,+,0.00),1278(GTGGCACACTGCCTGT,-,0.00)	922(TTATTTTTAG,-,0.00),2575(CTATTTTCAT,-,0.00)	n/a
Slc44a2	753	chr9	21335063	21336492	-2051	-0.563856	2.2e-18									1201(GTGGCTCACAGCCATC,-,0.00)		n/a
3425401B19Rik	499	chr14	32682372	32687215	479	-0.7625	2.58e-18	1277(GCTATTTATAAA,-,0.00),2984(GCTATTTTTACA,-,0.00)	1826(GGCAGGTGTG,-,0.00),3552(CACACCTGCC,+,0.00),4630(CACAGGTGGC,-,0.00)	3893(CCTCAAGGACAG,-,0.00),4186(GTTAAAGGTCAA,-,0.00)	1277(GCTATTTATAAA,+,0.00),2984(GCTATTTTTACA,+,0.00),3228(AGCAGAAATAGC,-,0.00),3607(CCCTTAAATGGC,-,0.00)	1825(GGGCAGGTGTGT,-,0.00),3551(TCACACCTGCCT,+,0.00)	3895(TCAAGGACAG,-,0.00),4188(TAAAGGTCAA,-,0.00)	1277(GCTATTTATAAA,+,0.00)	552(CCTGGCAC,-,0.00),4635(GTGGCAAG,+,0.00)	1870(CTGGGCTGAGCGCCAA,+,0.00),1871(TGGGCTGAGCGCCAAC,-,0.00)	2985(CTATTTTTAC,-,0.00)	n/a
3425401B19Rik	246	chr14	32699849	32703276	-16290	-0.7625	2.58e-18	1359(GCTAAATATAGC,+,0.00)	20(TGCACCTGGG,+,0.00),565(TTCAGGTGAG,-,0.00),685(ATCAGGTGCC,-,0.00),994(CTCACCTGGG,+,0.00),1006(CCCACCTGCC,+,0.00),1020(CCCAGGTGCC,-,0.00),1521(TGCAGGTGAG,-,0.00),3173(GTCAGGTGTG,-,0.00)	83(GCCAGAGGTCAG,-,0.00),1132(TAACAAGGTCAC,-,0.00),2009(GCTCAAGGACAC,-,0.00),2952(ACTGAAGGGCAC,-,0.00)	1359(GCTAAATATAGC,+,0.00),1359(GCTAAATATAGC,-,0.00)	1005(CCCCACCTGCCA,+,0.00)	1134(ACAAGGTCAC,-,0.00),2011(TCAAGGACAC,-,0.00),2954(TGAAGGGCAC,-,0.00),3262(TTAAGGTCAT,-,0.00)	1359(GCTAAATATAGC,-,0.00)	690(GTGCCAAC,+,0.00),1328(CCTGGCAG,-,0.00)		1360(CTAAATATAG,+,0.00)	n/a
Kcnk3	1252	chr5	30580923	30582493	-6462	-0.757248	9.24e-18		114(TGCAGGTGGC,-,0.00)	547(CCCAAAGGTCAC,-,0.00)		113(CTGCAGGTGGCG,-,0.00)	549(CAAAGGTCAC,-,0.00)		679(CCTGGCAA,-,0.00),680(CTGGCAAG,+,0.00)	230(GAGGCTGAGAGCCAGG,-,0.00)		ERR-activated
Kcnk3	107	chr5	30571200	30575630	-14755	-0.757248	9.24e-18	1188(ATCCAAAATAGA,+,0.00),2802(TTTATTTTGGGC,-,0.00),3459(GCTTAAATTAGC,+,0.00)	864(GCCAGGTGGG,-,0.00),2408(TTCAGGTGCA,-,0.00),3713(AGCACCTGTC,+,0.00),4012(GTCAGGTGCT,-,0.00),4157(AGCACCTGTC,+,0.00),4171(CACAGGTGCA,-,0.00)	1726(TTCCAAGGTCAT,-,0.00),3386(CTGACCTTGACT,+,0.00),4005(CAGAAAGGTCAG,-,0.00)	2802(TTTATTTTGGGC,+,0.00),3459(GCTTAAATTAGC,-,0.00),4045(CCTATTTCAAGA,+,0.00)	3712(CAGCACCTGTCT,+,0.00),4156(GAGCACCTGTCA,+,0.00)	1728(CCAAGGTCAT,-,0.00),3386(CTGACCTTGA,+,0.00),4007(GAAAGGTCAG,-,0.00)	3459(GCTTAAATTAGC,-,0.00)	2030(GCTGCCAG,-,0.00),2031(CTGCCAGC,+,0.00),2236(CTGGCAGG,+,0.00),2286(GCTGCCAA,-,0.00),3282(GCTGGCAG,-,0.00),3922(GCTGGCAA,-,0.00),3923(CTGGCAAA,+,0.00),4321(TCTGGCAG,-,0.00),4322(CTGGCAGC,+,0.00)		1233(CTATTTGCAG,-,0.00),4046(CTATTTCAAG,-,0.00)	ERR-activated
Kcnk3	127	chr5	30576504	30579585	-10126	-0.757248	9.24e-18	3050(GATAAAAATACA,+,0.00)	110(ACCAGGTGAG,-,0.00),1491(TCCACCTGAA,+,0.00),2529(GTCAGGTGCC,-,0.00),2858(GCCACCTGAT,+,0.00)	790(GGTGAAGGGCAT,-,0.00),1030(GTGCCCTTCTGC,+,0.00),1060(CTGACCTCCATC,+,0.00),2505(CACCAAGGTCAG,-,0.00)	1864(CCTATTTCTGTT,+,0.00),2396(GCCATTTGTGGC,+,0.00)		1060(CTGACCTCCA,+,0.00),2507(CCAAGGTCAG,-,0.00)	3050(GATAAAAATACA,-,0.00)	921(TCTGGCAG,-,0.00),922(CTGGCAGC,+,0.00),1359(GTGCCAAG,+,0.00),1618(GTGCCAGC,+,0.00),1908(TTTGGCAG,-,0.00)	1337(CTGGGCTGGGTGCCCG,+,0.00),1338(TGGGCTGGGTGCCCGA,-,0.00)		ERR-activated
Hcn4	1533	chr9	58847226	58848362	24845	-3.18018	1.19e-17		481(GGCACCTGAC,+,0.00),898(GGCACCTGTG,+,0.00)			897(TGGCACCTGTGG,+,0.00)			173(CCTGGCAA,-,0.00),174(CTGGCAAC,+,0.00),895(GTTGGCAC,-,0.00)		698(CTATTGTTAG,-,0.00)	n/a
Tmem86a	1292	chr7	47050085	47056483	2644	-0.687771	3.04e-17		619(CTCACCTGGC,+,0.00),1347(GACAGGTGGA,-,0.00),1390(GACAGGTGGA,-,0.00),2235(CTCACCTGGT,+,0.00),2760(TCCAGGTGAA,-,0.00),3458(GTCAGGTGCT,-,0.00)	2122(TTGTCCTTGATG,+,0.00),4992(TTGTCCTTGACA,+,0.00),5687(GAGCAAGGTCAG,-,0.00)		1346(TGACAGGTGGAG,-,0.00),1389(TGACAGGTGGAG,-,0.00)	2122(TTGTCCTTGA,+,0.00),4992(TTGTCCTTGA,+,0.00),5689(GCAAGGTCAG,-,0.00)		373(CCTGGCAC,-,0.00),663(GTGCCAGC,+,0.00),1607(GTTGCCAG,-,0.00),1608(TTGCCAGG,+,0.00),2245(GTTGCCAG,-,0.00),2246(TTGCCAGG,+,0.00),3000(TCTGGCAG,-,0.00),3001(CTGGCAGG,+,0.00),4094(GTGCCAGG,+,0.00),4814(CTTGGCAC,-,0.00)	313(CCTGTCTCTTAGCCAG,+,0.00),314(CTGTCTCTTAGCCAGG,-,0.00),2486(TCTGGCCAAGTTCCAG,+,0.00),2487(CTGGCCAAGTTCCAGG,-,0.00),3372(TTTGGCATGCGGCCAC,+,0.00),3373(TTGGCATGCGGCCACT,-,0.00),4748(GAGGCATGGTGCCAGA,-,0.00)		n/a
Tuba4a	10	chr1	75213718	75219873	2499	-1.11229	3.87e-17	4793(GCTATAAATACA,+,0.00)	1018(GGCACCTGCC,+,0.00),3286(ACCACCTGAC,+,0.00),3678(GACACCTGCC,+,0.00),4023(CACACCTGAC,+,0.00),4836(GCCACCTGGC,+,0.00),5703(CTCACCTGTC,+,0.00),6046(CACACCTGTA,+,0.00)	260(ATGACCTTGAAG,+,0.00),830(GTGACCTCTGGG,+,0.00),1052(AGGGAAGGGCAC,-,0.00),1740(TTAAAAGGTCAC,-,0.00),3728(AGAGAAGGTCAC,-,0.00),5312(GGTCAAAGTCAC,-,0.00)	4793(GCTATAAATACA,-,0.00)	1017(AGGCACCTGCCT,+,0.00),3677(GGACACCTGCCT,+,0.00),6045(CCACACCTGTAG,+,0.00)	260(ATGACCTTGA,+,0.00),830(GTGACCTCTG,+,0.00),1742(AAAAGGTCAC,-,0.00),3730(AGAAGGTCAC,-,0.00)	4793(GCTATAAATACA,-,0.00)	329(GTGGCAAG,+,0.00),592(CCTGGCAA,-,0.00),593(CTGGCAAG,+,0.00),643(TCTGGCAG,-,0.00),644(CTGGCAGC,+,0.00),717(GTGCCAAG,+,0.00),816(TTTGCCAA,-,0.00),817(TTGCCAAG,+,0.00),894(GCTGGCAG,-,0.00),895(CTGGCAGC,+,0.00),1327(GCTGCCAG,-,0.00),1328(CTGCCAGA,+,0.00),1703(CTTGGCAA,-,0.00),1704(TTGGCAAG,+,0.00),2351(GTTGGCAG,-,0.00),2352(TTGGCAGG,+,0.00),3084(CCTGCCAG,-,0.00),3085(CTGCCAGG,+,0.00),3148(CTTGCCAA…	1396(GTGGCTGTATGCCCGG,-,0.00),2483(CTGGAACTCTGTCAGG,-,0.00)		n/a
Pfkfb2	425	chr1	130709692	130712216	3622	-0.761143	5.42e-17	2312(GCTATAAATAAA,+,0.00)	1190(AGCACCTGAC,+,0.00),1832(TCCACCTGTG,+,0.00),2277(AGCAGGTGTA,-,0.00)	1107(AGTCAAGGTCAG,-,0.00)	1858(CCCAGAAATAAA,-,0.00),2312(GCTATAAATAAA,-,0.00)	2276(AAGCAGGTGTAA,-,0.00)	1109(TCAAGGTCAG,-,0.00)	2312(GCTATAAATAAA,-,0.00)	1302(TTGCCAGC,+,0.00)			ERR-activated
Pfkfb2	324	chr1	130698870	130701295	14494	-0.761143	5.42e-17		1106(GGCACCTGCG,+,0.00)			1105(CGGCACCTGCGC,+,0.00)	1847(TTAAGGTCAG,-,0.00)		912(TTGCCAGC,+,0.00),1284(GCTGGCAG,-,0.00),1285(CTGGCAGC,+,0.00)			ERR-activated
Kcnq1	1981	chr7	143106591	143113977	3030	-0.685743	5.45e-17	6641(TCTATTTCTATG,-,0.00),7057(CTTATTTTTAGT,-,0.00)	475(AGCAGGTGCG,-,0.00),1538(AGCAGGTGCA,-,0.00),1656(AGCACCTGCT,+,0.00),1692(TGCACCTGGC,+,0.00),1712(ACCAGGTGGC,-,0.00),1970(GCCACCTGGG,+,0.00),4787(TCCAGGTGGT,-,0.00),6316(CACACCTGGA,+,0.00),6463(TGCACCTGAG,+,0.00),6594(AACAGGTGGA,-,0.00)	1765(TTTCAAGGGCAG,-,0.00),2920(ATCACCTTCAGG,+,0.00),3465(AGCCAAGGTCAC,-,0.00)	6641(TCTATTTCTATG,+,0.00),7057(CTTATTTTTAGT,+,0.00)	474(CAGCAGGTGCGC,-,0.00),1537(TAGCAGGTGCAC,-,0.00),1655(CAGCACCTGCTT,+,0.00),6593(CAACAGGTGGAT,-,0.00)	1767(TCAAGGGCAG,-,0.00),3467(CCAAGGTCAC,-,0.00),5454(CTAAGGTCAC,-,0.00)		674(GCTGGCAG,-,0.00),675(CTGGCAGC,+,0.00),1878(CCTGCCAG,-,0.00),1879(CTGCCAGC,+,0.00),1967(CTTGCCAC,-,0.00),2193(GTGCCAGG,+,0.00),2438(TTTGCCAA,-,0.00),2439(TTGCCAAG,+,0.00),3062(GCTGGCAA,-,0.00),3063(CTGGCAAA,+,0.00),4168(GTGGCAAG,+,0.00),6113(GCTGCCAG,-,0.00),6114(CTGCCAGA,+,0.00)	3497(GTTGGGCCTTGGCCAG,+,0.00),3498(TTGGGCCTTGGCCAGG,-,0.00)	7058(TTATTTTTAG,-,0.00)	n/a
Kcnq1	2698	chr7	143136045	143141389	31463	-0.685743	5.45e-17	4033(TCTAAATATAGT,+,0.00)	257(GCCACCTGTC,+,0.00),298(GCCAGGTGCA,-,0.00),2364(GACAGGTGAC,-,0.00),2411(GCCACCTGTG,+,0.00),4311(GCCAGGTGTT,-,0.00),4953(GGCAGGTGCC,-,0.00),4974(GGCAGGTGCT,-,0.00)	1687(TTGCCCTTCACA,+,0.00),2339(CATCAAGGTCAG,-,0.00),3469(GTGCCCTTGAAA,+,0.00),4612(GTGACCTCGTAA,+,0.00),5087(GATAGAGGTCAA,-,0.00)	3283(CCTATTCCTGGA,+,0.00),4033(TCTAAATATAGT,-,0.00),4685(TTTATTTAGGGC,+,0.00)	2410(AGCCACCTGTGC,+,0.00),4952(GGGCAGGTGCCA,-,0.00),4973(GGGCAGGTGCTG,-,0.00)	2341(TCAAGGTCAG,-,0.00),3469(GTGCCCTTGA,+,0.00),4612(GTGACCTCGT,+,0.00),5089(TAGAGGTCAA,-,0.00)		169(TCTGGCAA,-,0.00),170(CTGGCAAG,+,0.00),587(GCTGGCAA,-,0.00),588(CTGGCAAG,+,0.00),874(GTGCCAGC,+,0.00),1180(CTGCCAGG,+,0.00),1315(CCTGCCAG,-,0.00),1316(CTGCCAGG,+,0.00),2078(CCTGGCAC,-,0.00),2510(CTGGCAGC,+,0.00),3449(CTGCCAGG,+,0.00),4958(GTGCCAGC,+,0.00)	2078(CCTGGCACTGAGGCAG,+,0.00),2079(CTGGCACTGAGGCAGG,-,0.00),2544(CTTGTCAGGAAGCCAG,+,0.00),3460(GCTGGCCATGTGCCCT,+,0.00),3683(TCTGGAATGGGGCCCA,+,0.00),3684(CTGGAATGGGGCCCAG,-,0.00),4088(TGTGGCCGACGGCCAA,+,0.00),4089(GTGGCCGACGGCCAAG,-,0.00)	2895(CTATTTGCAG,-,0.00),3284(CTATTCCTGG,-,0.00),4034(CTAAATATAG,+,0.00)	n/a
Slc39a14	2996	chr14	70347660	70353107	1041	-0.678325	7.17e-17		397(TCCACCTGCC,+,0.00),645(GACAGGTGAA,-,0.00),1248(GGCAGGTGTT,-,0.00),2229(TCCAGGTGAA,-,0.00),2248(GCCAGGTGTA,-,0.00),3466(ATCAGGTGCT,-,0.00),3615(CTCACCTGAA,+,0.00),4529(GTCACCTGGG,+,0.00),4732(AACAGGTGGC,-,0.00),5013(CTCACCTGTA,+,0.00)	4057(GTGACCTTCCAT,+,0.00)		396(ATCCACCTGCCT,+,0.00),1247(TGGCAGGTGTTA,-,0.00),4731(GAACAGGTGGCA,-,0.00)	4057(GTGACCTTCC,+,0.00),4344(GCGAGGTCAA,-,0.00)		662(CCTGCCAG,-,0.00),663(CTGCCAGG,+,0.00),1049(GTGCCAAG,+,0.00),1956(CTTGCCAC,-,0.00),2273(CTGCCAGG,+,0.00),2752(CCTGCCAA,-,0.00),2753(CTGCCAAA,+,0.00)	450(CCTGGCTAATTGACAA,+,0.00),839(CCTGGCATTCTGACAG,+,0.00),840(CTGGCATTCTGACAGC,-,0.00)		ERR-activated
Slc39a14	45	chr14	70334359	70338212	12148	-0.678325	7.17e-17	2729(GCTAAAATTAAA,+,0.00),2946(TTTATTTTTATT,-,0.00),2952(TTTATTTTTAAT,-,0.00)	599(GACAGGTGGG,-,0.00),885(AACACCTGAA,+,0.00),1405(AACACCTGAA,+,0.00)	1773(GTTCGAGGTCAG,-,0.00),2149(AATCAAGGTCAT,-,0.00)	2729(GCTAAAATTAAA,-,0.00)		1775(TCGAGGTCAG,-,0.00),2151(TCAAGGTCAT,-,0.00)		1924(TTTGGCAA,-,0.00),2080(GTGCCAAG,+,0.00),2639(GCTGGCAA,-,0.00),2640(CTGGCAAG,+,0.00),3291(GTGCCAGG,+,0.00)	2403(CCTGGAAGCCTTCCAG,+,0.00),2404(CTGGAAGCCTTCCAGA,-,0.00),2896(TCTGGAATGGGTCCAG,+,0.00),2897(CTGGAATGGGTCCAGG,-,0.00),3282(CGTGGGAGGGTGCCAG,+,0.00),3283(GTGGGAGGGTGCCAGG,-,0.00)		ERR-activated
Slc39a14	936	chr14	70340656	70344791	5710	-0.678325	7.17e-17	2962(GCTATAAATAAC,+,0.00)	767(AGCACCTGTA,+,0.00),872(AGCAGGTGGA,-,0.00),1070(GGCACCTGCC,+,0.00),1484(CACAGGTGGT,-,0.00),1776(GTCACCTGCC,+,0.00),1931(ACCACCTGAG,+,0.00)	898(GTTCAAGGGCAT,-,0.00),3081(TTGCCCTTTACC,+,0.00)	2962(GCTATAAATAAC,-,0.00)	766(CAGCACCTGTAA,+,0.00),871(TAGCAGGTGGAG,-,0.00),1069(TGGCACCTGCCT,+,0.00)	900(TCAAGGGCAT,-,0.00)	2962(GCTATAAATAAC,-,0.00)	1326(GTTGGCAC,-,0.00)	987(GCTGGCCTTGTGCCTA,+,0.00),988(CTGGCCTTGTGCCTAC,-,0.00),1751(TAGGACATATGCCAAG,-,0.00)		ERR-activated
Ptprf	1558	chr4	118272028	118274167	18300	-0.891981	4.13e-09		178(CCCAGGTGTG,-,0.00),662(GCCACCTGGC,+,0.00),1177(AACAGGTGTC,-,0.00),1718(GCCAGGTGCC,-,0.00),2045(TACACCTGGT,+,0.00)	846(GCCAGAGGTCAA,-,0.00),1661(ACTCAAGGGCAA,-,0.00),1736(GTGACCTCGGTT,+,0.00)			1663(TCAAGGGCAA,-,0.00),1736(GTGACCTCGG,+,0.00)		843(CTTGCCAG,-,0.00),844(TTGCCAGA,+,0.00),978(CTGCCAGC,+,0.00),990(GTGCCAGG,+,0.00),1635(CCTGGCAG,-,0.00),1636(CTGGCAGC,+,0.00),1716(GTGCCAGG,+,0.00)	544(CTGGAGAAGAGCCAGG,-,0.00),962(CCTGGCCCACACCCCA,+,0.00)		ERR-suppressed
Afap1l1	1483	chr18	61832264	61836711	-47825	-0.450784	9.24e-17	1622(GTCAGAAATAGC,+,0.00),1724(TTTATTTTTGGG,-,0.00)	1497(TGCACCTGTC,+,0.00),3243(TGCACCTGCT,+,0.00)	2006(AGTAAAGGGCAG,-,0.00)	1622(GTCAGAAATAGC,-,0.00),1724(TTTATTTTTGGG,+,0.00),1792(TCTATATGTGGA,+,0.00)	1496(ATGCACCTGTCG,+,0.00),3242(TTGCACCTGCTA,+,0.00)		1622(GTCAGAAATAGC,-,0.00),1724(TTTATTTTTGGG,+,0.00)	101(GTTGGCAG,-,0.00),102(TTGGCAGG,+,0.00),1380(TTTGGCAA,-,0.00),1563(GTGCCAGG,+,0.00),1653(CTTGGCAC,-,0.00),1806(GTGGCAAG,+,0.00),2969(GCTGCCAG,-,0.00),2970(CTGCCAGG,+,0.00)		1725(TTATTTTTGG,-,0.00)	n/a
Afap1l1	986	chr18	61846469	61848458	-60801	-0.450784	9.24e-17	612(GCTATTTCTGTC,-,0.00)	148(ATCAGGTGTC,-,0.00),405(CCCAGGTGTT,-,0.00)	995(GGCCAAGGTCAT,-,0.00),1497(TCTGGAGGTCAC,-,0.00)	612(GCTATTTCTGTC,+,0.00),1730(GCCATTTCTAGA,+,0.00)		997(CCAAGGTCAT,-,0.00),1499(TGGAGGTCAC,-,0.00)	612(GCTATTTCTGTC,+,0.00)	494(CTGCCAAC,+,0.00)	485(TCTGGCTCACTGCCAA,+,0.00),486(CTGGCTCACTGCCAAC,-,0.00)		n/a
Afap1l1	2579	chr18	61824612	61829765	-40526	-0.450784	9.24e-17	528(TTTATTTTTAAT,-,0.00)	2472(AGCAGGTGGC,-,0.00),2805(AACAGGTGGT,-,0.00),2863(GACAGGTGTC,-,0.00),3223(AACACCTGGA,+,0.00)		3786(GCCACAAATGGC,-,0.00),4754(CCCAAAATTAGT,-,0.00)	2471(TAGCAGGTGGCC,-,0.00),2804(CAACAGGTGGTT,-,0.00),2862(GGACAGGTGTCC,-,0.00)			1931(GTGCCAAA,+,0.00),3928(GTTGCCAG,-,0.00),3929(TTGCCAGA,+,0.00)	3674(CGGGCAGGAGTCCAGG,-,0.00)	3134(CTTCAAATAG,+,0.00),4755(CCAAAATTAG,+,0.00)	n/a
Sgcb	1211	chr5	73646805	73648326	172	-0.629164	1.03e-16	205(TACAAAAATAGC,+,0.00),563(GTTATTTTTATC,-,0.00)	1451(GTCAGGTGCA,-,0.00)		205(TACAAAAATAGC,-,0.00),339(ACTATTCTAGGC,+,0.00),563(GTTATTTTTATC,+,0.00),1397(ACTATATTAGGT,+,0.00)			205(TACAAAAATAGC,-,0.00),563(GTTATTTTTATC,+,0.00)	1095(GTGGCAAG,+,0.00)	487(CCTGGCCACGATCCAC,+,0.00)	206(ACAAAAATAG,+,0.00),340(CTATTCTAGG,-,0.00),1398(CTATATTAGG,-,0.00)	n/a
Tspan18	135	chr2	93327491	93330753	5365	-0.585038	1.29e-16		615(ACCAGGTGGT,-,0.00),870(AGCAGGTGGC,-,0.00),1655(ACCACCTGAA,+,0.00),2290(CCCACCTGTC,+,0.00),2376(TACACCTGTA,+,0.00)	1856(CTGCCCTTGACT,+,0.00)		869(AAGCAGGTGGCC,-,0.00),2289(ACCCACCTGTCC,+,0.00)	1856(CTGCCCTTGA,+,0.00)		15(CTTGGCAG,-,0.00),16(TTGGCAGG,+,0.00),585(GCTGCCAG,-,0.00),586(CTGCCAGC,+,0.00),845(CTGGCAGG,+,0.00),909(GTTGGCAA,-,0.00),910(TTGGCAAG,+,0.00),1646(TTTGGCAC,-,0.00),1813(GCTGCCAA,-,0.00)	723(TCTGGGTTGGAGCCAG,+,0.00),724(CTGGGTTGGAGCCAGG,-,0.00),969(GGTGGCAGGGAGCCAT,+,0.00),970(GTGGCAGGGAGCCATT,-,0.00),1889(CTGGCCAACGTCCCAG,-,0.00)		n/a
Tspan18	8	chr2	93308374	93314542	23029	-0.585038	1.29e-16	790(TCTAAAAATACA,+,0.00),1794(GCCATTTTTAGA,-,0.00),1886(GGTATTTTTAGG,-,0.00)	624(AACACCTGTT,+,0.00),704(CTCACCTGAC,+,0.00),1956(GGCAGGTGAC,-,0.00),4781(CACACCTGGA,+,0.00)	820(CTGACCTTGTAA,+,0.00),3001(GTGACCTTGAGA,+,0.00),4060(GCTCGAGGTGAC,-,0.00),4867(CTGACCTTGAAC,+,0.00),6112(GTGGCCTTGACC,+,0.00)	790(TCTAAAAATACA,-,0.00),1794(GCCATTTTTAGA,+,0.00),1886(GGTATTTTTAGG,+,0.00),3049(TCTTAAAATGGA,-,0.00)	623(GAACACCTGTTG,+,0.00)	177(GTGACCTTAG,+,0.00),709(CTGACCTCTA,+,0.00),820(CTGACCTTGT,+,0.00),3001(GTGACCTTGA,+,0.00),4867(CTGACCTTGA,+,0.00)	790(TCTAAAAATACA,-,0.00),1794(GCCATTTTTAGA,+,0.00),1886(GGTATTTTTAGG,+,0.00)	1291(CTGGCAAA,+,0.00),2488(GTGCCAGC,+,0.00),2563(CCTGGCAC,-,0.00),4471(TTTGGCAA,-,0.00),4472(TTGGCAAG,+,0.00),6017(CTGCCAGC,+,0.00)	453(CCTGGCTCCATGACAA,+,0.00),988(TCAGGCACAGAGCCAG,+,0.00),989(CAGGCACAGAGCCAGG,-,0.00),2350(CTTGACCCTCAGCCAA,+,0.00),3792(CAGGGCATAGAGCCCA,+,0.00)	791(CTAAAAATAC,+,0.00),1795(CCATTTTTAG,-,0.00),1887(GTATTTTTAG,-,0.00),3050(CTTAAAATGG,+,0.00),4920(CTATTCCTGG,-,0.00)	n/a
Tspan18	2406	chr2	93257460	93272995	69260	-0.585038	1.29e-16	10497(TATAGAAATAGC,+,0.00),12980(TCTATTTTGGGT,-,0.00)	1547(GTCACCTGGC,+,0.00),3721(TGCAGGTGAC,-,0.00),3843(TCCACCTGAG,+,0.00),4865(AGCAGGTGGG,-,0.00),4956(CTCACCTGTG,+,0.00),5980(CTCAGGTGGG,-,0.00),6007(CACACCTGCA,+,0.00),7438(ATCAGGTGTC,-,0.00),7748(TCCAGGTGGG,-,0.00),8462(AGCAGGTGGC,-,0.00),8748(ACCAGGTGGG,-,0.00),8937(GGCAGGTGGC,-,0.00),9154(TGCAGGTGTG,-,0.00),9704(TACACCTGCC,+,0.00),10660(GGCAGGTGTA,-,0.00),11599(GCCAGGTGGC,-,0.00),13318(TGCACCT…	4593(GACCAAGGGCAC,-,0.00),4609(TGTAGAGGTCAC,-,0.00),5745(GTGACCTTGGGA,+,0.00),8152(CTGACCTTCTAA,+,0.00),9774(ATGCCCTTCGAG,+,0.00),10861(GTGACCTCTGTG,+,0.00),13388(GGTTAAGGTCAC,-,0.00),14009(ACTCAGGGTCAC,-,0.00),14202(GCCCAAGGTGAA,-,0.00)	470(GTCATAAATAAC,-,0.00),949(TCTTTTTATAGG,+,0.00),4176(TCTATTCTAGGA,+,0.00),9614(TCTCTAATTAGC,-,0.00),10497(TATAGAAATAGC,-,0.00),12186(TCTGTTTATGGC,+,0.00),12980(TCTATTTTGGGT,+,0.00)	4864(CAGCAGGTGGGG,-,0.00),6006(ACACACCTGCAC,+,0.00),8461(AAGCAGGTGGCC,-,0.00),8936(GGGCAGGTGGCC,-,0.00),9153(GTGCAGGTGTGA,-,0.00),9703(TTACACCTGCCT,+,0.00),10659(AGGCAGGTGTAC,-,0.00)	4132(TCAAGGACAG,-,0.00),4595(CCAAGGGCAC,-,0.00),4611(TAGAGGTCAC,-,0.00),5745(GTGACCTTGG,+,0.00),8152(CTGACCTTCT,+,0.00),10861(GTGACCTCTG,+,0.00),13390(TTAAGGTCAC,-,0.00),14011(TCAGGGTCAC,-,0.00),14204(CCAAGGTGAA,-,0.00)		136(GTGCCAAG,+,0.00),645(GCTGGCAG,-,0.00),646(CTGGCAGG,+,0.00),1133(CTTGCCAC,-,0.00),2855(CTGCCAAC,+,0.00),2976(GTGCCAGG,+,0.00),2999(CTGCCAAC,+,0.00),3593(GTTGGCAG,-,0.00),3594(TTGGCAGG,+,0.00),4231(GCTGGCAA,-,0.00),4232(CTGGCAAA,+,0.00),6395(TTGGCAAG,+,0.00),9370(GCTGCCAG,-,0.00),9431(CCTGGCAA,-,0.00),10362(CCTGCCAA,-,0.00),11596(CCTGCCAG,-,0.00),11597(CTGCCAGG,+,0.00),11940(CCTGGCAC,-,0.00),12…	4017(CTGGAAGATGGCCTGG,-,0.00),5208(GAAGGCACTCTGCCAG,+,0.00),5209(AAGGCACTCTGCCAGT,-,0.00),5226(CTGGCATTGGTCCTAG,-,0.00),7944(CCTGGCTCAATTCCCA,+,0.00),7945(CTGGCTCAATTCCCAA,-,0.00)	4177(CTATTCTAGG,-,0.00),12981(CTATTTTGGG,-,0.00)	n/a
Tnfaip2	1128	chr12	111441222	111444543	221	-1.22091	2.98e-16	117(TCTATATTTGGA,-,0.00),1406(ACTATTTTAGGA,-,0.00)	2391(GGCACCTGGT,+,0.00)	1030(TTTCAAGGACAC,-,0.00),1466(GTGACCTCTGCC,+,0.00),1606(TTGACCTCCAGC,+,0.00),2222(ACTGAAGGGCAA,-,0.00)	117(TCTATATTTGGA,+,0.00),1406(ACTATTTTAGGA,+,0.00),2935(ATTATTTTAAGC,+,0.00)		1032(TCAAGGACAC,-,0.00),1466(GTGACCTCTG,+,0.00),1606(TTGACCTCCA,+,0.00)	117(TCTATATTTGGA,+,0.00)	463(CCTGGCAC,-,0.00),1067(CTTGGCAG,-,0.00),2033(GTGCCAGG,+,0.00),2311(GTTGGCAC,-,0.00)	463(CCTGGCACTTGGCCAC,+,0.00),464(CTGGCACTTGGCCACT,-,0.00)	118(CTATATTTGG,-,0.00),1407(CTATTTTAGG,-,0.00)	ERR-activated
Nckap5	108	chr1	126483789	126487213	7426	-0.966629	4.48e-16		626(CTCAGGTGCA,-,0.00),1456(TTCAGGTGTG,-,0.00),2323(GCCAGGTGTG,-,0.00),2455(ACCACCTGAT,+,0.00)	2864(TTCCAAGGGCAG,-,0.00)	2952(TCTATAGATAGA,-,0.00)		2866(CCAAGGGCAG,-,0.00)		946(GCTGCCAG,-,0.00),947(CTGCCAGG,+,0.00),1100(CCTGGCAC,-,0.00),1160(GTGCCAGG,+,0.00),2396(TTTGCCAG,-,0.00),2397(TTGCCAGC,+,0.00),2627(CTGGCAAG,+,0.00),2904(CTGCCAGC,+,0.00)	993(GCTGGCCAAAAGCCCA,+,0.00),994(CTGGCCAAAAGCCCAG,-,0.00),3359(GTTGGATTGGGGCCAA,+,0.00),3360(TTGGATTGGGGCCAAT,-,0.00)		ERR-activated
Nckap5	2524	chr1	126922074	126923534	-92172	-0.966629	4.48e-16			632(AATGAAGGGCAT,-,0.00)					126(GCTGGCAG,-,0.00),127(CTGGCAGG,+,0.00),286(CCTGGCAA,-,0.00),287(CTGGCAAG,+,0.00),338(CTTGGCAG,-,0.00),626(TTGCCAAA,+,0.00)			ERR-activated
Nckap5	1139	chr1	126828698	126831552	507	-0.966629	4.48e-16	2308(TCTAAAAAAAGC,+,0.00)	1207(TACAGGTGTG,-,0.00),1332(CACACCTGGA,+,0.00),1923(TCCAGGTGTC,-,0.00)		2308(TCTAAAAAAAGC,-,0.00)	1206(GTACAGGTGTGG,-,0.00)			22(CCTGCCAA,-,0.00),23(CTGCCAAC,+,0.00),515(CTTGGCAG,-,0.00),516(TTGGCAGC,+,0.00),750(TCTGGCAA,-,0.00),751(CTGGCAAC,+,0.00),1406(GTGCCAAC,+,0.00),2128(TTTGGCAG,-,0.00)	1820(CCGGGCACCGAGCCAA,+,0.00),1821(CGGGCACCGAGCCAAC,-,0.00)	479(CTTAAAATAC,+,0.00)	ERR-activated
Ppif	1303	chr14	25673196	25674936	-20104	-0.543001	1.53e-15	1120(GCCTAAAATAGA,+,0.00)	815(AACAGGTGCG,-,0.00)		282(ACCAAAAAAAGA,-,0.00),1120(GCCTAAAATAGA,-,0.00),1619(GCTAATTAGAGG,+,0.00)			1120(GCCTAAAATAGA,-,0.00)	614(GCTGCCAG,-,0.00),615(CTGCCAGA,+,0.00),1191(GCTGCCAG,-,0.00),1192(CTGCCAGG,+,0.00)		1121(CCTAAAATAG,+,0.00)	ERR-activated
Ppif	56	chr14	25662819	25668691	-28415	-0.543001	1.53e-15	3396(TTTATTTTTACC,-,0.00),3450(TGTATTTTTAGG,-,0.00),4386(GCTAAATATAGG,+,0.00),5509(GCCATTTTTAGC,-,0.00)	2565(TACACCTGAG,+,0.00),3442(GCCACCTGTG,+,0.00),3552(CACAGGTGAT,-,0.00),4605(GCCACCTGGC,+,0.00),4926(CACACCTGGA,+,0.00)	2750(GGTAAAGGTGAC,-,0.00),3735(GTGACCTCTAAT,+,0.00)	1832(TCTTAATATAGA,-,0.00),1992(ATTATTTTAAGA,+,0.00),2763(TCCATAAACAGA,-,0.00),3450(TGTATTTTTAGG,+,0.00),4386(GCTAAATATAGG,-,0.00),4724(ACTATTTTTGTG,+,0.00),5509(GCCATTTTTAGC,+,0.00)		3735(GTGACCTCTA,+,0.00),5366(TCAAGGTGAG,-,0.00)	3450(TGTATTTTTAGG,+,0.00),4386(GCTAAATATAGG,-,0.00),5509(GCCATTTTTAGC,+,0.00)	898(CTGGCAGG,+,0.00),1625(GTGCCAGG,+,0.00),1776(CTGCCAGC,+,0.00),1824(CCTGGCAC,-,0.00),5142(CTGCCAAC,+,0.00)	596(CTTGGCCCAGAGCCTC,+,0.00)	1833(CTTAATATAG,+,0.00),3451(GTATTTTTAG,-,0.00),4387(CTAAATATAG,+,0.00),4725(CTATTTTTGT,-,0.00),5510(CCATTTTTAG,-,0.00)	ERR-activated
Kcnb1	219	chr2	167207086	167214350	-21900	-0.906694	1.55e-15	5750(ACTAAAAATAAG,+,0.00)	1539(AGCAGGTGGA,-,0.00),1764(TACAGGTGGT,-,0.00),4432(AACACCTGCA,+,0.00),4773(GACACCTGCT,+,0.00),5154(AGCAGGTGAC,-,0.00),5255(ACCAGGTGAG,-,0.00),5270(GTCACCTGCT,+,0.00),6205(ACCAGGTGGC,-,0.00)	1480(CTGACCTCGAGT,+,0.00),4815(ATGCCCTTTGCA,+,0.00),5159(GTGACCTTGAAC,+,0.00),5588(CGCAGAGGTCAT,-,0.00),6713(TGCCAAGGTCGT,-,0.00),7091(ATAACCTTGAAC,+,0.00),7227(GACCGAGGTCAT,-,0.00)	2138(GCTATTCATAGT,+,0.00),5750(ACTAAAAATAAG,-,0.00)	1538(GAGCAGGTGGAT,-,0.00),4431(GAACACCTGCAT,+,0.00),4772(GGACACCTGCTA,+,0.00)	1480(CTGACCTCGA,+,0.00),5159(GTGACCTTGA,+,0.00),6715(CCAAGGTCGT,-,0.00),7229(CCGAGGTCAT,-,0.00)		769(GCTGGCAG,-,0.00),770(CTGGCAGC,+,0.00),1161(CTTGCCAG,-,0.00),1162(TTGCCAGA,+,0.00),2149(TTTGGCAA,-,0.00),2150(TTGGCAAA,+,0.00),2978(CCTGGCAC,-,0.00),2985(CTTGGCAG,-,0.00),2986(TTGGCAGG,+,0.00),3484(GCTGGCAA,-,0.00),3650(CTGCCAAC,+,0.00),5706(CCTGCCAG,-,0.00),5707(CTGCCAGC,+,0.00),5761(GTTGCCAG,-,0.00),5815(CTGCCAAG,+,0.00),6373(CTTGGCAG,-,0.00),6374(TTGGCAGG,+,0.00),6803(GCTGGCAG,-,0.00)	2998(CTAGGCTGCTGGCCAG,+,0.00),2999(TAGGCTGCTGGCCAGC,-,0.00),4547(CCTGGCTCCTAGCCAT,+,0.00),4548(CTGGCTCCTAGCCATG,-,0.00),5565(CCTGGCCACCTTCCCG,+,0.00),5566(CTGGCCACCTTCCCGC,-,0.00)	2139(CTATTCATAG,-,0.00),5751(CTAAAAATAA,+,0.00)	ERR-activated
Slc41a3	20	chr6	90614048	90623016	-714	-1.19305	1.61e-15	2140(ACTATTTTTAAA,-,0.00)	137(GACAGGTGAA,-,0.00),591(GGCAGGTGCC,-,0.00),1259(GGCAGGTGCG,-,0.00),1769(CCCAGGTGCA,-,0.00),2357(CACAGGTGAC,-,0.00),2902(GACAGGTGGT,-,0.00),4090(CTCACCTGCA,+,0.00),4849(CACAGGTGTC,-,0.00),5517(ACCACCTGCC,+,0.00),5752(GACACCTGAT,+,0.00),5910(AGCACCTGAC,+,0.00),7197(CACAGGTGGC,-,0.00),8047(AGCACCTGAA,+,0.00),8115(GCCAGGTGTT,-,0.00),8396(CTCACCTGAC,+,0.00)	2053(GTGCAAGGTCAC,-,0.00),2605(GTGACCTTGTGG,+,0.00),4516(CCCCAAGGTGAA,-,0.00),5105(TGTCAAGGTCGC,-,0.00),7520(GTGCAAGGTCAG,-,0.00),7929(CATCAAGGACAC,-,0.00),8370(TTGACCTTGTCT,+,0.00)	2140(ACTATTTTTAAA,+,0.00)	590(AGGCAGGTGCCC,-,0.00),1258(AGGCAGGTGCGT,-,0.00),2901(GGACAGGTGGTA,-,0.00),5516(CACCACCTGCCA,+,0.00)	2055(GCAAGGTCAC,-,0.00),2605(GTGACCTTGT,+,0.00),4518(CCAAGGTGAA,-,0.00),5107(TCAAGGTCGC,-,0.00),7522(GCAAGGTCAG,-,0.00),7931(TCAAGGACAC,-,0.00),8370(TTGACCTTGT,+,0.00)		288(GCTGCCAG,-,0.00),289(CTGCCAGC,+,0.00),359(GTGCCAGG,+,0.00),374(CCTGCCAG,-,0.00),375(CTGCCAGA,+,0.00),1232(GCTGGCAC,-,0.00),1368(CCTGGCAA,-,0.00),1369(CTGGCAAC,+,0.00),3645(TCTGGCAG,-,0.00),4147(GTGCCAAG,+,0.00),4204(GCTGCCAG,-,0.00),4205(CTGCCAGC,+,0.00),5138(TCTGGCAG,-,0.00),5139(CTGGCAGG,+,0.00),5521(CCTGCCAG,-,0.00),5522(CTGCCAGG,+,0.00),6107(TCTGGCAG,-,0.00),6108(CTGGCAGG,+,0.00),6280(TCT…	280(CGGGGCTTGCTGCCAG,+,0.00),281(GGGGCTTGCTGCCAGC,-,0.00),351(GTGACACAGTGCCAGG,-,0.00),5269(TCTGGCCCTCGGCCAA,+,0.00),5270(CTGGCCCTCGGCCAAG,-,0.00)	2141(CTATTTTTAA,-,0.00)	ERR-activated
Kcnj3	393	chr2	55433973	55436724	-622	-4.25419	1.73e-15	834(AATAAAAATAGC,+,0.00),1676(CCTAGAAATAGA,+,0.00)	2275(CACACCTGCA,+,0.00),2487(CCCAGGTGGA,-,0.00),2731(GGCAGGTGGA,-,0.00)	961(GCTCAAGGTCAC,-,0.00)	834(AATAAAAATAGC,-,0.00),1676(CCTAGAAATAGA,-,0.00)	2274(ACACACCTGCAT,+,0.00),2730(AGGCAGGTGGAG,-,0.00)	963(TCAAGGTCAC,-,0.00)	834(AATAAAAATAGC,-,0.00),1676(CCTAGAAATAGA,-,0.00)	315(TTTGCCAA,-,0.00),316(TTGCCAAG,+,0.00),411(TTGCCAAC,+,0.00),666(CCTGCCAA,-,0.00),667(CTGCCAAG,+,0.00),780(CTTGGCAG,-,0.00),781(TTGGCAGC,+,0.00),1423(CTGCCAGG,+,0.00),1833(GCTGCCAG,-,0.00),1834(CTGCCAGA,+,0.00),2230(TCTGGCAG,-,0.00)	2399(CTGGGTGAGTGCCCAG,-,0.00)	835(ATAAAAATAG,+,0.00),1677(CTAGAAATAG,+,0.00)	ERR-activated
Kcnj3	1784	chr2	55431918	55432812	-3605	-4.25419	1.73e-15	96(GTTAAATATAGC,+,0.00)			96(GTTAAATATAGC,-,0.00)			96(GTTAAATATAGC,-,0.00)	37(TTGCCAAA,+,0.00)			ERR-activated
Ncald	1609	chr15	37733491	37734711	530	-0.830602	3.37e-15	934(TCTAAAAATAAC,+,0.00)			934(TCTAAAAATAAC,-,0.00)			934(TCTAAAAATAAC,-,0.00)	132(GTTGGCAC,-,0.00),368(TTTGCCAA,-,0.00),369(TTGCCAAG,+,0.00),639(GCTGCCAA,-,0.00),640(CTGCCAAG,+,0.00)		935(CTAAAAATAA,+,0.00)	n/a
Mylk4	796	chr13	32762115	32765916	19949	1.41219	5.61e-15	1277(TCTATTTTCAGA,-,0.00),3037(GGTAAAAATAAC,+,0.00)	55(TCCACCTGCT,+,0.00),398(TGCACCTGTG,+,0.00),411(CACACCTGGA,+,0.00),2483(AGCACCTGGC,+,0.00),2566(ACCACCTGCT,+,0.00)	2369(CTGACCTTTCCA,+,0.00),3545(CTGACCTTGCAA,+,0.00)	792(TCTTATTTTGGC,+,0.00),1277(TCTATTTTCAGA,+,0.00),3037(GGTAAAAATAAC,-,0.00)	54(ATCCACCTGCTT,+,0.00),397(CTGCACCTGTGG,+,0.00),2565(AACCACCTGCTG,+,0.00)	2369(CTGACCTTTC,+,0.00),3545(CTGACCTTGC,+,0.00)	1277(TCTATTTTCAGA,+,0.00)	633(GTGCCAAC,+,0.00),1226(CCTGCCAG,-,0.00),1227(CTGCCAGA,+,0.00),2487(CCTGGCAG,-,0.00),2488(CTGGCAGG,+,0.00),3185(CTTGGCAG,-,0.00),3186(TTGGCAGG,+,0.00)	2437(CGTGGCTCCCTGCCAT,+,0.00),2438(GTGGCTCCCTGCCATG,-,0.00)	1278(CTATTTTCAG,-,0.00)	n/a
Mylk4	1289	chr13	32680040	32681202	103343	1.41219	5.61e-15	298(GACAAAAATAGG,+,0.00)	218(GCCAGGTGGC,-,0.00)	750(GTCACCTTCCCC,+,0.00)	298(GACAAAAATAGG,-,0.00)			298(GACAAAAATAGG,-,0.00)	107(CTTGCCAC,-,0.00),190(CCTGCCAA,-,0.00),255(CTTGGCAC,-,0.00)		299(ACAAAAATAG,+,0.00),741(CTATTCCTGG,-,0.00)	n/a
Trim7	1518	chr11	48828791	48831697	4106	-1.24461	7.25e-15	1086(GCTATTTAAATA,-,0.00)	39(CACAGGTGAG,-,0.00),1640(TCCACCTGTG,+,0.00),2604(TTCACCTGCC,+,0.00)		1086(GCTATTTAAATA,+,0.00),2046(TCCCAAAATACC,-,0.00)					987(CATGGCACTGTCCCAC,+,0.00)		n/a
Trim7	477	chr11	48836202	48838708	-16	-1.24461	7.25e-15		1025(CTCACCTGTC,+,0.00),1155(AGCACCTGCC,+,0.00)	2410(ATGCCCTTGAGG,+,0.00)		1154(CAGCACCTGCCT,+,0.00)	2410(ATGCCCTTGA,+,0.00)		902(GTGCCAGG,+,0.00),1741(CTGCCAAG,+,0.00)	1867(CCTGGCTCTGCTCCAG,+,0.00),1868(CTGGCTCTGCTCCAGC,-,0.00)		n/a
Lrig1	2993	chr6	94683215	94686558	15259	-0.76305	1.03e-14		850(CCCACCTGCC,+,0.00),1230(CACACCTGGA,+,0.00)	559(ATGACCTTGGCC,+,0.00),1200(CTGCCCTTGAAT,+,0.00)	2369(TTTATAAATAGT,-,0.00)	849(GCCCACCTGCCA,+,0.00)	559(ATGACCTTGG,+,0.00),1200(CTGCCCTTGA,+,0.00)		534(CTGCCAAG,+,0.00),854(CCTGCCAA,-,0.00),855(CTGCCAAG,+,0.00),1332(CCTGCCAG,-,0.00),1333(CTGCCAGA,+,0.00),1675(GCTGGCAA,-,0.00),1676(CTGGCAAA,+,0.00),2606(GTGCCAAA,+,0.00),3174(CTGGCAAA,+,0.00)			ERR-activated
Lrig1	1082	chr6	94694368	94695964	4979	-0.76305	1.03e-14	1150(TCTTAAAATAGT,+,0.00)	732(GGCAGGTGCA,-,0.00),751(GCCAGGTGTC,-,0.00)	881(GGAAAAGGTCAG,-,0.00)	1150(TCTTAAAATAGT,-,0.00)	731(AGGCAGGTGCAT,-,0.00)	883(AAAAGGTCAG,-,0.00)		1054(CTTGCCAA,-,0.00),1055(TTGCCAAG,+,0.00)		1151(CTTAAAATAG,+,0.00)	ERR-activated
Slc4a3	560	chr1	75545294	75550859	1614	-0.889096	1.12e-14		549(TCCAGGTGCC,-,0.00),1034(GGCAGGTGGG,-,0.00),1623(CCCAGGTGAC,-,0.00),2276(TTCACCTGTC,+,0.00),2470(TCCACCTGGC,+,0.00),3196(AGCAGGTGGC,-,0.00),3995(CCCACCTGCC,+,0.00),4152(GCCACCTGTC,+,0.00),4807(GGCAGGTGGG,-,0.00),5087(GCCACCTGGA,+,0.00),5116(GCCAGGTGGA,-,0.00),5456(TGCAGGTGTT,-,0.00)	554(GTGCCCTTTGCG,+,0.00),575(CTGACCTTGGAA,+,0.00),734(TGCCAAGGTCAA,-,0.00),779(TTTGAAGGGCAT,-,0.00),1945(GTGCCCTTGGAG,+,0.00),2325(GTGACCTTCATC,+,0.00),4557(GGACAAGGTCAT,-,0.00),5163(ATGACCTTGAGA,+,0.00)		1033(GGGCAGGTGGGA,-,0.00),3195(GAGCAGGTGGCC,-,0.00),3994(ACCCACCTGCCT,+,0.00),4151(TGCCACCTGTCA,+,0.00),4806(GGGCAGGTGGGA,-,0.00),5455(TTGCAGGTGTTC,-,0.00)	575(CTGACCTTGG,+,0.00),736(CCAAGGTCAA,-,0.00),1945(GTGCCCTTGG,+,0.00),2325(GTGACCTTCA,+,0.00),4559(ACAAGGTCAT,-,0.00),5163(ATGACCTTGA,+,0.00),5439(CTCACCTTGA,+,0.00)		117(CTGCCAGG,+,0.00),733(GTGCCAAG,+,0.00),1136(GCTGGCAC,-,0.00),3077(GTGCCAAG,+,0.00),4298(GTTGCCAG,-,0.00),4299(TTGCCAGG,+,0.00),4740(CCTGGCAG,-,0.00),4741(CTGGCAGG,+,0.00)	4170(CGGGGCTCTGTGCCCA,+,0.00),4171(GGGGCTCTGTGCCCAG,-,0.00),4290(CATGGAAAGTTGCCAG,+,0.00),4291(ATGGAAAGTTGCCAGG,-,0.00),4622(CTGGGAGGAATCCAAG,-,0.00),5105(GTGGGATTACAGCCAG,+,0.00),5106(TGGGATTACAGCCAGG,-,0.00),5487(GTTGGACCGGAGCCAG,+,0.00),5488(TTGGACCGGAGCCAGG,-,0.00)		ERR-activated
Ybx2	553	chr11	69935584	69939792	1360	-0.869315	2.09e-14	1658(ATTATTTTTAGC,-,0.00)	76(CTCAGGTGTA,-,0.00),982(GGCAGGTGGA,-,0.00),1051(ACCAGGTGAG,-,0.00),2922(CTCAGGTGCC,-,0.00),3223(CCCAGGTGAT,-,0.00)	1565(CTTCAAGGGCAG,-,0.00),1615(CTGACCTTCCCA,+,0.00),2059(CTGACCTTTGTG,+,0.00),3793(CCTGGAGGTCAG,-,0.00)	1658(ATTATTTTTAGC,+,0.00)	981(AGGCAGGTGGAT,-,0.00)	1567(TCAAGGGCAG,-,0.00),1615(CTGACCTTCC,+,0.00),2059(CTGACCTTTG,+,0.00),3795(TGGAGGTCAG,-,0.00)	1658(ATTATTTTTAGC,+,0.00)	589(CCTGGCAA,-,0.00),590(CTGGCAAC,+,0.00),1305(CCTGGCAG,-,0.00),1306(CTGGCAGC,+,0.00),1463(CCTGCCAA,-,0.00),1464(CTGCCAAG,+,0.00),1539(CTGGCAAG,+,0.00),1599(CTTGGCAA,-,0.00),1600(TTGGCAAA,+,0.00),2439(CCTGGCAC,-,0.00)	1305(CCTGGCAGCAATCCAA,+,0.00),1306(CTGGCAGCAATCCAAG,-,0.00),2004(TCAGGCACCCTGCCCA,+,0.00),2005(CAGGCACCCTGCCCAG,-,0.00)	1659(TTATTTTTAG,-,0.00)	ERR-activated
Tmc7	602	chr7	118584084	118586866	-789	-1.41376	2.59e-14	1907(GCTATTTTGAGA,-,0.00)	1129(GGCAGGTGGG,-,0.00),1550(GGCACCTGAC,+,0.00),1878(AGCAGGTGGC,-,0.00),2010(GTCACCTGGC,+,0.00)	975(TTGCCCTTTGGG,+,0.00),2003(TTTGAAGGTCAC,-,0.00),2106(CTGACCTCTGGC,+,0.00)	1907(GCTATTTTGAGA,+,0.00),2434(TCCCCAAATAGA,-,0.00),2600(CCCAGAAATGGA,-,0.00)	1128(GGGCAGGTGGGG,-,0.00),1877(GAGCAGGTGGCA,-,0.00)	2005(TGAAGGTCAC,-,0.00)	1907(GCTATTTTGAGA,+,0.00)	194(CTTGGCAA,-,0.00),195(TTGGCAAA,+,0.00),1284(CCTGGCAG,-,0.00),1285(CTGGCAGC,+,0.00),1942(GCTGGCAC,-,0.00),2200(TTGCCAGC,+,0.00)		1908(CTATTTTGAG,-,0.00),2435(CCCCAAATAG,+,0.00)	ERR-activated
Gpsm1	77	chr2	26323325	26326541	5163	-0.853568	2.7e-14		652(GGCACCTGCC,+,0.00),659(GCCACCTGAT,+,0.00),2125(ACCACCTGCG,+,0.00),2860(GGCAGGTGTG,-,0.00)	608(CGCCAAGGGCAA,-,0.00),1444(ATGACCTCGGGG,+,0.00),2959(TTGACCTTTGCC,+,0.00)	780(TCCATAAATACT,-,0.00)	651(GGGCACCTGCCA,+,0.00),2124(TACCACCTGCGG,+,0.00),2859(AGGCAGGTGTGA,-,0.00)	610(CCAAGGGCAA,-,0.00),1444(ATGACCTCGG,+,0.00),2959(TTGACCTTTG,+,0.00)		275(GCTGCCAA,-,0.00),276(CTGCCAAC,+,0.00),413(GCTGGCAG,-,0.00),724(GCTGGCAC,-,0.00),2965(TTTGCCAA,-,0.00),2966(TTGCCAAG,+,0.00)	821(CTGGGCAGGATTCCCA,+,0.00),822(TGGGCAGGATTCCCAG,-,0.00),2275(ATAGGCCCTCAGCCAA,+,0.00),2276(TAGGCCCTCAGCCAAT,-,0.00)		ERR-activated
Gpsm1	837	chr2	26328623	26330975	10029	-0.853568	2.7e-14	344(AATAAAAATAGA,+,0.00)		2105(CCCAAAGGGCAC,-,0.00)	344(AATAAAAATAGA,-,0.00)			344(AATAAAAATAGA,-,0.00)	739(GTTGCCAG,-,0.00),740(TTGCCAGA,+,0.00),1220(TTTGCCAG,-,0.00),1221(TTGCCAGG,+,0.00),1431(GTGGCAAG,+,0.00),1488(GCTGCCAG,-,0.00),1489(CTGCCAGG,+,0.00)	121(GAGGGCAGGGAGCCAG,+,0.00),122(AGGGCAGGGAGCCAGT,-,0.00)	345(ATAAAAATAG,+,0.00)	ERR-activated
Manba	725	chr3	135584903	135587122	100401	0.61709	2.81e-14	1391(ACTAAAAATGGC,+,0.00)	200(TGCACCTGAG,+,0.00),2154(TGCAGGTGTG,-,0.00)	686(GTCACCTTCAAC,+,0.00)	1391(ACTAAAAATGGC,-,0.00)	2153(GTGCAGGTGTGG,-,0.00)	686(GTCACCTTCA,+,0.00)			1035(GTGGGCTCCCTCCCAG,+,0.00),1036(TGGGCTCCCTCCCAGG,-,0.00)	1392(CTAAAAATGG,+,0.00)	n/a
Manba	2093	chr3	135501573	135504762	17556	0.61709	2.81e-14	658(GGTATTTATGGA,-,0.00),2270(TTTATTTTTATT,-,0.00),2296(TTTATTTTTGGT,-,0.00)	2792(CACACCTGGC,+,0.00),2976(ACCACCTGTC,+,0.00)		658(GGTATTTATGGA,+,0.00),1423(GTTATAAATAGG,-,0.00),2296(TTTATTTTTGGT,+,0.00)	2975(GACCACCTGTCT,+,0.00)			476(CTGCCAGC,+,0.00),1116(CCTGGCAC,-,0.00)	1764(CCTGGACAGCTGCCCA,+,0.00),1765(CTGGACAGCTGCCCAG,-,0.00)	1604(CTTAAAATAC,+,0.00),2297(TTATTTTTGG,-,0.00)	n/a
Hspb8	371	chr5	116419028	116424080	1310	-0.893346	2.88e-14		632(TGCAGGTGGT,-,0.00),1124(TCCACCTGTT,+,0.00),2927(ATCACCTGTG,+,0.00),3080(CTCACCTGAA,+,0.00),4801(TCCACCTGTG,+,0.00),4952(AACAGGTGGT,-,0.00)	3507(CCCAAAGGTCAC,-,0.00)	419(ACTCCAAATAGC,-,0.00),730(TCCTTAAAAAGC,-,0.00)	631(ATGCAGGTGGTT,-,0.00),1123(CTCCACCTGTTA,+,0.00),4951(AAACAGGTGGTG,-,0.00)	3509(CAAAGGTCAC,-,0.00)		619(TTGGCAAA,+,0.00),924(TTTGGCAC,-,0.00),1114(GCTGCCAG,-,0.00),1115(CTGCCAGA,+,0.00),1945(CTGCCAAG,+,0.00),2604(CCTGGCAG,-,0.00),2794(CTGCCAGC,+,0.00)	842(CCTGGCTCTGTTCCCT,+,0.00),843(CTGGCTCTGTTCCCTG,-,0.00)	420(CTCCAAATAG,+,0.00)	ERR-activated
Mfn1	840	chr3	32528946	32532720	1351	-0.544819	6.31e-14	1619(TCTGTTTTTAGA,-,0.00)	55(CCCAGGTGAT,-,0.00),1740(TACAGGTGGT,-,0.00),2219(TCCACCTGAA,+,0.00),2310(CACAGGTGTG,-,0.00),3113(CGCAGGTGCT,-,0.00)	644(GTGACCTTCGAG,+,0.00),1693(GTGCCCTTGAGG,+,0.00),3441(GCTCAAGGTCAC,-,0.00)	1619(TCTGTTTTTAGA,+,0.00),2765(TCTTTTTTTGGT,+,0.00)	3112(ACGCAGGTGCTT,-,0.00)	644(GTGACCTTCG,+,0.00),1693(GTGCCCTTGA,+,0.00),3443(TCAAGGTCAC,-,0.00)		2994(GCTGGCAA,-,0.00),2995(CTGGCAAA,+,0.00)	3289(CTGGGAACTATGCCAT,+,0.00)		n/a
Kcnj14	2689	chr7	45824631	45825480	-308	-3.60705	1.05e-13			325(TCTGAAGGGCAC,-,0.00)	829(GCCAGAATTAGG,-,0.00)		327(TGAAGGGCAC,-,0.00)			228(CTGGGCTGCGGCCCAG,+,0.00)		n/a
Sema4d	1631	chr13	51776678	51779689	15564	-0.699135	2.31e-13		406(GCCACCTGTT,+,0.00),1692(AACAGGTGCT,-,0.00),2597(CCCACCTGAA,+,0.00)	722(TATAAAGGTCAG,-,0.00)	694(ATTATTTATGGT,+,0.00)	405(AGCCACCTGTTC,+,0.00),1691(AAACAGGTGCTC,-,0.00)	724(TAAAGGTCAG,-,0.00)		470(CCTGCCAG,-,0.00),589(CCTGGCAC,-,0.00),630(CCTGGCAG,-,0.00),631(CTGGCAGC,+,0.00),1519(TTGCCAGA,+,0.00),2476(TCTGGCAA,-,0.00),2477(CTGGCAAG,+,0.00)	589(CCTGGCACCCTCCCTG,+,0.00)		n/a
Sema4d	2527	chr13	51792421	51793806	634	-0.699135	2.31e-13		351(AACAGGTGCA,-,0.00),477(CGCACCTGTC,+,0.00),693(GCCACCTGCC,+,0.00),879(TCCAGGTGGG,-,0.00),1024(CGCACCTGCC,+,0.00)		533(GACCGAAATAGA,-,0.00),1135(GCCAAGAATGGC,-,0.00)	350(CAACAGGTGCAG,-,0.00),476(CCGCACCTGTCT,+,0.00),692(AGCCACCTGCCT,+,0.00),1023(GCGCACCTGCCC,+,0.00)			701(CCTGCCAG,-,0.00),702(CTGCCAGG,+,0.00)	577(CGGGCACCGGGCCTGA,-,0.00)		n/a
Slc37a4	579	chr9	44396071	44402298	1008	-0.633706	2.53e-13	1614(TCCAGAAATAAA,+,0.00)	1203(GGCAGGTGGC,-,0.00),2637(ATCAGGTGGA,-,0.00),2767(CACACCTGTT,+,0.00),2786(TGCACCTGCA,+,0.00),3074(GGCACCTGTA,+,0.00),3084(CACACCTGAC,+,0.00),3142(CTCAGGTGTC,-,0.00),4218(TCCACCTGCA,+,0.00)	307(GTTCAAGGTCAG,-,0.00),1030(CTGCCCTTCCGG,+,0.00),3951(CTCCAAGGGCAA,-,0.00),4791(GTGCCCTCGAGG,+,0.00)	1614(TCCAGAAATAAA,-,0.00),3545(GATATTTTAGGA,+,0.00),5763(CCCTTAATTAGC,-,0.00)	1202(CGGCAGGTGGCA,-,0.00),2766(TCACACCTGTTC,+,0.00),2785(CTGCACCTGCAG,+,0.00),3073(AGGCACCTGTAC,+,0.00),4217(TTCCACCTGCAC,+,0.00)	309(TCAAGGTCAG,-,0.00),3953(CCAAGGGCAA,-,0.00)		1208(GTGGCAAG,+,0.00),1252(GCTGCCAG,-,0.00),1253(CTGCCAGA,+,0.00),1940(CCTGGCAC,-,0.00),2713(CCTGGCAC,-,0.00),2851(CCTGCCAG,-,0.00),2852(CTGCCAGG,+,0.00),3067(CCTGCCAG,-,0.00),3068(CTGCCAGG,+,0.00),3521(CCTGCCAG,-,0.00),3522(CTGCCAGC,+,0.00),3742(TTTGGCAC,-,0.00),3804(CTTGGCAA,-,0.00),3805(TTGGCAAC,+,0.00),4059(CTTGCCAC,-,0.00),4326(TCTGGCAG,-,0.00),4327(CTGGCAGC,+,0.00),4942(CCTGGCAA,-,0.00),494…			n/a
Rph3al	493	chr11	75923761	75928114	-46	-0.893395	5.93e-13		1795(CACACCTGGG,+,0.00),1909(CCCACCTGGG,+,0.00),1995(GCCAGGTGGA,-,0.00),2805(GGCAGGTGGT,-,0.00),3810(GGCACCTGCA,+,0.00)		2339(ACCCTAAATAAA,-,0.00),4033(GCTATTTTGAAG,+,0.00)	2804(TGGCAGGTGGTT,-,0.00),3809(TGGCACCTGCAC,+,0.00)			608(CTTGGCAG,-,0.00),609(TTGGCAGG,+,0.00),1992(CCTGCCAG,-,0.00),1993(CTGCCAGG,+,0.00),2623(GCTGGCAC,-,0.00),2802(GCTGGCAG,-,0.00),2803(CTGGCAGG,+,0.00),2880(CTGCCAGG,+,0.00),3123(GCTGCCAG,-,0.00),3124(CTGCCAGC,+,0.00),3746(CCTGGCAC,-,0.00)	2916(GTGGCCAAAGGCCAGG,-,0.00),3251(GCTGGCATCATGCCCT,+,0.00),3252(CTGGCATCATGCCCTG,-,0.00)		n/a
Efhd1	2623	chr1	87271915	87274472	8840	-1.54372	7.9e-13	1814(GCCAAAAATATC,+,0.00),2231(TCTATTTCAGGC,-,0.00)	1165(TACACCTGTG,+,0.00)	719(CTGTCCTTGAGA,+,0.00),1364(AATGAAGGTCAG,-,0.00)	1814(GCCAAAAATATC,-,0.00),2231(TCTATTTCAGGC,+,0.00)		719(CTGTCCTTGA,+,0.00),1366(TGAAGGTCAG,-,0.00)	1814(GCCAAAAATATC,-,0.00)	1620(CTGCCAAC,+,0.00),1811(CTTGCCAA,-,0.00),1812(TTGCCAAA,+,0.00),1920(CTTGGCAG,-,0.00),2091(GTGCCAGC,+,0.00)	2412(TGTGGATCAGAGCCAG,+,0.00),2413(GTGGATCAGAGCCAGC,-,0.00)	2232(CTATTTCAGG,-,0.00)	n/a
Herpud1	1308	chr8	94356319	94359467	-28536	-0.474035	8.03e-13	1089(GATATTTTTAGT,-,0.00),1227(GATATTTTTGGA,-,0.00)	325(AACACCTGCC,+,0.00),2144(GGCAGGTGAG,-,0.00)	1233(TTTGGAGGTCAC,-,0.00),2111(CTGACCTTGGCT,+,0.00)	1089(GATATTTTTAGT,+,0.00),1227(GATATTTTTGGA,+,0.00)	324(AAACACCTGCCT,+,0.00)	1235(TGGAGGTCAC,-,0.00),2111(CTGACCTTGG,+,0.00)		846(CTTGCCAG,-,0.00),847(TTGCCAGG,+,0.00),1184(CTTGCCAC,-,0.00),1543(CCTGGCAC,-,0.00),1674(CCTGGCAC,-,0.00),2402(CCTGCCAA,-,0.00),2403(CTGCCAAA,+,0.00),2415(CTTGGCAG,-,0.00),2631(GTGGCAAG,+,0.00),2927(TCTGGCAG,-,0.00),3030(GTGGCAAG,+,0.00)	1791(CCAGGCTCTCTGCCAT,+,0.00),1792(CAGGCTCTCTGCCATG,-,0.00),2462(CTTGGAAATTGCCCAA,+,0.00)		n/a
Homer2	755	chr7	81687528	81690062	4170	-0.96376	1.52e-12	2313(GCTTTTTTTAGC,-,0.00)	275(CCCAGGTGGC,-,0.00)	95(TTGAAAGGTCAC,-,0.00),283(GCTCAAGGGCAG,-,0.00),733(GTGACCTCTAAG,+,0.00),1640(CCACAAGGTCAC,-,0.00),1665(GTGACCTTGAGG,+,0.00)	2229(ATTATTTAAGGC,+,0.00),2313(GCTTTTTTTAGC,+,0.00)		97(GAAAGGTCAC,-,0.00),285(TCAAGGGCAG,-,0.00),733(GTGACCTCTA,+,0.00),1642(ACAAGGTCAC,-,0.00),1665(GTGACCTTGA,+,0.00)	2313(GCTTTTTTTAGC,+,0.00)	1779(CTGCCAGG,+,0.00),1932(CTTGGCAA,-,0.00),2061(TTTGCCAA,-,0.00),2062(TTGCCAAA,+,0.00)	1733(ATGGGCAGACAGCCAG,+,0.00),1734(TGGGCAGACAGCCAGG,-,0.00)		ERR-activated
Homer2	1949	chr7	81705751	81707699	200	-0.96376	1.52e-12		855(GCCAGGTGTC,-,0.00),1459(CCCACCTGCT,+,0.00),1664(CCCACCTGTC,+,0.00)	1559(GACCAAGGTCAC,-,0.00)		1458(TCCCACCTGCTG,+,0.00),1663(GCCCACCTGTCT,+,0.00)	1561(CCAAGGTCAC,-,0.00)		1423(CCTGCCAA,-,0.00),1424(CTGCCAAG,+,0.00),1484(GCTGGCAG,-,0.00),1485(CTGGCAGG,+,0.00),1793(GTTGGCAA,-,0.00),1794(TTGGCAAA,+,0.00)			ERR-activated
Homer2	218	chr7	81681849	81686116	8983	-0.96376	1.52e-12	2081(TTTAAAAATAAA,+,0.00),2111(CACAAAAATAGC,+,0.00),2987(AATAAAAATAAA,+,0.00)	656(CTCAGGTGGA,-,0.00),2876(TACAGGTGAA,-,0.00),2924(GGCACCTGCA,+,0.00),4217(GACAGGTGGT,-,0.00)	1033(CTGACCTCCACA,+,0.00)	2111(CACAAAAATAGC,-,0.00),4180(GCTAATTCTAGG,+,0.00)	2923(GGGCACCTGCAC,+,0.00),4216(AGACAGGTGGTG,-,0.00)	1033(CTGACCTCCA,+,0.00)	2111(CACAAAAATAGC,-,0.00)	962(CCTGGCAC,-,0.00),2461(CCTGGCAG,-,0.00),2462(CTGGCAGG,+,0.00),3697(CTGCCAGC,+,0.00)		2112(ACAAAAATAG,+,0.00)	ERR-activated
Homer2	883	chr7	81725332	81727647	-19564	-0.96376	1.52e-12		1046(ACCAGGTGAC,-,0.00),1468(CACACCTGGC,+,0.00),1740(TCCAGGTGTG,-,0.00)	1961(ATGACCTTCTGT,+,0.00)	839(TCTTTTTTTGTC,+,0.00),920(TCTATTTCAGGG,+,0.00),1777(TACAAAAATAAT,-,0.00)		1961(ATGACCTTCT,+,0.00)		367(TCTGGCAG,-,0.00),368(CTGGCAGG,+,0.00),1195(TCTGGCAA,-,0.00),1215(CTTGGCAA,-,0.00),1216(TTGGCAAA,+,0.00)		921(CTATTTCAGG,-,0.00)	ERR-activated
Fsd1l	1370	chr4	53630685	53633706	724	-0.731318	1.95e-12		486(TGCAGGTGAA,-,0.00),2719(TGCACCTGTA,+,0.00)	2038(AGCAAAGGTCAA,-,0.00)	2244(TACTAAAATAGT,-,0.00),2664(GCTACAAATAGT,-,0.00),2999(TCCATTTCTGGA,+,0.00)	2718(GTGCACCTGTAG,+,0.00)	2040(CAAAGGTCAA,-,0.00)		99(CTGCCAGC,+,0.00),741(CCTGGCAA,-,0.00),742(CTGGCAAC,+,0.00),2829(GTGGCAAG,+,0.00)		2245(ACTAAAATAG,+,0.00),2665(CTACAAATAG,+,0.00)	n/a
Fsd1l	259	chr4	53635098	53640160	6158	-0.731318	1.95e-12		6(AGCACCTGCA,+,0.00),566(AGCAGGTGGA,-,0.00),3003(CTCACCTGGT,+,0.00)	2182(TTGTCCTTCACC,+,0.00),3145(CCCCAAGGTTAC,-,0.00)	2436(GCTATTCAAAGA,+,0.00)	5(AAGCACCTGCAT,+,0.00),565(AAGCAGGTGGAC,-,0.00)	1601(CCAAGGTGAG,-,0.00),3147(CCAAGGTTAC,-,0.00)		396(CTTGGCAG,-,0.00),576(CTTGCCAG,-,0.00),577(TTGCCAGC,+,0.00),1349(TTTGCCAG,-,0.00),1775(CTTGGCAA,-,0.00),1776(TTGGCAAC,+,0.00),2211(CCTGGCAC,-,0.00),2759(CCTGCCAG,-,0.00),4125(CTTGGCAG,-,0.00),4126(TTGGCAGC,+,0.00)	475(CTTGGCTGAATGTCAA,+,0.00),476(TTGGCTGAATGTCAAC,-,0.00),2384(TCTGGCCAGTTGCCAC,+,0.00),2385(CTGGCCAGTTGCCACG,-,0.00),3867(CTGGGAAGTCGTCCAA,+,0.00)		n/a
Fsd1l	993	chr4	53628499	53630102	-2124	-0.731318	1.95e-12		1530(TACAGGTGTG,-,0.00)	799(TTGACCTCGTGG,+,0.00)					1169(GCTGGCAG,-,0.00),1170(CTGGCAGG,+,0.00)	705(GGGGCAAGGAGCCAGA,-,0.00)		n/a
Ppil6	2922	chr10	41500869	41501499	10745	-1.88187	2.19e-12								246(GCTGCCAA,-,0.00),247(CTGCCAAA,+,0.00)	363(CTTGGATCTTTTCCCA,+,0.00)		n/a
Ppp2r5a	906	chr1	191418758	191422413	-23544	-0.563729	2.69e-12		1944(AGCAGGTGGG,-,0.00),2736(CTCACCTGTA,+,0.00)	345(CTGACCTTGGCC,+,0.00),364(GTGACCTCTGAG,+,0.00),1732(GTGACCTTGGCC,+,0.00),2307(TCCCAAGGTGAC,-,0.00),2800(ATGACCTTTCAC,+,0.00)		1943(CAGCAGGTGGGA,-,0.00)	345(CTGACCTTGG,+,0.00),364(GTGACCTCTG,+,0.00),1732(GTGACCTTGG,+,0.00),2309(CCAAGGTGAC,-,0.00),2800(ATGACCTTTC,+,0.00)		948(CTGGCAAC,+,0.00),1408(CTTGCCAA,-,0.00),1409(TTGCCAAG,+,0.00),1435(CTGCCAGC,+,0.00),1589(CTTGGCAA,-,0.00),1782(TCTGGCAA,-,0.00),1783(CTGGCAAA,+,0.00),2256(GCTGGCAC,-,0.00),2329(CCTGCCAG,-,0.00),2330(CTGCCAGC,+,0.00),3486(TTTGCCAG,-,0.00),3487(TTGCCAGC,+,0.00),3518(CCTGCCAA,-,0.00),3519(CTGCCAAG,+,0.00)			n/a
Gpr22	1529	chr12	31724223	31727342	-11899	-0.90849	3.55e-12		1486(GTCAGGTGTG,-,0.00)	1544(GTTCAAGGTCAG,-,0.00),2096(GGGGAAGGGCAA,-,0.00),2528(GTGACCTCTATG,+,0.00)			1546(TCAAGGTCAG,-,0.00),2528(GTGACCTCTA,+,0.00)		951(GTGCCAAG,+,0.00)	1552(TCAGGCAGGCTGCCAC,+,0.00)		n/a
Gpr22	392	chr12	31702990	31714448	5164	-0.90849	3.55e-12	2548(TTTATTTTGAGA,-,0.00),4047(TTCAAAAATAAA,+,0.00),4503(TATGAAAATAGC,+,0.00),4731(TCCAAAATTAGA,+,0.00),7240(TCTATTTTTGAA,-,0.00),9750(TTTCAAAATAGA,+,0.00),10268(GCTGTTTTTGGA,-,0.00)	325(GGCAGGTGGA,-,0.00),1151(ACCACCTGCT,+,0.00)	2128(TTTCAAGGTGAT,-,0.00),2610(ATGACCTTGAAC,+,0.00),3724(TCAGAAGGTCAG,-,0.00),5988(CTAAAAGGTCAC,-,0.00)	1456(ACTATATCTAGC,+,0.00),2062(TCTCTATATAGA,-,0.00),2548(TTTATTTTGAGA,+,0.00),4047(TTCAAAAATAAA,-,0.00),4399(GTTATATATAGC,+,0.00),4503(TATGAAAATAGC,-,0.00),4731(TCCAAAATTAGA,-,0.00),5041(TCTTTTTATAGT,+,0.00),5074(CCTATTTTTGTG,+,0.00),7240(TCTATTTTTGAA,+,0.00),7389(CCTAATTCTGGT,+,0.00),9750(TTTCAAAATAGA,-,0.00),10268(GCTGTTTTTGGA,+,0.00)	324(AGGCAGGTGGAT,-,0.00),1150(CACCACCTGCTG,+,0.00)	2130(TCAAGGTGAT,-,0.00),2610(ATGACCTTGA,+,0.00),3726(AGAAGGTCAG,-,0.00),5990(AAAAGGTCAC,-,0.00)	4399(GTTATATATAGC,+,0.00),7240(TCTATTTTTGAA,+,0.00)	3382(GCTGCCAA,-,0.00),4134(TTTGCCAA,-,0.00),4135(TTGCCAAG,+,0.00),4464(TTGCCAGA,+,0.00),5647(TTTGGCAG,-,0.00),6847(GCTGCCAA,-,0.00),6848(CTGCCAAG,+,0.00),7073(TTTGGCAG,-,0.00),9209(GCTGGCAC,-,0.00)	3374(CCTGGGCTGCTGCCAA,+,0.00),3375(CTGGGCTGCTGCCAAT,-,0.00)	4504(ATGAAAATAG,+,0.00),4732(CCAAAATTAG,+,0.00),5075(CTATTTTTGT,-,0.00),7241(CTATTTTTGA,-,0.00)	n/a
Serinc5	871	chr13	92655537	92658266	45763	-0.54894	4.46e-12		1846(TGCAGGTGGA,-,0.00),2226(ACCACCTGCT,+,0.00)		21(CCCCAAAATAAA,-,0.00),1665(GCCAGGAATAGG,-,0.00)	1845(GTGCAGGTGGAG,-,0.00),2225(AACCACCTGCTT,+,0.00)			290(TTTGGCAA,-,0.00),291(TTGGCAAG,+,0.00),630(CTGCCAGG,+,0.00),1638(TTTGGCAA,-,0.00),1639(TTGGCAAA,+,0.00),1759(CTGCCAGG,+,0.00),1898(GTTGGCAG,-,0.00),2088(TTTGGCAG,-,0.00)		1666(CCAGGAATAG,+,0.00)	n/a
Serinc5	2584	chr13	92651823	92653643	41595	-0.54894	4.46e-12	1444(GCTATTTTCAGT,-,0.00)	100(GGCACCTGTA,+,0.00),1396(AGCACCTGGT,+,0.00)	310(ACCCAAGGTTAA,-,0.00)	1444(GCTATTTTCAGT,+,0.00)				378(CTTGCCAC,-,0.00),856(GTGCCAAC,+,0.00),1528(CCTGGCAC,-,0.00)		1445(CTATTTTCAG,-,0.00)	n/a
Mxd4	396	chr5	34217205	34218975	-30380	-0.378636	7.19e-12	1027(TTTATTTTTATT,-,0.00)	123(GGCAGGTGCC,-,0.00),1443(AACAGGTGGA,-,0.00)	777(GTGCCCTCCACT,+,0.00)		122(GGGCAGGTGCCT,-,0.00),1442(CAACAGGTGGAG,-,0.00)			222(CCTGGCAG,-,0.00),223(CTGGCAGG,+,0.00),363(CTGGCAGG,+,0.00),489(GTTGGCAC,-,0.00),542(GTGCCAGG,+,0.00),907(GTGCCAAG,+,0.00),1555(CTGCCAGA,+,0.00)	560(CCTGGGTGTCTGCCCG,+,0.00),561(CTGGGTGTCTGCCCGG,-,0.00)		n/a
Lama5	163	chr2	180205666	180208835	18609	-0.918203	7.57e-12		804(TCCACCTGGG,+,0.00),816(TACAGGTGTG,-,0.00),1054(CTCACCTGAA,+,0.00),2219(GTCAGGTGGC,-,0.00),2701(AACACCTGCA,+,0.00)	678(CTGTCCTTGACC,+,0.00),684(TTGACCTTGGCC,+,0.00),1420(TACCAAGGACAC,-,0.00),2416(GTCCAAGGTCAA,-,0.00),2645(CCCAGAGGTCAG,-,0.00)		2700(GAACACCTGCAG,+,0.00)	678(CTGTCCTTGA,+,0.00),684(TTGACCTTGG,+,0.00),1422(CCAAGGACAC,-,0.00),2418(CCAAGGTCAA,-,0.00)		158(CTGCCAGC,+,0.00),432(GTGCCAGG,+,0.00),825(GTGCCAAG,+,0.00),2203(CCTGCCAA,-,0.00),2204(CTGCCAAC,+,0.00),2244(CCTGCCAA,-,0.00),2245(CTGCCAAG,+,0.00),2285(GCTGGCAG,-,0.00),2286(CTGGCAGG,+,0.00),2307(GCTGCCAG,-,0.00),2308(CTGCCAGA,+,0.00),2467(GCTGGCAG,-,0.00),2468(CTGGCAGC,+,0.00),2667(GTTGGCAA,-,0.00),2668(TTGGCAAA,+,0.00)	591(TCAGGCCCAGGGCCAG,+,0.00),592(CAGGCCCAGGGCCAGG,-,0.00)		n/a
Fign	2149	chr2	64050655	64054414	45504	-1.02392	7.61e-12	461(TTTAAAAATAAC,+,0.00),1908(TCTATTTTAATA,-,0.00),2705(GCTATTTATAGC,-,0.00),2819(TCTATTTTTACT,-,0.00)		982(ATACAAGGTCAA,-,0.00)	461(TTTAAAAATAAC,-,0.00),835(ACTATTTAAAGA,+,0.00),1908(TCTATTTTAATA,+,0.00),2536(ATTATTTTTGTA,+,0.00),2705(GCTATTTATAGC,+,0.00),2819(TCTATTTTTACT,+,0.00)		984(ACAAGGTCAA,-,0.00),3140(GCAAGGTGAC,-,0.00)	2705(GCTATTTATAGC,+,0.00)	1385(GTTGGCAA,-,0.00),3202(TTTGCCAG,-,0.00),3203(TTGCCAGA,+,0.00)		836(CTATTTAAAG,-,0.00),1663(CTATTTTCAT,-,0.00),1909(CTATTTTAAT,-,0.00),2706(CTATTTATAG,-,0.00),2820(CTATTTTTAC,-,0.00)	ERR-activated
Fign	2530	chr2	64067330	64071372	28687	-1.02392	7.61e-12	65(AGTAAAAATAGA,+,0.00),544(TCTATTTTAAAC,-,0.00),1796(CCTATAAATAGG,+,0.00),2069(TCTATTTTTGGC,-,0.00),2592(ATCAGAAATAGC,+,0.00)		3266(GTCCAAGGTCAT,-,0.00)	65(AGTAAAAATAGA,-,0.00),544(TCTATTTTAAAC,+,0.00),1796(CCTATAAATAGG,-,0.00),2069(TCTATTTTTGGC,+,0.00),2219(TCTTGAAATAAC,-,0.00),2592(ATCAGAAATAGC,-,0.00),2667(TTTAATTTTGGA,+,0.00)		3268(CCAAGGTCAT,-,0.00)	544(TCTATTTTAAAC,+,0.00),2069(TCTATTTTTGGC,+,0.00)	308(TTTGCCAA,-,0.00),309(TTGCCAAC,+,0.00),508(GTGCCAAG,+,0.00),1375(GTTGGCAG,-,0.00),2075(TTTGGCAA,-,0.00),2076(TTGGCAAC,+,0.00)		66(GTAAAAATAG,+,0.00),1797(CTATAAATAG,+,0.00),2070(CTATTTTTGG,-,0.00)	ERR-activated
Ankrd6	982	chr4	32889035	32891451	-25710	-1.06222	7.73e-12	1197(CCTATTTCTGGT,-,0.00)	333(TCCACCTGCT,+,0.00)	573(TCTCAAGGGGAC,-,0.00),1996(TTGTCCTTGACT,+,0.00)	1197(CCTATTTCTGGT,+,0.00),1448(GCCATTTCTAGG,+,0.00)	332(TTCCACCTGCTG,+,0.00)	1996(TTGTCCTTGA,+,0.00)		211(GCTGCCAG,-,0.00),212(CTGCCAGG,+,0.00),369(GCTGCCAG,-,0.00),370(CTGCCAGG,+,0.00),1822(CTGCCAAG,+,0.00)	362(TTGGAGAGCTGCCAGG,-,0.00)	1198(CTATTTCTGG,-,0.00)	n/a
Prkab1	395	chr5	116018252	116025365	2620	-0.588713	8.29e-12		1362(ATCACCTGTC,+,0.00),1641(TCCACCTGGC,+,0.00),3049(GTCACCTGGT,+,0.00),3531(CCCACCTGCC,+,0.00),7023(TCCAGGTGTT,-,0.00)	1148(CTGACCTTCCAG,+,0.00),1188(AACAAAGGTCAC,-,0.00),1337(AGCCAAGGTCAC,-,0.00),1540(AGGCAAGGGCAG,-,0.00),2403(CTGGAAGGTCAA,-,0.00),5117(ATGCCCTTGGAC,+,0.00)	4608(CTCTTAAATAGC,-,0.00)	3530(CCCCACCTGCCA,+,0.00)	1148(CTGACCTTCC,+,0.00),1190(CAAAGGTCAC,-,0.00),1339(CCAAGGTCAC,-,0.00),2405(GGAAGGTCAA,-,0.00),5117(ATGCCCTTGG,+,0.00)		148(TTTGGCAA,-,0.00),149(TTGGCAAC,+,0.00),1395(CTGGCAGG,+,0.00),1409(GCTGGCAG,-,0.00),1421(CCTGGCAG,-,0.00),1841(GTGCCAAG,+,0.00),3361(GCTGCCAG,-,0.00),3362(CTGCCAGG,+,0.00),3429(GCTGGCAG,-,0.00),3430(CTGGCAGC,+,0.00),3535(CCTGCCAA,-,0.00),4862(CCTGGCAA,-,0.00),4863(CTGGCAAA,+,0.00),5015(GTTGGCAA,-,0.00),5016(TTGGCAAC,+,0.00),5400(TCTGGCAG,-,0.00)	2470(GCGGGCTGGGTGCCAC,+,0.00),2471(CGGGCTGGGTGCCACG,-,0.00),2518(TTGTCAGTGTGCCATG,-,0.00)		n/a
Isoc1	318	chr18	58710962	58714805	53401	-0.540197	9.77e-12	655(TCTAATTTTAGA,-,0.00),939(TACAAAAATAGT,+,0.00),1635(TCTAAATATAGT,+,0.00),3266(TCTATTTGTGGT,-,0.00),3341(ACTAAAAATAGA,+,0.00)	457(ACCAGGTGGT,-,0.00),3171(AGCACCTGTG,+,0.00)	1601(ACCCAAGGTCAT,-,0.00),2878(ATGACCTTTCCC,+,0.00),3278(TTTGAAGGTGAC,-,0.00)	655(TCTAATTTTAGA,+,0.00),763(TCTATAAATAAG,-,0.00),939(TACAAAAATAGT,-,0.00),1635(TCTAAATATAGT,-,0.00),3266(TCTATTTGTGGT,+,0.00),3341(ACTAAAAATAGA,-,0.00)		1603(CCAAGGTCAT,-,0.00),2878(ATGACCTTTC,+,0.00),3280(TGAAGGTGAC,-,0.00)	655(TCTAATTTTAGA,+,0.00),3341(ACTAAAAATAGA,-,0.00)	1722(GTGCCAGC,+,0.00)	1713(TGAGGCAGAGTGCCAG,+,0.00),1714(GAGGCAGAGTGCCAGC,-,0.00)	656(CTAATTTTAG,-,0.00),940(ACAAAAATAG,+,0.00),1636(CTAAATATAG,+,0.00),3267(CTATTTGTGG,-,0.00),3342(CTAAAAATAG,+,0.00),3381(CTGAGAATAG,+,0.00)	n/a
Cdip1	2641	chr16	4773079	4774571	15637	-0.52321	1.01e-11	1439(ACCATAAATAAA,+,0.00)	101(CACACCTGGG,+,0.00)	148(CTGACCTTCAGT,+,0.00)	1350(CACAAAAATAAA,-,0.00),1439(ACCATAAATAAA,-,0.00)		148(CTGACCTTCA,+,0.00)		96(CCTGGCAC,-,0.00),227(TCTGGCAG,-,0.00),228(CTGGCAGC,+,0.00),467(GTGCCAGG,+,0.00),619(CCTGGCAG,-,0.00),620(CTGGCAGC,+,0.00)	227(TCTGGCAGCAAGCCAG,+,0.00),228(CTGGCAGCAAGCCAGT,-,0.00)	1042(CTTCAAATAG,+,0.00)	n/a
Adgrd1	221	chr5	129198970	129201392	103431	-1.01994	1.02e-11		913(CCCAGGTGAC,-,0.00),1575(CTCAGGTGTC,-,0.00)	1138(GGCCAAGGGCAT,-,0.00),1269(GGTCAGGGTCAC,-,0.00)			1140(CCAAGGGCAT,-,0.00),1271(TCAGGGTCAC,-,0.00)		1332(CCTGGCAG,-,0.00),1333(CTGGCAGC,+,0.00),1353(GTTGGCAC,-,0.00),2410(GCTGGCAA,-,0.00)	376(CTGGGCTCAGTTCCCA,+,0.00),377(TGGGCTCAGTTCCCAG,-,0.00),1353(GTTGGCACTATGCCCA,+,0.00),1354(TTGGCACTATGCCCAG,-,0.00)		n/a
Pdzd3	866	chr9	44248785	44250326	1909	-2.56355	1.24e-11		11(GGCACCTGAG,+,0.00)		512(TCTATGTTTAGA,+,0.00)				555(CTGCCAGG,+,0.00),646(CTGCCAAA,+,0.00),1193(GTGCCAAG,+,0.00)			n/a
Fgf16	2942	chrX	105670761	105672344	-92925	0.903167	1.28e-11		225(TGCAGGTGTG,-,0.00),1056(TTCACCTGGC,+,0.00),1562(TGCACCTGAG,+,0.00)	69(TTTCAAGGACAA,-,0.00),384(ATGACCTTGGAT,+,0.00)	675(GCCAAATTTAGT,-,0.00),1203(CCCACAAATAGC,-,0.00)	224(TTGCAGGTGTGT,-,0.00)	71(TCAAGGACAA,-,0.00),384(ATGACCTTGG,+,0.00)		345(GCTGGCAC,-,0.00),1229(CTTGGCAC,-,0.00)		1204(CCACAAATAG,+,0.00)	n/a
Plcd3	96	chr11	103057041	103059307	22774	-1.08855	1.96e-11	1389(TCTATTCTTGGC,-,0.00)	45(CTCAGGTGGG,-,0.00),422(TCCACCTGGA,+,0.00),484(GGCACCTGCA,+,0.00),958(GACACCTGAT,+,0.00),1068(GACACCTGCT,+,0.00),1818(ACCAGGTGGT,-,0.00)	774(ATGACCTCCATC,+,0.00),1078(ATCACCTTGAGG,+,0.00),1094(CTGCCCTTGTCC,+,0.00)	1389(TCTATTCTTGGC,+,0.00)	483(GGGCACCTGCAG,+,0.00),1067(TGACACCTGCTA,+,0.00)	774(ATGACCTCCA,+,0.00),1078(ATCACCTTGA,+,0.00)	1389(TCTATTCTTGGC,+,0.00)	162(CTTGCCAA,-,0.00),163(TTGCCAAG,+,0.00),258(CTTGGCAA,-,0.00),259(TTGGCAAG,+,0.00),468(GTTGCCAA,-,0.00),469(TTGCCAAA,+,0.00),688(TTGCCAGC,+,0.00),889(CCTGCCAG,-,0.00),1264(CTGCCAGA,+,0.00),1585(CTGCCAAG,+,0.00)		1390(CTATTCTTGG,-,0.00)	n/a
Plcd3	526	chr11	103093612	103103778	2963	-1.08855	1.96e-11		523(CACACCTGAC,+,0.00),1553(CTCAGGTGGG,-,0.00),1652(TCCACCTGAC,+,0.00),1701(CACAGGTGTC,-,0.00),2091(GCCACCTGGC,+,0.00),3001(TGCAGGTGTG,-,0.00),3105(CCCAGGTGGT,-,0.00),3986(GGCACCTGCT,+,0.00),5890(CCCAGGTGTG,-,0.00),6116(CTCACCTGAA,+,0.00),6860(CACACCTGCA,+,0.00),7086(AGCAGGTGCT,-,0.00),7606(CCCAGGTGTG,-,0.00),7681(ACCAGGTGGC,-,0.00),9683(GCCACCTGCC,+,0.00)	474(CTGACCTTGGCT,+,0.00),2609(TTGCCCTTGCAT,+,0.00),3666(ATGACCTTCCTG,+,0.00),5120(GTGCCCTTGGAA,+,0.00),5369(CTGTCCTTGGCC,+,0.00),7313(ATGACCTTGAAC,+,0.00)		3000(CTGCAGGTGTGT,-,0.00),3985(AGGCACCTGCTA,+,0.00),6859(CCACACCTGCAA,+,0.00),7085(CAGCAGGTGCTG,-,0.00),9682(TGCCACCTGCCT,+,0.00)	474(CTGACCTTGG,+,0.00),1437(GTGACCTTAA,+,0.00),3666(ATGACCTTCC,+,0.00),5120(GTGCCCTTGG,+,0.00),7313(ATGACCTTGA,+,0.00)		342(GCTGGCAC,-,0.00),1153(CCTGGCAG,-,0.00),2095(CCTGGCAC,-,0.00),2262(CTGGCAGG,+,0.00),2327(CTTGGCAC,-,0.00),3568(CCTGCCAA,-,0.00),3569(CTGCCAAA,+,0.00),4688(GTTGGCAG,-,0.00),4689(TTGGCAGC,+,0.00),6974(CTTGCCAG,-,0.00),6975(TTGCCAGG,+,0.00),6994(GCTGGCAG,-,0.00),7673(CCTGGCAA,-,0.00),7674(CTGGCAAA,+,0.00),8639(CTGCCAAG,+,0.00),9117(TTGCCAGC,+,0.00),9513(CCTGGCAG,-,0.00),9680(CTTGCCAC,-,0.00)	4950(GCTGGCTTGCTTCCAG,+,0.00),4951(CTGGCTTGCTTCCAGC,-,0.00),5142(GATGGCAGGCAGCCAG,+,0.00),5143(ATGGCAGGCAGCCAGG,-,0.00),7927(AGGGCCCAGGGCCAGG,-,0.00),8491(CCGGGCTCGGGGCCAA,+,0.00),8492(CGGGCTCGGGGCCAAT,-,0.00)		n/a
Cryba4	1343	chr5	112251558	112256423	-1472	-3.1163	2.47e-11	2683(TCTATAAATAGC,+,0.00)	1310(CTCACCTGCC,+,0.00),2527(AGCACCTGGC,+,0.00),3098(TGCAGGTGGC,-,0.00),3748(GGCAGGTGTG,-,0.00),4704(CCCACCTGGA,+,0.00)	970(AGACAAGGTCAG,-,0.00),2071(CTGACCTTCTGA,+,0.00),2079(CTGACCTCCATG,+,0.00),2809(CTGCCCTTGAGG,+,0.00),2897(TTGCCCTTCAAG,+,0.00)	1039(GCCAGAGATAGA,-,0.00),2683(TCTATAAATAGC,-,0.00),4568(TCCCAGAATAGA,-,0.00)	3097(ATGCAGGTGGCC,-,0.00),3747(GGGCAGGTGTGC,-,0.00)	972(ACAAGGTCAG,-,0.00),2071(CTGACCTTCT,+,0.00),2079(CTGACCTCCA,+,0.00),2809(CTGCCCTTGA,+,0.00)	2683(TCTATAAATAGC,-,0.00)	6(GTGCCAGG,+,0.00),228(GTTGGCAC,-,0.00),2710(CCTGGCAA,-,0.00),2711(CTGGCAAG,+,0.00),2745(TTTGGCAA,-,0.00),2746(TTGGCAAG,+,0.00),3405(CCTGCCAG,-,0.00),3406(CTGCCAGG,+,0.00),4016(GCTGGCAG,-,0.00),4017(CTGGCAGC,+,0.00),4223(CTGCCAGG,+,0.00)	1064(CCTGGCCAAGGCCCAG,+,0.00),1065(CTGGCCAAGGCCCAGA,-,0.00),2745(TTTGGCAAGCTGCCCA,+,0.00),2746(TTGGCAAGCTGCCCAT,-,0.00),3112(CCTGGCCAGATTCCAG,+,0.00),3113(CTGGCCAGATTCCAGC,-,0.00),3434(GCTGGCCCTTGGCCCG,+,0.00),3435(CTGGCCCTTGGCCCGG,-,0.00),4012(CTAGGCTGGCAGCCAG,+,0.00),4013(TAGGCTGGCAGCCAGC,-,0.00),4367(CCAGGCTGAAAGCCAA,+,0.00),4368(CAGGCTGAAAGCCAAA,-,0.00)	2684(CTATAAATAG,+,0.00),4112(CCAACAATAG,+,0.00),4569(CCCAGAATAG,+,0.00)	n/a
Tnni1	787	chr1	135798494	135802930	1201	-0.834005	3.13e-11	881(TCTATTTTTACT,-,0.00),3896(TCTGGAAATAGC,+,0.00)	199(AACAGGTGTG,-,0.00),701(CCCAGGTGAA,-,0.00),1494(TTCACCTGTC,+,0.00),1503(CTCACCTGCA,+,0.00)	1801(GTGCCCTTGAAC,+,0.00),1817(GTCCAAGGTCAT,-,0.00),1864(GAGGAAGGTCAG,-,0.00),2417(CCCAGAGGTCAG,-,0.00)	881(TCTATTTTTACT,+,0.00),3896(TCTGGAAATAGC,-,0.00)		1801(GTGCCCTTGA,+,0.00),1819(CCAAGGTCAT,-,0.00),1866(GGAAGGTCAG,-,0.00)		569(CCTGCCAG,-,0.00),570(CTGCCAGC,+,0.00),1582(GTTGGCAG,-,0.00),1583(TTGGCAGG,+,0.00),1944(GCTGGCAG,-,0.00),1945(CTGGCAGC,+,0.00),2260(CTTGGCAG,-,0.00),2261(TTGGCAGG,+,0.00),3122(GTGCCAGC,+,0.00),4107(CTTGCCAC,-,0.00)	2260(CTTGGCAGGAGGCCCA,+,0.00),2261(TTGGCAGGAGGCCCAG,-,0.00),2343(CATGGCTAAATGCCCA,+,0.00),2344(ATGGCTAAATGCCCAC,-,0.00)	183(CTAAAAATAC,+,0.00),882(CTATTTTTAC,-,0.00),3897(CTGGAAATAG,+,0.00)	n/a
1700025G04Rik	52	chr1	152166991	152169584	-77967	-0.607032	3.27e-11	398(ACCCAAAATAGG,+,0.00)	2330(TTCACCTGTC,+,0.00)	857(GTGCCCTTGGCT,+,0.00),1465(TTGACCTTCTGC,+,0.00)	398(ACCCAAAATAGG,-,0.00),540(CATAAAATTAGC,-,0.00),1137(ACCCTGAATAGC,-,0.00),1350(TCCAAATTTAGC,-,0.00)		857(GTGCCCTTGG,+,0.00),1465(TTGACCTTCT,+,0.00)		928(TTTGGCAG,-,0.00),1781(TTTGGCAG,-,0.00),2415(GTTGCCAA,-,0.00),2416(TTGCCAAA,+,0.00)		399(CCCAAAATAG,+,0.00)	n/a
1700025G04Rik	1436	chr1	151986062	151987218	103680	-0.607032	3.27e-11				469(TCTAAATTTGGA,+,0.00)				231(GTGCCAGC,+,0.00),353(GTGCCAGG,+,0.00),446(CTGCCAAG,+,0.00)			n/a
Alpl	186	chr4	137768078	137770585	-2856	-1.21286	3.65e-11		1295(GGCAGGTGTG,-,0.00)	1001(CTGCCCTTGGGC,+,0.00),1095(GCCCGAGGGCAA,-,0.00),1630(CTAAAAGGTCAC,-,0.00)	602(GTTATTTAGGGT,+,0.00)	1294(AGGCAGGTGTGA,-,0.00)	1001(CTGCCCTTGG,+,0.00),1632(AAAAGGTCAC,-,0.00)		130(CTTGGCAG,-,0.00),131(TTGGCAGG,+,0.00),469(GTGCCAAG,+,0.00),938(CCTGCCAG,-,0.00),939(CTGCCAGC,+,0.00),1054(CTGCCAGG,+,0.00),1649(CCTGGCAG,-,0.00),1846(GCTGCCAG,-,0.00),1847(CTGCCAGA,+,0.00)			n/a
Alpl	2071	chr4	137749950	137751001	16000	-1.21286	3.65e-11	363(GCTAATTTTAGC,-,0.00),454(ACTATTTTTAAA,-,0.00)	562(GACACCTGAG,+,0.00)	709(GGCCAAGGACAC,-,0.00)	363(GCTAATTTTAGC,+,0.00),454(ACTATTTTTAAA,+,0.00),681(CCCAGGAATAGC,-,0.00)		711(CCAAGGACAC,-,0.00)	363(GCTAATTTTAGC,+,0.00)	356(CTGCCAGG,+,0.00)		364(CTAATTTTAG,-,0.00),455(CTATTTTTAA,-,0.00),682(CCAGGAATAG,+,0.00)	n/a
Gnptab	1744	chr10	88378664	88386819	3473	0.526407	4.06e-11	5583(ACTATAAATAGC,+,0.00),6663(AACAAAAATAAA,+,0.00)	2318(TACAGGTGAG,-,0.00),4731(GGCACCTGGA,+,0.00),6330(AGCAGGTGCA,-,0.00)	391(CCCAAAGGGCAG,-,0.00),439(CTGCCCTTGCCC,+,0.00),3490(CCTCAAGGTCAT,-,0.00),3520(TTGCCCTTCACC,+,0.00),4160(ATGACCTTGAAA,+,0.00),7666(GTGACCTCCAGT,+,0.00)	5583(ACTATAAATAGC,-,0.00),6663(AACAAAAATAAA,-,0.00)	6329(AAGCAGGTGCAT,-,0.00)	3492(TCAAGGTCAT,-,0.00),4160(ATGACCTTGA,+,0.00),7666(GTGACCTCCA,+,0.00)	5583(ACTATAAATAGC,-,0.00)	2203(GTGCCAGG,+,0.00),3469(GTTGGCAG,-,0.00),3470(TTGGCAGC,+,0.00),5651(CCTGCCAA,-,0.00),5652(CTGCCAAG,+,0.00),7223(GTGGCAAG,+,0.00),7575(CTGCCAGG,+,0.00),7807(GTGCCAGC,+,0.00)		5584(CTATAAATAG,+,0.00),7889(CTGAGAATAG,+,0.00)	n/a
Gnptab	1794	chr10	88412162	88413734	33680	0.526407	4.06e-11		135(GCCAGGTGGC,-,0.00)	1190(CTGACCTTCCTG,+,0.00),1499(CATCAAGGTGAC,-,0.00)			1190(CTGACCTTCC,+,0.00),1501(TCAAGGTGAC,-,0.00)		718(TTTGGCAA,-,0.00),719(TTGGCAAG,+,0.00)			n/a
2900026A02Rik	890	chr5	113110101	113116588	25241	-0.517398	5.25e-11	4404(CCTATTTATAGA,-,0.00)	1646(ACCAGGTGGT,-,0.00),2312(AACAGGTGAC,-,0.00),3110(CCCAGGTGAC,-,0.00),3269(TTCAGGTGAG,-,0.00),3283(CACACCTGTT,+,0.00),4132(TGCAGGTGAT,-,0.00),5405(AGCAGGTGAG,-,0.00),5443(CCCACCTGAG,+,0.00),5922(ACCACCTGAG,+,0.00),6402(GGCACCTGCA,+,0.00)		1448(TTTATTTCAGGC,+,0.00),2533(TCCGTAAATAAA,-,0.00),4404(CCTATTTATAGA,+,0.00)	3282(CCACACCTGTTC,+,0.00),6401(GGGCACCTGCAA,+,0.00)		4404(CCTATTTATAGA,+,0.00)	4702(TCTGGCAG,-,0.00),4703(CTGGCAGG,+,0.00)		4405(CTATTTATAG,-,0.00)	n/a
Erbb4	171	chr1	68973033	68974746	134170	-1.08172	5.25e-11	275(GATAATAATAGC,+,0.00)	451(CCCAGGTGAT,-,0.00)	292(AGGAAAGGTCAT,-,0.00)			294(GAAAGGTCAT,-,0.00),1123(AAAAGGTCAT,-,0.00)	275(GATAATAATAGC,-,0.00)	145(CTTGGCAA,-,0.00)	904(CTGGGATCACTTCCAA,+,0.00)		n/a
Rpl3l	2322	chr17	24730906	24734253	-106	-0.966005	7.75e-11	1655(CTTAAAAATAGC,+,0.00)	2172(TCCACCTGTA,+,0.00),2509(AGCAGGTGCC,-,0.00),3309(CTCACCTGCT,+,0.00)	889(TACCAAGGTCAT,-,0.00),1532(CTGCAAGGTCAT,-,0.00),2033(GTGACCTTCAGG,+,0.00)	1655(CTTAAAAATAGC,-,0.00)	2508(AAGCAGGTGCCT,-,0.00)	891(CCAAGGTCAT,-,0.00),1534(GCAAGGTCAT,-,0.00),2033(GTGACCTTCA,+,0.00),2378(CTGACCTTAA,+,0.00)	1655(CTTAAAAATAGC,-,0.00)	2334(GTTGCCAG,-,0.00),2335(TTGCCAGG,+,0.00),2756(CCTGGCAC,-,0.00),3003(CCTGCCAG,-,0.00),3004(CTGCCAGA,+,0.00),3256(CCTGGCAG,-,0.00),3257(CTGGCAGG,+,0.00)	1944(TCTGGCACCTTCCCCG,+,0.00),2756(CCTGGCACCCTGCCCG,+,0.00),2757(CTGGCACCCTGCCCGA,-,0.00)	1656(TTAAAAATAG,+,0.00)	ERR-activated
Pfn2	2881	chr3	57845367	57848360	894	-0.53314	7.96e-11	249(GTTATTTATAAA,-,0.00)	270(GTCAGGTGCT,-,0.00),985(AGCACCTGTG,+,0.00),1951(CACACCTGCC,+,0.00),2983(TGCACCTGGT,+,0.00)		204(TCCCTAAATAGT,-,0.00)	984(GAGCACCTGTGA,+,0.00),1950(GCACACCTGCCG,+,0.00)			214(GTTGGCAG,-,0.00),1733(CCTGGCAG,-,0.00),1734(CTGGCAGC,+,0.00),2061(CCTGGCAG,-,0.00),2062(CTGGCAGC,+,0.00),2101(CTGCCAAC,+,0.00),2346(GCTGGCAG,-,0.00),2347(CTGGCAGC,+,0.00)		205(CCCTAAATAG,+,0.00)	ERR-activated
Lyrm9	215	chr11	78802235	78805679	-22638	-0.55697	8.62e-11	2441(AATAAAAATACC,+,0.00),3250(GCTATATCTGGC,-,0.00)	229(AGCAGGTGTA,-,0.00),279(GCCAGGTGGC,-,0.00),2536(CTCACCTGCC,+,0.00),3347(GGCAGGTGTC,-,0.00)	1414(CTGACCTCCACC,+,0.00),1438(CTGTCCTTGGAC,+,0.00),3333(TGCCGAGGGCAC,-,0.00)	2647(CCCAAAAATGGC,-,0.00),2962(TATTTAAATAGA,-,0.00),3250(GCTATATCTGGC,+,0.00)	228(AAGCAGGTGTAG,-,0.00),3346(GGGCAGGTGTCC,-,0.00)	1414(CTGACCTCCA,+,0.00)		1507(CCTGCCAG,-,0.00),1508(CTGCCAGC,+,0.00),1545(CCTGGCAC,-,0.00),2043(GTTGGCAA,-,0.00),2044(TTGGCAAA,+,0.00),3118(CTGCCAAG,+,0.00)	1545(CCTGGCACTGCTCCCG,+,0.00),1546(CTGGCACTGCTCCCGG,-,0.00),2164(CTGGCTTCAGGCCTGG,-,0.00)	2478(CTGCAAATAG,+,0.00),2648(CCAAAAATGG,+,0.00)	n/a
Ptgds	307	chr2	25466591	25470888	1010	-0.861046	9.17e-11		236(GTCACCTGGA,+,0.00),724(CTCACCTGCG,+,0.00),2807(GTCAGGTGGA,-,0.00),3096(AGCAGGTGCC,-,0.00),4240(GCCAGGTGGT,-,0.00)	2330(TTGCCCTTGAAG,+,0.00),3897(CTGCCCTTCATC,+,0.00)	3179(CCTATTTATGAG,+,0.00),3287(GCTAATTATGTA,+,0.00)	3095(GAGCAGGTGCCT,-,0.00)	2330(TTGCCCTTGA,+,0.00)		755(CTGCCAAG,+,0.00),993(GCTGGCAG,-,0.00),2830(GTGCCAGG,+,0.00)	2821(CCAGGCTGTGTGCCAG,+,0.00),2822(CAGGCTGTGTGCCAGG,-,0.00),3105(CTGGGCCTGATGCCAG,+,0.00),3106(TGGGCCTGATGCCAGC,-,0.00),3196(CTTGGCCTCCACCCAA,+,0.00)		ERR-suppressed
Mlxip	192	chr5	123421692	123425863	28979	-0.432486	9.21e-11	2333(CCTATTTATAGG,-,0.00),3430(ACCAAGAATAGC,+,0.00)	98(TGCAGGTGCT,-,0.00),136(GTCACCTGGT,+,0.00),156(GTCACCTGGG,+,0.00)	129(TCTGGAGGTCAC,-,0.00),3784(TGTAAAGGGCAT,-,0.00),4081(ATGACCTTGGTT,+,0.00)	894(TCCAGAAATGGG,-,0.00),1247(GCTAATTATATT,+,0.00),2333(CCTATTTATAGG,+,0.00),3007(TTTATTTAAGGG,+,0.00),3430(ACCAAGAATAGC,-,0.00)	97(GTGCAGGTGCTT,-,0.00)	131(TGGAGGTCAC,-,0.00),4081(ATGACCTTGG,+,0.00)		530(CCTGCCAG,-,0.00),531(CTGCCAGA,+,0.00),2429(GCTGGCAG,-,0.00),2887(TTTGCCAG,-,0.00)		2334(CTATTTATAG,-,0.00),2573(CCAACAATAG,+,0.00),3431(CCAAGAATAG,+,0.00)	ERR-activated
Fbxo9	2265	chr9	78088178	78090054	19540	-0.427553	9.8e-11			990(GTGTCCTTGCCT,+,0.00),1002(CTGCCCTTGACA,+,0.00)			1002(CTGCCCTTGA,+,0.00)		420(CCTGCCAA,-,0.00),421(CTGCCAAC,+,0.00),451(CCTGCCAG,-,0.00),565(CTGCCAGG,+,0.00),1181(GTGCCAAA,+,0.00),1221(CCTGGCAA,-,0.00),1222(CTGGCAAG,+,0.00),1457(CCTGGCAC,-,0.00)			n/a
Myh7b	1704	chr2	155610215	155614229	979	-0.652197	1.01e-10	864(GGTAAAAATAGC,+,0.00),1838(CTTATTTTTAGT,-,0.00)	447(TACAGGTGTC,-,0.00),543(TCCAGGTGCT,-,0.00),1042(GCCAGGTGGG,-,0.00),1074(ATCAGGTGGA,-,0.00),1801(TGCAGGTGGC,-,0.00),2703(CCCAGGTGTG,-,0.00)	594(TTGACCTTTGAC,+,0.00),981(CTGACCTTGACA,+,0.00),2636(ATGACCTTTGCA,+,0.00),3160(AGGGAAGGTCAG,-,0.00)	276(TTTAATTTTGGG,+,0.00),864(GGTAAAAATAGC,-,0.00),1838(CTTATTTTTAGT,+,0.00),1900(ACTATTTATGCC,+,0.00)	446(TTACAGGTGTCC,-,0.00),1800(GTGCAGGTGGCC,-,0.00)	594(TTGACCTTTG,+,0.00),981(CTGACCTTGA,+,0.00),1730(GTCACCTTGC,+,0.00),2636(ATGACCTTTG,+,0.00),3162(GGAAGGTCAG,-,0.00)	864(GGTAAAAATAGC,-,0.00)	1040(GTGCCAGG,+,0.00),3610(GCTGGCAC,-,0.00)		865(GTAAAAATAG,+,0.00),1839(TTATTTTTAG,-,0.00)	n/a
Myh7b	611	chr2	155605014	155607688	-4892	-0.652197	1.01e-10		478(GGCAGGTGGA,-,0.00),840(AGCAGGTGCT,-,0.00),1516(GCCACCTGTT,+,0.00),1871(CACACCTGCA,+,0.00)		133(TCTAAGAATAGT,-,0.00),1492(GCTATAGATAGA,-,0.00)	477(AGGCAGGTGGAT,-,0.00),839(AAGCAGGTGCTC,-,0.00),1515(TGCCACCTGTTC,+,0.00),1870(ACACACCTGCAC,+,0.00)			2099(GCTGGCAG,-,0.00),2100(CTGGCAGG,+,0.00),2413(GTGCCAGG,+,0.00)	1531(CCGGGCACAGGGCCCA,+,0.00),1532(CGGGCACAGGGCCCAG,-,0.00)	134(CTAAGAATAG,+,0.00)	n/a
Adcy6	1728	chr15	98600693	98610632	-930	-0.414477	1.02e-10	1118(TTTATTTTTACA,-,0.00),1930(TCTAAGAATAGC,+,0.00),5146(CCTATTTTTGTC,-,0.00),5574(TTTTAAAATAGC,+,0.00)	30(CACACCTGAA,+,0.00),213(CCCACCTGCT,+,0.00),237(TGCAGGTGCA,-,0.00),399(ACCACCTGCC,+,0.00),1010(CACAGGTGTA,-,0.00),1060(GCCACCTGCA,+,0.00),2272(GGCACCTGAA,+,0.00),3668(AACACCTGCA,+,0.00),5427(CACACCTGTC,+,0.00),6305(CCCAGGTGGC,-,0.00),6654(TCCACCTGTC,+,0.00),6669(CTCACCTGAA,+,0.00),9267(GCCAGGTGTG,-,0.00),9444(CGCACCTGCC,+,0.00),9756(CCCACCTGCT,+,0.00)	4244(ATGACCTCCGGA,+,0.00),4813(TTGACCTCTACA,+,0.00),6469(ATGCCCTTCAAC,+,0.00),6551(GGAAAAGGTCAC,-,0.00),9030(GTGCCCTCCACC,+,0.00)	1930(TCTAAGAATAGC,-,0.00),5146(CCTATTTTTGTC,+,0.00),5574(TTTTAAAATAGC,-,0.00)	212(CCCCACCTGCTG,+,0.00),236(CTGCAGGTGCAG,-,0.00),398(GACCACCTGCCC,+,0.00),1059(GGCCACCTGCAA,+,0.00),3667(GAACACCTGCAC,+,0.00),9443(CCGCACCTGCCA,+,0.00),9755(CCCCACCTGCTA,+,0.00)	4813(TTGACCTCTA,+,0.00),6553(AAAAGGTCAC,-,0.00)	1930(TCTAAGAATAGC,-,0.00),5146(CCTATTTTTGTC,+,0.00)	635(CCTGGCAC,-,0.00),1218(GTTGGCAG,-,0.00),1219(TTGGCAGG,+,0.00),1360(CTTGGCAG,-,0.00),1361(TTGGCAGC,+,0.00),2401(GCTGGCAG,-,0.00),2508(TCTGGCAA,-,0.00),2509(CTGGCAAG,+,0.00),2847(TCTGGCAA,-,0.00),2848(CTGGCAAG,+,0.00),3213(GCTGCCAG,-,0.00),3214(CTGCCAGG,+,0.00),3356(GCTGCCAG,-,0.00),3357(CTGCCAGG,+,0.00),3640(CTTGGCAG,-,0.00),3685(GTGCCAGC,+,0.00),3843(CCTGCCAG,-,0.00),3844(CTGCCAGG,+,0.00),5718…	2461(CTGGGCGCCAGGCCAG,+,0.00),7117(TCTGGCTGTGTTCCCA,+,0.00),7118(CTGGCTGTGTTCCCAG,-,0.00)	1931(CTAAGAATAG,+,0.00),5147(CTATTTTTGT,-,0.00)	n/a
Sdsl	1597	chr5	120466262	120467599	5833	-1.17151	1.11e-10		125(TCCACCTGCC,+,0.00),603(GGCAGGTGCT,-,0.00)	1015(CCTGAAGGACAG,-,0.00)		124(ATCCACCTGCCT,+,0.00),602(AGGCAGGTGCTA,-,0.00)			1236(TCTGGCAA,-,0.00),1237(CTGGCAAG,+,0.00),1283(GCTGGCAA,-,0.00),1284(CTGGCAAG,+,0.00)	321(TTGGCAATTATCCATA,-,0.00),493(CTTGGCTCTGTCCCCA,+,0.00),494(TTGGCTCTGTCCCCAG,-,0.00)		n/a
Vdr	441	chr15	97878072	97879931	29295	-2.21267	1.32e-10	831(GCTAAATATAGA,+,0.00),1275(GTCAAATATAGC,+,0.00)	1305(GCCACCTGAC,+,0.00)		831(GCTAAATATAGA,+,0.00),831(GCTAAATATAGA,-,0.00),1275(GTCAAATATAGC,-,0.00)			831(GCTAAATATAGA,-,0.00),1275(GTCAAATATAGC,-,0.00)	780(GCTGGCAA,-,0.00),949(GTGCCAGG,+,0.00),990(CTGCCAGC,+,0.00)		832(CTAAATATAG,+,0.00)	n/a
Asrgl1	2453	chr19	9312324	9313845	-177518	-0.691052	1.51e-10			938(GTGACCTTCGCT,+,0.00)	1405(TCCAAAAAAAGG,-,0.00)		938(GTGACCTTCG,+,0.00)		759(GTTGCCAG,-,0.00),760(TTGCCAGC,+,0.00)			ERR-activated
Asrgl1	2213	chr19	9116490	9118521	18061	-0.691052	1.51e-10		371(GGCAGGTGGA,-,0.00),771(GTCAGGTGCA,-,0.00),1966(TACAGGTGAG,-,0.00)	895(GCCAAAGGTGAC,-,0.00)	915(TCTATAATTAAC,-,0.00)	370(AGGCAGGTGGAT,-,0.00)			893(GTGCCAAA,+,0.00),1982(CTGCCAAG,+,0.00)	1034(CTGGGCATCGGGCCCA,+,0.00),1035(TGGGCATCGGGCCCAG,-,0.00),1974(AGGGGACACTGCCAAG,-,0.00)		ERR-activated
Tmem100	967	chr11	90099389	90102437	70565	-0.729191	0.000790394	2168(GTTATTTAAAGA,-,0.00),2591(TACAAAAATAAA,+,0.00)	461(CCCAGGTGGA,-,0.00),584(CCCACCTGAG,+,0.00),1948(AACACCTGTG,+,0.00)	257(GTGCCCTTGGCA,+,0.00),908(GGAGAAGGTCAT,-,0.00)	2168(GTTATTTAAAGA,+,0.00),2275(GCTAATTTGGGA,+,0.00),2591(TACAAAAATAAA,-,0.00),2643(TACATAATTAGC,-,0.00)		257(GTGCCCTTGG,+,0.00),910(AGAAGGTCAT,-,0.00)		615(CCTGCCAG,-,0.00),616(CTGCCAGA,+,0.00),1245(CTTGGCAC,-,0.00),1486(CTGCCAAA,+,0.00),1591(TTGGCAAG,+,0.00),1657(CCTGGCAG,-,0.00)	816(GTTGGCATGCATCCAT,+,0.00),817(TTGGCATGCATCCATC,-,0.00)		ERR-suppressed
Prkd1	566	chr12	50548801	50550924	99361	-0.921688	3.37e-10	2001(TCTAAAAATAAG,+,0.00)	375(GACAGGTGAG,-,0.00),762(GACACCTGAA,+,0.00),1181(GTCAGGTGTA,-,0.00),1220(GCCAGGTGGG,-,0.00)		1096(AGCATAAATAGA,-,0.00),1700(GCTAATTATATT,+,0.00),1813(TACTTAAATAGT,-,0.00),2001(TCTAAAAATAAG,-,0.00)				259(GCTGGCAC,-,0.00),303(TTTGCCAA,-,0.00),304(TTGCCAAA,+,0.00),509(CCTGCCAG,-,0.00),510(CTGCCAGG,+,0.00),1131(CTTGGCAG,-,0.00),1169(CTGCCAGC,+,0.00),1217(TTTGCCAG,-,0.00),1218(TTGCCAGG,+,0.00),1606(GCTGGCAC,-,0.00),1837(GTTGGCAA,-,0.00),1838(TTGGCAAA,+,0.00)	1562(GCTGGCTGGCTGCCCC,+,0.00),1563(CTGGCTGGCTGCCCCA,-,0.00)	2002(CTAAAAATAA,+,0.00)	n/a
Prdm11	831	chr2	93038504	93041955	5936	-0.554773	4.33e-10	3058(TTTAAAAATAAC,+,0.00)	666(TTCAGGTGTC,-,0.00),1498(CCCACCTGAG,+,0.00),1745(GCCAGGTGAC,-,0.00)	997(GTGCCCTTCAGC,+,0.00),2541(GCCCAAGGGCAG,-,0.00)	1037(TCCATAAATGGA,-,0.00),3058(TTTAAAAATAAC,-,0.00)		997(GTGCCCTTCA,+,0.00),1303(TTGTCCTTGG,+,0.00),2543(CCAAGGGCAG,-,0.00)		868(GTGCCAAG,+,0.00),1715(GCTGGCAA,-,0.00),1716(CTGGCAAC,+,0.00),2008(GCTGGCAA,-,0.00),2009(CTGGCAAG,+,0.00),2471(TTTGGCAG,-,0.00),2472(TTGGCAGC,+,0.00)	733(GAGGCAGAATGCCAGC,-,0.00)		n/a
Tcaim	770	chr9	122809250	122811288	4722	-0.675995	4.49e-10	1185(ATCAAAAATAGC,+,0.00)	457(AGCAGGTGAG,-,0.00),1686(GACACCTGTG,+,0.00)	1223(TTTAGAGGTCAC,-,0.00)	80(TATATATATAGC,-,0.00),1185(ATCAAAAATAGC,-,0.00)		438(CTCACCTTGG,+,0.00),1225(TAGAGGTCAC,-,0.00)	1185(ATCAAAAATAGC,-,0.00)	1156(TTTGGCAG,-,0.00),1157(TTGGCAGC,+,0.00),1531(TTTGCCAG,-,0.00),1532(TTGCCAGA,+,0.00)		1186(TCAAAAATAG,+,0.00)	n/a
Pfkfb4	2364	chr9	108988095	108992500	-1605	-0.846123	5.25e-10	501(TCTATAAATAGT,+,0.00),2100(TCCCAAAATAGC,+,0.00)	4164(GACAGGTGAG,-,0.00),4182(AACAGGTGAG,-,0.00)	2965(GTTCAAGGTTAT,-,0.00)	501(TCTATAAATAGT,-,0.00),2100(TCCCAAAATAGC,-,0.00)			501(TCTATAAATAGT,-,0.00),2100(TCCCAAAATAGC,-,0.00)	44(CCTGGCAA,-,0.00),45(CTGGCAAC,+,0.00),834(GTGCCAGG,+,0.00),2052(CTGGCAAG,+,0.00),2354(CCTGCCAG,-,0.00),2355(CTGCCAGG,+,0.00),2626(GCTGCCAG,-,0.00),2627(CTGCCAGC,+,0.00),3006(CCTGGCAA,-,0.00),3007(CTGGCAAC,+,0.00)	2346(GCAGGAAACCTGCCAG,+,0.00),2347(CAGGAAACCTGCCAGG,-,0.00),2635(CCTGGCCCTGGGCCCT,+,0.00)	502(CTATAAATAG,+,0.00),2101(CCCAAAATAG,+,0.00)	n/a
Trabd2b	1291	chr4	114485755	114487779	80043	-0.967541	5.52e-10		842(CACACCTGAC,+,0.00),1994(AACACCTGGT,+,0.00)	1389(TATGAAGGGCAG,-,0.00)					205(GCTGGCAC,-,0.00),1315(CTGCCAGC,+,0.00),1717(GTGCCAGC,+,0.00)	1281(CTGGGCCCCAGGCCAA,+,0.00),1282(TGGGCCCCAGGCCAAG,-,0.00),1533(CTGGGCACCATGCCCC,+,0.00)		ERR-activated
Trabd2b	1417	chr4	114495272	114496877	89350	-0.967541	5.52e-10		728(TCCAGGTGCT,-,0.00),1108(TTCACCTGCC,+,0.00),1267(GGCAGGTGTC,-,0.00),1385(TGCACCTGCA,+,0.00)	154(GGTAAAGGTCAT,-,0.00),394(ATGCCCTTCACA,+,0.00),1513(TGCCAAGGTTAC,-,0.00)	38(TTTAATTTTGGG,+,0.00)	1266(TGGCAGGTGTCT,-,0.00),1384(CTGCACCTGCAA,+,0.00)	156(TAAAGGTCAT,-,0.00),1515(CCAAGGTTAC,-,0.00)		645(CTTGGCAG,-,0.00),1112(CCTGCCAG,-,0.00),1113(CTGCCAGG,+,0.00),1154(TTTGGCAA,-,0.00),1155(TTGGCAAA,+,0.00)	1285(TTGGGCTGGGAGCCAC,+,0.00)		ERR-activated
Trabd2b	2361	chr4	114458171	114462649	53686	-0.967541	5.52e-10	2360(TATATAAATAGA,+,0.00)	361(TCCACCTGGC,+,0.00),2079(TTCAGGTGGG,-,0.00),2991(GCCACCTGAG,+,0.00),3046(ACCAGGTGTT,-,0.00)	747(GTGCCCTTGGCT,+,0.00),1813(GCTGAAGGACAG,-,0.00)	2360(TATATAAATAGA,-,0.00),3922(TCCAAGTATAGA,-,0.00)		747(GTGCCCTTGG,+,0.00)	2360(TATATAAATAGA,-,0.00)	349(CTTGCCAC,-,0.00),365(CCTGGCAG,-,0.00),366(CTGGCAGC,+,0.00),451(CCTGGCAG,-,0.00),452(CTGGCAGC,+,0.00),713(TCTGGCAG,-,0.00),1412(GTGCCAAG,+,0.00),1655(GCTGCCAA,-,0.00),1656(CTGCCAAC,+,0.00),2338(GTGCCAGG,+,0.00),4269(CTGGCAAC,+,0.00)	3323(CTGTCTGAGAGCCAGA,-,0.00),4207(GCTGGCCCCATGCCTG,+,0.00),4208(CTGGCCCCATGCCTGT,-,0.00)		ERR-activated
Trabd2b	1596	chr4	114500334	114502221	94553	-0.967541	5.52e-10				813(CCTTAGAATAGC,-,0.00)				1375(GCTGGCAC,-,0.00)		758(GTATTTTAGG,-,0.00),814(CTTAGAATAG,+,0.00)	ERR-activated
Smtn	772	chr11	3525899	3528937	11874	-0.711337	7.92e-10		1728(TCCACCTGCC,+,0.00),2849(GGCACCTGCT,+,0.00)	2052(AGGCAAGGGCAG,-,0.00)	2134(CCTATTCTGGGC,+,0.00)	1727(CTCCACCTGCCT,+,0.00),2848(TGGCACCTGCTA,+,0.00)			374(CCTGCCAA,-,0.00),392(CTGCCAGC,+,0.00),693(CCTGCCAG,-,0.00),694(CTGCCAGG,+,0.00),798(TTGGCAGC,+,0.00),1044(TTGCCAAG,+,0.00),1345(GCTGCCAG,-,0.00),1346(CTGCCAGG,+,0.00),1361(CCTGGCAC,-,0.00),1941(CCTGGCAC,-,0.00),2021(GCTGGCAG,-,0.00),2022(CTGGCAGC,+,0.00),2617(GTTGCCAA,-,0.00),2618(TTGCCAAA,+,0.00)	1338(CAGGACAGCTGCCAGG,-,0.00)	2135(CTATTCTGGG,-,0.00)	ERR-activated
Casq2	313	chr3	102095286	102101908	12182	-0.439745	8.47e-10		475(CACACCTGCT,+,0.00),2045(GGCACCTGCT,+,0.00),3360(GACAGGTGCC,-,0.00),4678(CACACCTGCT,+,0.00),5313(AGCACCTGCC,+,0.00),5638(ACCACCTGCT,+,0.00)	607(CTGACCTCCACA,+,0.00),4754(TTACAAGGTCAA,-,0.00),4768(ATGACCTTCCAG,+,0.00),6243(AGCAAAGGGCAA,-,0.00)	262(GCTTTTTAAGGC,+,0.00),2841(GCTTAGAATAGA,-,0.00),3517(GCTATCTTGGGA,+,0.00),4045(CTCATAAATAGC,-,0.00),4111(GCTAAACATAGC,-,0.00),5989(GCTAGAGATAGC,-,0.00)	474(TCACACCTGCTC,+,0.00),2044(GGGCACCTGCTC,+,0.00),3359(TGACAGGTGCCA,-,0.00),4677(CCACACCTGCTC,+,0.00),5312(CAGCACCTGCCA,+,0.00),5637(AACCACCTGCTT,+,0.00)	607(CTGACCTCCA,+,0.00),3740(TGGAGGTCAG,-,0.00),4756(ACAAGGTCAA,-,0.00),4768(ATGACCTTCC,+,0.00)	4111(GCTAAACATAGC,-,0.00)	302(CTGGCAAA,+,0.00),1279(GCTGGCAA,-,0.00),1280(CTGGCAAG,+,0.00),1331(GCTGCCAG,-,0.00),1332(CTGCCAGG,+,0.00),2242(CCTGCCAG,-,0.00),2243(CTGCCAGA,+,0.00),3300(CCTGCCAG,-,0.00),3301(CTGCCAGA,+,0.00),4097(GTGCCAGC,+,0.00),4103(GCTGCCAG,-,0.00),4104(CTGCCAGG,+,0.00),4223(GTTGCCAG,-,0.00),4224(TTGCCAGA,+,0.00),4234(GTGCCAGG,+,0.00),5317(CCTGCCAG,-,0.00),6427(CCTGCCAG,-,0.00),6428(CTGCCAGG,+,0.00),6446…	302(CTGGCAAATGTCCCAG,-,0.00),3273(CCTGGAATAATCCCAG,+,0.00),3419(CTGGAAGAGTGTCAGG,-,0.00),4215(TGTGGCCTGTTGCCAG,+,0.00),4216(GTGGCCTGTTGCCAGA,-,0.00)	2842(CTTAGAATAG,+,0.00)	n/a
Casq2	2394	chr3	102111310	102113602	26041	-0.439745	8.47e-10		12(CCCAGGTGCA,-,0.00),22(TGCAGGTGCA,-,0.00),1719(TGCACCTGAC,+,0.00)	702(CTGACCTTGTCT,+,0.00)	173(ACTTAAATTAGA,-,0.00),762(CTTATTTTAAGA,+,0.00)	21(ATGCAGGTGCAC,-,0.00)	702(CTGACCTTGT,+,0.00)		1054(GTGCCAAG,+,0.00)			n/a
Casq2	2035	chr3	102084792	102089295	628	-0.439745	8.47e-10	1553(TTTATTTTTAGC,-,0.00)	2459(CCCACCTGCC,+,0.00),2712(GACAGGTGTG,-,0.00),3109(ACCACCTGAA,+,0.00)	2607(TTGACCTTGCCT,+,0.00),4144(ATGTCCTTCACT,+,0.00)	1553(TTTATTTTTAGC,+,0.00),1580(CCTAAAAATGGA,-,0.00)	2458(TCCCACCTGCCC,+,0.00)	2607(TTGACCTTGC,+,0.00)	1553(TTTATTTTTAGC,+,0.00)	45(CTTGGCAA,-,0.00),46(TTGGCAAA,+,0.00),408(CTGGCAGG,+,0.00),971(CTTGGCAG,-,0.00),1173(GCTGCCAG,-,0.00),1174(CTGCCAGC,+,0.00),2386(CCTGGCAG,-,0.00),2387(CTGGCAGC,+,0.00),2925(GCTGCCAA,-,0.00),2926(CTGCCAAG,+,0.00),3834(GCTGGCAA,-,0.00),3835(CTGGCAAC,+,0.00)	971(CTTGGCAGAGACCCCA,+,0.00),972(TTGGCAGAGACCCCAA,-,0.00)	1554(TTATTTTTAG,-,0.00),1581(CTAAAAATGG,+,0.00)	n/a
Rragd	1898	chr4	32981166	32986506	545	-0.536215	1.43e-08		792(CCCACCTGAT,+,0.00),1100(CCCACCTGCT,+,0.00),1118(GGCACCTGCA,+,0.00),2730(TGCAGGTGGT,-,0.00),4024(CACAGGTGGT,-,0.00),5324(TTCACCTGGC,+,0.00)	905(ACGACCTTGACC,+,0.00),2998(GCGGAAGGTCAC,-,0.00),4647(GTGACCTCTGGT,+,0.00)	120(GCTTGAAATAGG,-,0.00),766(ACTAAATTTGGA,+,0.00)	1099(CCCCACCTGCTG,+,0.00),1117(TGGCACCTGCAG,+,0.00),2729(CTGCAGGTGGTA,-,0.00)	905(ACGACCTTGA,+,0.00),3000(GGAAGGTCAC,-,0.00),3013(AAAAGGTCAG,-,0.00),4647(GTGACCTCTG,+,0.00)		1115(GCTGGCAC,-,0.00),3221(TCTGGCAG,-,0.00),3222(CTGGCAGG,+,0.00),3275(TCTGGCAG,-,0.00),3530(TTGGCAAG,+,0.00),3977(TCTGGCAA,-,0.00),3978(CTGGCAAA,+,0.00),5328(CCTGGCAC,-,0.00)	3314(CCTGGCTTTTCTCCAG,+,0.00)	121(CTTGAAATAG,+,0.00)	ERR-suppressed
Hand2	585	chr8	57307639	57336053	863	-0.597263	1.41e-09	1714(GCTATTTTTAGC,-,0.00),5189(GTCGAAAATAGC,+,0.00),10718(ATTTAAAATAGC,+,0.00),25503(CCTAAAAATAAC,+,0.00),25663(GCCCGAAATAGA,+,0.00),26543(TTTATTTTTGTT,-,0.00)	4121(TGCAGGTGCC,-,0.00),9710(AGCAGGTGAG,-,0.00),18757(TCCAGGTGAG,-,0.00),19587(AGCAGGTGTC,-,0.00),19746(CTCACCTGTG,+,0.00),19982(GTCAGGTGCA,-,0.00),21686(TGCACCTGCT,+,0.00),21876(GACAGGTGCT,-,0.00),22749(GCCAGGTGGG,-,0.00),27412(TACAGGTGTA,-,0.00),27658(CACACCTGTC,+,0.00),28290(AGCACCTGTT,+,0.00)	5995(CTGACCTCGGTG,+,0.00),9398(AGTCAAGGGCAC,-,0.00),9416(CTGCCCTTCATT,+,0.00),10018(TTGCCCTTGCCT,+,0.00),10176(TTGCCCTTTGAG,+,0.00),24988(CCTCAAGGTGAG,-,0.00),25575(GTGAAAGGTCAT,-,0.00)	1714(GCTATTTTTAGC,+,0.00),5189(GTCGAAAATAGC,-,0.00),10718(ATTTAAAATAGC,-,0.00),16412(TCCAAAAAAAGG,-,0.00),18595(TCTAATTCTGGC,+,0.00),25503(CCTAAAAATAAC,-,0.00),25663(GCCCGAAATAGA,-,0.00),26543(TTTATTTTTGTT,+,0.00),26868(CCTAGAAATAAA,-,0.00)	4120(ATGCAGGTGCCT,-,0.00),19586(GAGCAGGTGTCT,-,0.00),21685(CTGCACCTGCTT,+,0.00),21875(GGACAGGTGCTG,-,0.00),28289(AAGCACCTGTTT,+,0.00)	5995(CTGACCTCGG,+,0.00),9400(TCAAGGGCAC,-,0.00),24990(TCAAGGTGAG,-,0.00),25577(GAAAGGTCAT,-,0.00),27994(GTGACCTCTG,+,0.00)	1714(GCTATTTTTAGC,+,0.00),25503(CCTAAAAATAAC,-,0.00)	786(CTTGCCAC,-,0.00),4602(TCTGGCAA,-,0.00),4603(CTGGCAAA,+,0.00),10745(TTTGCCAA,-,0.00),10746(TTGCCAAA,+,0.00),10766(CCTGGCAG,-,0.00),12759(TTTGCCAA,-,0.00),12760(TTGCCAAA,+,0.00),15344(TTTGGCAA,-,0.00),17892(CTTGCCAA,-,0.00),17893(TTGCCAAA,+,0.00),20226(CTTGGCAG,-,0.00),20325(GCTGCCAA,-,0.00),21868(GCTGGCAG,-,0.00),21869(CTGGCAGG,+,0.00),22746(GTTGCCAG,-,0.00),22747(TTGCCAGG,+,0.00),23599(CTTGGC…	4648(CAGGCAGAAATCCAGC,-,0.00),18746(ACTGGCTGGAATCCAG,+,0.00),18747(CTGGCTGGAATCCAGG,-,0.00),25255(CTGGATTCGAGCCCAG,-,0.00)	1715(CTATTTTTAG,-,0.00),25504(CTAAAAATAA,+,0.00),25664(CCCGAAATAG,+,0.00)	n/a
Ntsr2	1034	chr12	16637528	16651279	-9067	1.65326	1.43e-09	3651(TCTATTTATATC,-,0.00),12429(ACTATTTTTAAT,-,0.00),12453(GTTATTTTAGGA,-,0.00),13171(GCTATTTAAGGC,-,0.00),13635(TCTATTTTGAAC,-,0.00)	2144(TTCACCTGGG,+,0.00),4142(ACCACCTGCC,+,0.00),4657(ACCACCTGCA,+,0.00),4689(CTCACCTGAT,+,0.00),4850(CACAGGTGCT,-,0.00),5783(AACAGGTGCT,-,0.00),6560(AGCAGGTGCT,-,0.00),7531(TACAGGTGGA,-,0.00),7639(GGCACCTGAG,+,0.00),8537(ACCACCTGTC,+,0.00),8580(ACCAGGTGCT,-,0.00),8635(AACAGGTGTT,-,0.00),9580(CCCACCTGGG,+,0.00),10987(GCCAGGTGAC,-,0.00),11055(CTCAGGTGGC,-,0.00),11129(TGCACCTGCA,+,0.00),12144(GACAGG…	2340(CTGCCCTTGAGG,+,0.00),3196(TGTCAAGGACAG,-,0.00),4827(GCCCAAGGGCAA,-,0.00),5424(GTGACCTTCAGC,+,0.00),8432(CTGTCCTTGGGA,+,0.00)	520(CCTATTTCAAGT,+,0.00),551(TCCAGAAATGGG,-,0.00),1586(CCCAAGAATAAC,-,0.00),3651(TCTATTTATATC,+,0.00),12429(ACTATTTTTAAT,+,0.00),12453(GTTATTTTAGGA,+,0.00),12773(GCTAATTATGTT,+,0.00),13171(GCTATTTAAGGC,+,0.00),13635(TCTATTTTGAAC,+,0.00)	4141(GACCACCTGCCC,+,0.00),4656(TACCACCTGCAG,+,0.00),5782(CAACAGGTGCTC,-,0.00),6559(GAGCAGGTGCTT,-,0.00),7530(TTACAGGTGGAG,-,0.00),8536(GACCACCTGTCC,+,0.00),8634(TAACAGGTGTTC,-,0.00),11128(GTGCACCTGCAT,+,0.00)	2340(CTGCCCTTGA,+,0.00),3198(TCAAGGACAG,-,0.00),4829(CCAAGGGCAA,-,0.00),5424(GTGACCTTCA,+,0.00)	3651(TCTATTTATATC,+,0.00),13171(GCTATTTAAGGC,+,0.00)	819(GCTGCCAG,-,0.00),820(CTGCCAGA,+,0.00),1409(TTTGGCAG,-,0.00),1410(TTGGCAGC,+,0.00),2724(CTTGGCAC,-,0.00),4288(CTTGGCAA,-,0.00),4289(TTGGCAAA,+,0.00),4895(GCTGCCAG,-,0.00),4896(CTGCCAGA,+,0.00),6374(GCTGGCAG,-,0.00),6375(CTGGCAGG,+,0.00),6549(GCTGCCAG,-,0.00),6550(CTGCCAGC,+,0.00),6586(CTGCCAGC,+,0.00),7150(GCTGGCAC,-,0.00),9862(GTTGGCAG,-,0.00),10900(TTTGCCAG,-,0.00),10901(TTGCCAGC,+,0.00),126…	6660(CTGGGCCCCGAGCCAG,+,0.00),6661(TGGGCCCCGAGCCAGG,-,0.00),7463(CCTGGCTTTGAGCCCC,+,0.00)	521(CTATTTCAAG,-,0.00),12430(CTATTTTTAA,-,0.00),13172(CTATTTAAGG,-,0.00)	n/a
Agtrap	1988	chr4	148082484	148086069	3788	-0.533215	1.49e-09	28(TATTGAAATAGC,+,0.00)	1029(AGCAGGTGTG,-,0.00),1413(CCCAGGTGAC,-,0.00),1572(GGCAGGTGGG,-,0.00),2092(CTCACCTGGG,+,0.00),3252(GCCACCTGCT,+,0.00)	713(AGCCAAGGGCAG,-,0.00),1939(AAACAAGGTCAA,-,0.00),2836(CTCCAAGGTCAA,-,0.00)	28(TATTGAAATAGC,-,0.00),2550(GCTTTTTTTGGT,+,0.00)	1028(AAGCAGGTGTGA,-,0.00),1571(AGGCAGGTGGGC,-,0.00),3251(GGCCACCTGCTC,+,0.00)	715(CCAAGGGCAG,-,0.00),1941(ACAAGGTCAA,-,0.00),2838(CCAAGGTCAA,-,0.00)		1182(TTTGGCAG,-,0.00),1183(TTGGCAGC,+,0.00),2079(CTTGCCAG,-,0.00),3177(TCTGGCAG,-,0.00)			n/a
Agtrap	2696	chr4	148086549	148088488	546	-0.533215	1.49e-09		398(CTCACCTGTT,+,0.00),770(AACACCTGGG,+,0.00),1252(CCCAGGTGTC,-,0.00),1410(GGCACCTGAG,+,0.00)	539(CTGACCTCCAGA,+,0.00),1403(GGCGGAGGGCAC,-,0.00)			539(CTGACCTCCA,+,0.00)		251(CCTGGCAC,-,0.00),799(GCTGGCAC,-,0.00),1204(GTGCCAGC,+,0.00)	654(TGGGAAACCGGCCAGA,-,0.00)		n/a
Prpf19	1357	chr19	10894706	10899528	-1528	-0.383197	1.89e-09		1183(GCCAGGTGTC,-,0.00)	2089(TGAGAAGGTCAG,-,0.00),2276(CCTGGAGGTCAG,-,0.00)	1849(TGCAAAAATAGG,-,0.00),2338(GCTTAGAATAGA,-,0.00)		2091(AGAAGGTCAG,-,0.00),2278(TGGAGGTCAG,-,0.00),4135(TCAGGGTCAC,-,0.00)		719(CTGGCAGC,+,0.00),3103(CTTGGCAG,-,0.00),3650(GTGCCAAC,+,0.00),3732(GTGCCAGC,+,0.00),4546(GTGCCAAG,+,0.00)	1172(CAGGGCTGGAAGCCAG,+,0.00),1173(AGGGCTGGAAGCCAGG,-,0.00)	2339(CTTAGAATAG,+,0.00)	n/a
Mgst3	55	chr1	167422073	167426356	-30373	-0.400001	2.08e-09	3589(ACTAAAAATATA,+,0.00)	1128(AACACCTGAG,+,0.00),1905(CTCAGGTGGT,-,0.00),3427(CACACCTGTA,+,0.00)			3426(GCACACCTGTAA,+,0.00)			2383(TCTGGCAA,-,0.00),2384(CTGGCAAG,+,0.00),3052(TTTGCCAG,-,0.00),3053(TTGCCAGG,+,0.00)	2765(TCTGGCTGTCAGCCCA,+,0.00),2766(CTGGCTGTCAGCCCAG,-,0.00)		ERR-activated
Mgst3	2077	chr1	167391178	167394828	838	-0.400001	2.08e-09	633(TGCAAAAATAAC,+,0.00),1249(TCTATTTCTGTA,-,0.00)	1492(TGCAGGTGCC,-,0.00),1842(TGCAGGTGCC,-,0.00),2215(GTCAGGTGGT,-,0.00),2518(TTCAGGTGTC,-,0.00),3636(ATCAGGTGTG,-,0.00)	1001(CTGCCCTTGTCC,+,0.00),1460(ATAACCTTGGCT,+,0.00),2309(CTGACCTTGAGA,+,0.00)	633(TGCAAAAATAAC,-,0.00),1249(TCTATTTCTGTA,+,0.00)	1491(CTGCAGGTGCCC,-,0.00),1841(CTGCAGGTGCCC,-,0.00)	2309(CTGACCTTGA,+,0.00)		172(CTTGCCAC,-,0.00),336(CTTGCCAA,-,0.00),337(TTGCCAAG,+,0.00),2558(GCTGCCAG,-,0.00),2559(CTGCCAGC,+,0.00)			ERR-activated
Pdzd2	149	chr15	12757437	12761828	-19740	-0.566675	2.76e-09	2740(GCTATTTCTGTG,-,0.00)	392(CTCAGGTGTG,-,0.00),2752(GCCAGGTGTG,-,0.00),3693(CACACCTGTG,+,0.00),3945(TCCACCTGGC,+,0.00)	1380(GCCCAAGGGCAT,-,0.00),2714(CTGACCTCTACA,+,0.00),3660(CCACAAGGGCAA,-,0.00),4230(TGTGGAGGTCAG,-,0.00)	88(GCCAAAATTACC,-,0.00),654(TCTCAAAATGGC,-,0.00),2740(GCTATTTCTGTG,+,0.00),4005(GTTATTTCTGTA,+,0.00)		1382(CCAAGGGCAT,-,0.00),2714(CTGACCTCTA,+,0.00),4232(TGGAGGTCAG,-,0.00)		1947(CTTGCCAG,-,0.00),1948(TTGCCAGC,+,0.00),2853(CCTGGCAG,-,0.00),3157(GCTGGCAG,-,0.00),3501(CTTGGCAC,-,0.00),3682(CTTGCCAG,-,0.00),3683(TTGCCAGC,+,0.00)	1170(CCTGGCCAGGTTCCAA,+,0.00),1171(CTGGCCAGGTTCCAAC,-,0.00),3501(CTTGGCACAGTGCCGA,+,0.00),3502(TTGGCACAGTGCCGAC,-,0.00)		n/a
Pdzd2	402	chr15	12737306	12740902	788	-0.566675	2.76e-09		35(TACACCTGAG,+,0.00),213(TGCAGGTGGG,-,0.00),851(CACAGGTGCT,-,0.00),1246(CACACCTGCC,+,0.00),1758(GGCAGGTGGT,-,0.00),2306(TTCACCTGTT,+,0.00)	1462(TTAACCTTCAGG,+,0.00),1858(ATGCCCTTGCTC,+,0.00)	899(TCCTTAAATAGT,-,0.00),1293(GCCAGAAAAAGC,-,0.00)	212(CTGCAGGTGGGC,-,0.00),850(CCACAGGTGCTC,-,0.00),1245(CCACACCTGCCA,+,0.00),1757(GGGCAGGTGGTT,-,0.00)			785(CTTGCCAG,-,0.00),786(TTGCCAGC,+,0.00),1250(CCTGCCAG,-,0.00),1251(CTGCCAGC,+,0.00),1830(CCTGGCAG,-,0.00),3476(GCTGGCAG,-,0.00)	1268(CCTGGCTCCCACCCAG,+,0.00),1269(CTGGCTCCCACCCAGA,-,0.00)	900(CCTTAAATAG,+,0.00),3058(CTTAATATAG,+,0.00)	n/a
Pdzd2	78	chr15	12747215	12754766	-11098	-0.566675	2.76e-09		1709(CTCACCTGCC,+,0.00),2362(ACCACCTGTC,+,0.00),5566(CCCACCTGAC,+,0.00),6395(GTCACCTGTC,+,0.00),6608(AGCACCTGTT,+,0.00),6834(CACACCTGTG,+,0.00)	2442(GTGACCTTGGGA,+,0.00)	6208(GCTTTTTCTGGC,+,0.00)	2361(CACCACCTGTCC,+,0.00),6607(GAGCACCTGTTA,+,0.00)	994(CTAAGGTCAC,-,0.00),2442(GTGACCTTGG,+,0.00)		2130(GTGCCAGG,+,0.00),2571(CTTGGCAG,-,0.00),4566(CCTGGCAC,-,0.00),4859(CTTGGCAG,-,0.00),5660(TCTGGCAA,-,0.00),5661(CTGGCAAA,+,0.00),5952(GCTGGCAG,-,0.00)	5164(CTTGGTTGTGGGCCAA,+,0.00),6142(GCTGGCTCTGTGCCCC,+,0.00),6143(CTGGCTCTGTGCCCCA,-,0.00)		n/a
Pdzd2	2809	chr15	12587923	12590131	150865	-0.566675	2.76e-09		726(GGCACCTGAA,+,0.00),891(TGCACCTGTT,+,0.00),2097(GGCAGGTGCT,-,0.00),2179(GACACCTGCC,+,0.00)		1648(GCCAGTAATAGC,-,0.00)	890(TTGCACCTGTTC,+,0.00),2096(TGGCAGGTGCTA,-,0.00),2178(GGACACCTGCCT,+,0.00)			55(GTGCCAGC,+,0.00),2095(CTGGCAGG,+,0.00)			n/a
Pdzd2	2529	chr15	12651643	12655540	86301	-0.566675	2.76e-09	117(GTTATTTTTAAT,-,0.00),343(TTTATTTATAGA,-,0.00),2016(TATAAAAATAAA,+,0.00)	11(TCCAGGTGGG,-,0.00),2783(GCCACCTGCC,+,0.00)	1022(GTGCCCTCGGAG,+,0.00),1524(GTAACCTTCAGG,+,0.00),3347(AAACAAGGTCAC,-,0.00),3466(GTGCCCTCGGCT,+,0.00),3774(TGTGGAGGTCAC,-,0.00)	343(TTTATTTATAGA,+,0.00),1559(ACTATTTATGTT,+,0.00),2016(TATAAAAATAAA,-,0.00)	2782(AGCCACCTGCCA,+,0.00)	3349(ACAAGGTCAC,-,0.00),3776(TGGAGGTCAC,-,0.00)	343(TTTATTTATAGA,+,0.00)	1036(CTGCCAAC,+,0.00),1837(GTTGCCAA,-,0.00),1838(TTGCCAAG,+,0.00),2787(CCTGCCAG,-,0.00),2788(CTGCCAGA,+,0.00),3365(GCTGGCAG,-,0.00),3422(CTGGCAGC,+,0.00)			n/a
Rabgap1l	1688	chr1	160824838	160826368	-32665	-0.884174	2.91e-09	794(CCTAAAAATAAA,+,0.00)			570(CCCCTAAATAAA,-,0.00),794(CCTAAAAATAAA,-,0.00),1152(ACTTAGAATAGC,-,0.00)		935(TTAAGGTCAC,-,0.00)	794(CCTAAAAATAAA,-,0.00)	608(TTTGGCAA,-,0.00),609(TTGGCAAC,+,0.00),1454(CCTGGCAA,-,0.00),1455(CTGGCAAA,+,0.00)		795(CTAAAAATAA,+,0.00),1153(CTTAGAATAG,+,0.00)	n/a
Mylk3	635	chr8	85384608	85387428	-4977	-0.429001	3.98e-09	1384(GTTATTTTTAAA,-,0.00)	1244(AGCACCTGTA,+,0.00),1777(GCCAGGTGCC,-,0.00)		1384(GTTATTTTTAAA,+,0.00),2094(CTTATTTCTGGC,+,0.00)				309(CCTGGCAG,-,0.00),310(CTGGCAGC,+,0.00),1786(CCTGGCAG,-,0.00),1909(GCTGCCAA,-,0.00),1910(CTGCCAAC,+,0.00)	758(CTTGGATGGTGGCCAC,+,0.00),1773(GCTGGCCAGGTGCCCT,+,0.00),1774(CTGGCCAGGTGCCCTG,-,0.00)		n/a
Adcy5	378	chr16	35220770	35227649	69345	-0.429908	0.000448526	2814(TCTAAAATTAGG,+,0.00)	232(ATCAGGTGGG,-,0.00),2641(CCCACCTGGA,+,0.00),2737(TTCACCTGGG,+,0.00),3291(ACCACCTGGC,+,0.00),5824(AGCAGGTGTC,-,0.00)	267(GTGTCCTTGACA,+,0.00),993(CTGACCTTTCAC,+,0.00),1462(CACAGAGGTCAC,-,0.00)	2021(GCCATGAATAGC,-,0.00),2814(TCTAAAATTAGG,-,0.00),4090(GCTGTTTATAGC,+,0.00)	5823(CAGCAGGTGTCA,-,0.00)	267(GTGTCCTTGA,+,0.00),993(CTGACCTTTC,+,0.00),1464(CAGAGGTCAC,-,0.00)	2021(GCCATGAATAGC,-,0.00)	2899(CTTGCCAA,-,0.00),2900(TTGCCAAC,+,0.00),3684(CCTGCCAG,-,0.00),3685(CTGCCAGG,+,0.00),4948(CTTGCCAG,-,0.00),4949(TTGCCAGC,+,0.00),5004(TCTGGCAG,-,0.00),5878(TCTGGCAA,-,0.00),5879(CTGGCAAG,+,0.00),6172(GTGCCAAG,+,0.00)	3295(CCTGGCCTCTTGCCCA,+,0.00),3296(CTGGCCTCTTGCCCAG,-,0.00),3669(GTGGAATAAAGCCAGC,-,0.00)	2022(CCATGAATAG,+,0.00),2815(CTAAAATTAG,+,0.00)	ERR-suppressed
Meis1	2426	chr11	18581037	18582767	437067	-0.528997	4.46e-09		453(AACAGGTGTT,-,0.00),476(TCCAGGTGGC,-,0.00),808(GCCAGGTGGA,-,0.00),1050(ACCACCTGTC,+,0.00),1449(GCCACCTGCC,+,0.00)		1058(TCTATTTAAGGG,+,0.00)	1448(GGCCACCTGCCC,+,0.00)			116(GTGCCAAC,+,0.00),250(CTTGGCAG,-,0.00),251(TTGGCAGG,+,0.00),549(TTGGCAAG,+,0.00),805(GCTGCCAG,-,0.00),806(CTGCCAGG,+,0.00),1146(CTGGCAAG,+,0.00),1198(CCTGGCAA,-,0.00),1199(CTGGCAAG,+,0.00),1562(CTTGGCAA,-,0.00),1563(TTGGCAAA,+,0.00)	573(CTTGGCTTTAATCCAT,+,0.00),1562(CTTGGCAAAGAGACAA,+,0.00),1563(TTGGCAAAGAGACAAG,-,0.00)	1059(CTATTTAAGG,-,0.00)	n/a
Meis1	1446	chr11	18954810	18960297	61416	-0.528997	4.46e-09	453(TTTATTTCTGGA,-,0.00),1440(TATAAAAATAAA,+,0.00),1446(AATAAAAATAAA,+,0.00),2328(GGCAGAAATAGC,+,0.00)	2014(ACCAGGTGTG,-,0.00),2711(TACACCTGAG,+,0.00),3966(CTCACCTGAA,+,0.00)	1405(TTGACCTTCACA,+,0.00),2556(CTGACCTCTAGA,+,0.00),3459(TGTGAAGGTGAC,-,0.00),4794(AATCAAGGGCAA,-,0.00)	333(CCTTAAAATAAA,-,0.00),453(TTTATTTCTGGA,+,0.00),1202(GCTATCTCTGGA,+,0.00),1440(TATAAAAATAAA,-,0.00),1553(TCTATATAAAGC,+,0.00),2328(GGCAGAAATAGC,-,0.00),5269(CCTATTTAGAGT,+,0.00)		1405(TTGACCTTCA,+,0.00),2556(CTGACCTCTA,+,0.00),3461(TGAAGGTGAC,-,0.00),4796(TCAAGGGCAA,-,0.00)		1298(CCTGCCAG,-,0.00),1299(CTGCCAGA,+,0.00),1329(GCTGGCAA,-,0.00),1330(CTGGCAAG,+,0.00),2325(GCTGGCAG,-,0.00),3994(GTGCCAAG,+,0.00),4235(CTGGCAAG,+,0.00),4978(CTGCCAAG,+,0.00),5221(CTGGCAAG,+,0.00)	3714(TTGGCCTGTGGCCTAG,-,0.00)	5270(CTATTTAGAG,-,0.00)	n/a
Spop	628	chr11	95401482	95404148	-11268	-0.423282	4.71e-09	1285(GATAAAAATAGG,+,0.00)	233(CGCAGGTGGG,-,0.00),2620(GTCAGGTGTC,-,0.00)	1243(ATGTCCTTGGCT,+,0.00)	1285(GATAAAAATAGG,-,0.00)	232(TCGCAGGTGGGT,-,0.00)	1955(TAGAGGTCAG,-,0.00)	1285(GATAAAAATAGG,-,0.00)	759(CTTGGCAC,-,0.00),1670(TTTGGCAG,-,0.00),2042(CTTGGCAG,-,0.00),2043(TTGGCAGC,+,0.00),2282(TCTGGCAG,-,0.00),2283(CTGGCAGG,+,0.00)		1286(ATAAAAATAG,+,0.00)	n/a
Actr3b	1301	chr5	25747328	25750131	-11244	-0.712175	5.77e-09	1536(GCTAAAAATAAC,+,0.00)	1968(CACACCTGTG,+,0.00)	720(CCTGAAGGACAT,-,0.00),1473(CTACAAGGTCAG,-,0.00),1644(TCTCAAGGACAC,-,0.00)	1536(GCTAAAAATAAC,-,0.00)		1475(ACAAGGTCAG,-,0.00),1646(TCAAGGACAC,-,0.00)	1536(GCTAAAAATAAC,-,0.00)	743(GTTGGCAG,-,0.00),1625(CTTGGCAG,-,0.00),2734(CCTGGCAG,-,0.00),2735(CTGGCAGC,+,0.00),2764(GTGCCAGC,+,0.00)		1537(CTAAAAATAA,+,0.00)	ERR-activated
Flvcr2	2101	chr12	85761193	85762468	15291	-0.880812	6.16e-09		271(CTCACCTGCC,+,0.00)	1255(GTCACCTTTAGA,+,0.00)	982(ACTATCTTTAGA,+,0.00)				472(CTTGCCAA,-,0.00),473(TTGCCAAA,+,0.00),493(CTGGCAGG,+,0.00)			ERR-activated
Adcy5	881	chr16	35204995	35218304	56785	-0.429908	0.000448526	2525(GCTATTTCTAAA,-,0.00)	508(GCCAGGTGTT,-,0.00),871(TCCAGGTGCT,-,0.00),3045(TGCACCTGCA,+,0.00),3168(CTCACCTGTC,+,0.00),4816(CCCACCTGGA,+,0.00),4905(TGCAGGTGCA,-,0.00),5239(AGCACCTGCA,+,0.00),7829(GCCACCTGCC,+,0.00),8642(TCCAGGTGTT,-,0.00),8706(CACACCTGTG,+,0.00),10032(GTCAGGTGGT,-,0.00),10173(GCCACCTGGA,+,0.00),10199(GACAGGTGTC,-,0.00)	1517(CTGTCCTTGAGT,+,0.00),1583(TTGCCCTTCACT,+,0.00),2778(TTGGAAGGGCAC,-,0.00),3111(TCCAGAGGTCAC,-,0.00),4380(GCCCAAGGACAG,-,0.00),4627(CCTCAAGGACAT,-,0.00),6603(ATGACCTTCAAA,+,0.00),10017(GCCCAAGGTCAT,-,0.00),10165(CTGCCCTTGCCA,+,0.00)	2525(GCTATTTCTAAA,+,0.00),3462(CCTGTTTTTGGC,+,0.00),5566(TCCGAAAAAAGC,-,0.00),7818(TCTTTTTTTGGG,+,0.00),10272(CCTATTTATAAA,+,0.00),10285(GCTTTAAATAAA,-,0.00),12522(TTTATTTTAGGG,+,0.00),12852(CCTTAAAATAGT,-,0.00)	3044(GTGCACCTGCAC,+,0.00),4904(GTGCAGGTGCAC,-,0.00),5238(CAGCACCTGCAG,+,0.00),7828(GGCCACCTGCCA,+,0.00)	1517(CTGTCCTTGA,+,0.00),3113(CAGAGGTCAC,-,0.00),4629(TCAAGGACAT,-,0.00),6603(ATGACCTTCA,+,0.00),10019(CCAAGGTCAT,-,0.00)		709(CCTGCCAG,-,0.00),710(CTGCCAGG,+,0.00),764(CTTGCCAA,-,0.00),765(TTGCCAAC,+,0.00),1606(TTGGCAGG,+,0.00),5604(GTGCCAAA,+,0.00),6415(CCTGGCAA,-,0.00),6416(CTGGCAAG,+,0.00),7309(GCTGCCAG,-,0.00),10096(GTGCCAGG,+,0.00),10157(CTGGCAAG,+,0.00),10170(CTTGCCAC,-,0.00),10795(CTTGCCAG,-,0.00),10796(TTGCCAGC,+,0.00),11955(GTGCCAGG,+,0.00),12148(CTGCCAAG,+,0.00),12457(GCTGGCAG,-,0.00),12458(CTGGCAGG,+,0.00)	3909(GTGGGCTGATTTCCAG,+,0.00),3910(TGGGCTGATTTCCAGC,-,0.00),4063(CTGGGCACACAGCCAC,+,0.00),4064(TGGGCACACAGCCACA,-,0.00),4957(GCTGGCCCCCTGCCCA,+,0.00),4958(CTGGCCCCCTGCCCAA,-,0.00),10156(ACTGGCAAGCTGCCCT,+,0.00),10157(CTGGCAAGCTGCCCTT,-,0.00),10351(CTTGGCTTTCTCCCAT,+,0.00)	12853(CTTAAAATAG,+,0.00)	ERR-suppressed
Rab31	1112	chr17	65712175	65714449	59440	0.344683	7.57e-09	1123(TGTATTTTTAGC,-,0.00),1393(AGCATAAATAGC,+,0.00)	45(CACAGGTGAA,-,0.00),95(AACACCTGAG,+,0.00)	781(ATAACCTTCAGA,+,0.00)	301(GCTTTTTTGAGA,+,0.00),1123(TGTATTTTTAGC,+,0.00),1249(CCCAAGAATAAC,-,0.00),1393(AGCATAAATAGC,-,0.00)			1123(TGTATTTTTAGC,+,0.00)	868(GTGCCAGG,+,0.00),881(GCTGGCAC,-,0.00),940(CTGCCAAC,+,0.00),1172(GCTGGCAA,-,0.00),1173(CTGGCAAC,+,0.00),1854(GTGCCAAC,+,0.00)		1124(GTATTTTTAG,-,0.00)	n/a
Siah2	1756	chr3	58690311	58692945	760	-0.84294	7.87e-09		5(TTCAGGTGAG,-,0.00),1203(ACCAGGTGCC,-,0.00)	1022(GCTGGAGGGCAC,-,0.00)	744(TCCCAAAATGGA,-,0.00)		1273(GCGAGGTCAG,-,0.00)		34(GTTGGCAG,-,0.00),578(CTGCCAGC,+,0.00),690(GTGCCAAC,+,0.00),1052(CTTGGCAG,-,0.00),1216(CCTGGCAC,-,0.00),1909(GCTGGCAG,-,0.00),1910(CTGGCAGC,+,0.00)			n/a
Lrp4	361	chr2	91460349	91462927	4107	-0.684538	8.08e-09	1148(CCTAAAAATAGC,+,0.00),2504(GCTATTTCTAAC,-,0.00)	627(AACAGGTGCA,-,0.00),1368(AGCACCTGGC,+,0.00),1476(TTCACCTGTG,+,0.00),2398(CCCAGGTGCC,-,0.00),2532(TTCAGGTGAG,-,0.00)	517(TTGCCCTTGATC,+,0.00),708(ACCGGAGGTCAC,-,0.00)	1148(CCTAAAAATAGC,-,0.00),2504(GCTATTTCTAAC,+,0.00)	626(TAACAGGTGCAA,-,0.00)	517(TTGCCCTTGA,+,0.00),710(CGGAGGTCAC,-,0.00)	1148(CCTAAAAATAGC,-,0.00),2504(GCTATTTCTAAC,+,0.00)	1126(GTTGGCAG,-,0.00),1975(GTTGCCAA,-,0.00),1976(TTGCCAAG,+,0.00)		1149(CTAAAAATAG,+,0.00)	n/a
Pank4	2728	chr4	154963304	154967722	1390	-0.524116	1.13e-08	4146(AATAAAAATAAA,+,0.00)	2285(AGCAGGTGAA,-,0.00),3443(GTCACCTGGG,+,0.00),3465(TGCAGGTGCT,-,0.00),3674(TCCAGGTGTG,-,0.00),4035(ACCACCTGTA,+,0.00),4407(GTCAGGTGTG,-,0.00)		3172(ACCAAAAATGGG,-,0.00),3591(GCTTTTTCTGGA,+,0.00)	3464(CTGCAGGTGCTT,-,0.00)	3513(TTGTCCTTGA,+,0.00)		37(GTTGGCAG,-,0.00),38(TTGGCAGG,+,0.00),135(CCTGGCAA,-,0.00),136(CTGGCAAG,+,0.00),2742(CTTGGCAA,-,0.00),2743(TTGGCAAG,+,0.00),3611(GTTGGCAG,-,0.00)		1595(CTATTCGTAG,-,0.00),3173(CCAAAAATGG,+,0.00)	ERR-activated
Pank4	2106	chr4	154971722	154974822	9149	-0.524116	1.13e-08		1189(CTCACCTGGC,+,0.00),1843(CCCAGGTGCT,-,0.00)	126(AATGAAGGGCAG,-,0.00),2285(AGCAGAGGTCAC,-,0.00),2858(GTGACCTTTCTG,+,0.00)	2055(CCCATTTTTGGT,+,0.00)		2287(CAGAGGTCAC,-,0.00),2858(GTGACCTTTC,+,0.00)		316(GTTGGCAG,-,0.00),317(TTGGCAGG,+,0.00),1018(GCTGGCAG,-,0.00),1019(CTGGCAGC,+,0.00),1875(TTGCCAAG,+,0.00),1908(CCTGGCAA,-,0.00),2101(CTTGCCAC,-,0.00),2517(CTGCCAGA,+,0.00)		2056(CCATTTTTGG,-,0.00)	ERR-activated
Adcy5	249	chr16	35198187	35204337	46398	-0.429908	0.000448526		940(ATCAGGTGGA,-,0.00),1509(TGCACCTGTA,+,0.00),2219(TTCAGGTGCT,-,0.00),4364(CTCAGGTGTT,-,0.00),5021(TCCACCTGCC,+,0.00)	833(AGTGGAGGTCAA,-,0.00),920(TTGACCTTGCCA,+,0.00),1604(CATGAAGGTCAA,-,0.00),3429(CTGCCCTTGGCT,+,0.00),4824(GTGACCTTCCTC,+,0.00)	3227(CCCAAGAATAGT,-,0.00),5344(TTTATAAATAGT,-,0.00)	1508(GTGCACCTGTAT,+,0.00),5020(ATCCACCTGCCT,+,0.00)	835(TGGAGGTCAA,-,0.00),920(TTGACCTTGC,+,0.00),1606(TGAAGGTCAA,-,0.00),3429(CTGCCCTTGG,+,0.00),4231(ATGACCTTTC,+,0.00),4824(GTGACCTTCC,+,0.00)		925(CTTGCCAG,-,0.00),926(TTGCCAGA,+,0.00),2097(TTTGCCAA,-,0.00),2098(TTGCCAAG,+,0.00),2122(CCTGGCAG,-,0.00),2914(CTTGCCAG,-,0.00),2915(TTGCCAGA,+,0.00),3165(GTTGCCAG,-,0.00),3166(TTGCCAGC,+,0.00),3839(CTTGGCAC,-,0.00),4346(CCTGGCAG,-,0.00),4347(CTGGCAGC,+,0.00),4446(CTGCCAGG,+,0.00),5468(TTGCCAAA,+,0.00)	2811(GCTGGCTGTGGCCCAG,+,0.00),2812(CTGGCTGTGGCCCAGG,-,0.00),3205(CTGTCAGGCAGCCAGA,-,0.00)	3228(CCAAGAATAG,+,0.00)	ERR-suppressed
Tbx5	1826	chr5	119830561	119839498	366	-0.643484	1.41e-08	276(TCTAAAATTAAA,+,0.00),321(ACTAATAATAGC,+,0.00),6036(TCCAAAAATACC,+,0.00),7810(GCTAAAAATGGA,+,0.00)	2500(ATCACCTGGA,+,0.00),4644(CCCACCTGGC,+,0.00)	11(GTGACCTCCTGA,+,0.00),972(CTGACCTTGGCT,+,0.00),8128(TATCAAGGGCAT,-,0.00),8569(CTGACCTTGGAA,+,0.00)	276(TCTAAAATTAAA,-,0.00),321(ACTAATAATAGC,-,0.00),1845(TCTATTTGTGTC,+,0.00),2667(ATTATTTATGGG,+,0.00),6036(TCCAAAAATACC,-,0.00),7456(ACTTTTTTTGGT,+,0.00),7810(GCTAAAAATGGA,-,0.00)		972(CTGACCTTGG,+,0.00),8130(TCAAGGGCAT,-,0.00),8569(CTGACCTTGG,+,0.00)	6036(TCCAAAAATACC,-,0.00),7810(GCTAAAAATGGA,-,0.00)	520(GTGCCAGG,+,0.00),1592(CTTGGCAG,-,0.00),2135(CCTGGCAA,-,0.00),3369(GCTGGCAG,-,0.00),3370(CTGGCAGC,+,0.00),4986(CCTGGCAA,-,0.00),4987(CTGGCAAG,+,0.00),5467(GCTGGCAG,-,0.00),7561(GTTGCCAA,-,0.00),7562(TTGCCAAG,+,0.00),8606(TTGCCAAA,+,0.00)	4320(GCTGGCTGATTCCCAA,+,0.00),4321(CTGGCTGATTCCCAAG,-,0.00),8574(CTTGGAATAGTTCCAG,+,0.00),8575(TTGGAATAGTTCCAGG,-,0.00)	6037(CCAAAAATAC,+,0.00),6310(CTCAGAATAG,+,0.00),6729(CTATTTGGGG,-,0.00),7811(CTAAAAATGG,+,0.00)	n/a
Pde4dip	2307	chr3	97818698	97826212	-54441	-0.312838	1.42e-08	2275(TTTATTTTTAAA,-,0.00),6805(GTTATTTATATC,-,0.00)	191(AGCACCTGTA,+,0.00),255(ACCACCTGCA,+,0.00),4740(GACAGGTGGG,-,0.00),5332(CTCAGGTGTG,-,0.00),6330(ATCAGGTGTA,-,0.00),6710(TGCACCTGCC,+,0.00),7458(ATCAGGTGGC,-,0.00)	569(CTGACCTTCAGG,+,0.00),2586(GTCACCTTCATG,+,0.00),3150(CTGACCTTCGGA,+,0.00),6831(TTTGAAGGTGAC,-,0.00),7072(TCCAGAGGTCAC,-,0.00)	6805(GTTATTTATATC,+,0.00)	190(CAGCACCTGTAT,+,0.00),254(GACCACCTGCAG,+,0.00),6709(CTGCACCTGCCT,+,0.00)	569(CTGACCTTCA,+,0.00),2586(GTCACCTTCA,+,0.00),3150(CTGACCTTCG,+,0.00),6833(TGAAGGTGAC,-,0.00),7074(CAGAGGTCAC,-,0.00)	6805(GTTATTTATATC,+,0.00)	1140(TCTGGCAG,-,0.00),1141(CTGGCAGC,+,0.00),1185(TCTGGCAG,-,0.00),1186(CTGGCAGG,+,0.00),4938(CTGCCAAC,+,0.00),6127(CCTGGCAG,-,0.00),6128(CTGGCAGC,+,0.00),7403(TTTGCCAA,-,0.00),7404(TTGCCAAC,+,0.00)	3526(GTGGCTCAGACCCAGG,-,0.00)		n/a
Pde4dip	1758	chr3	97791968	97814022	-34981	-0.312838	1.42e-08	2427(TTTATTTATAGT,-,0.00),9518(GATATAAATAGC,+,0.00),15845(TTTATTTTTGTT,-,0.00)	249(TACAGGTGGT,-,0.00),2489(ATCAGGTGCA,-,0.00),2879(CTCACCTGGC,+,0.00),3479(CACAGGTGTA,-,0.00),3705(CACACCTGGG,+,0.00),9507(CACAGGTGTC,-,0.00),11448(GTCAGGTGAG,-,0.00),17047(TCCACCTGAT,+,0.00),18534(GCCACCTGAC,+,0.00),18646(TTCACCTGCC,+,0.00),18808(CACAGGTGGA,-,0.00)	519(TTCCAAGGTCAC,-,0.00),1480(TTGCCCTTGCCT,+,0.00),3346(CTGCCCTTTAGA,+,0.00),6791(ACCCAAGGTTAA,-,0.00),7067(AGGCAAGGTCAA,-,0.00),8558(GTGACCTTTCTC,+,0.00),8594(GTGACCTCTGTG,+,0.00),13663(CTTCAAGGTCAG,-,0.00),20830(GTCACCTTCAAT,+,0.00)	1660(GCTAATTAGAGC,+,0.00),1882(ACTATATTGGGA,+,0.00),2427(TTTATTTATAGT,+,0.00),3089(GCCTATAATAGC,-,0.00),3648(GCTATATATAAA,-,0.00),5322(TCTAAGTATAGC,-,0.00),7232(TTTATTTTTGTG,+,0.00),8018(GACAAAAATAAG,-,0.00),9089(CCTAAAATTAGG,-,0.00),9518(GATATAAATAGC,-,0.00),10068(GCTATATATGTA,+,0.00),10546(TTCATAAATAGG,-,0.00),13935(ACTTTTTTTGGC,+,0.00),15845(TTTATTTTTGTT,+,0.00)	248(CTACAGGTGGTT,-,0.00)	521(CCAAGGTCAC,-,0.00),7069(GCAAGGTCAA,-,0.00),8558(GTGACCTTTC,+,0.00),8594(GTGACCTCTG,+,0.00),11910(CAGAGGTCAC,-,0.00),13665(TCAAGGTCAG,-,0.00),20830(GTCACCTTCA,+,0.00)	9518(GATATAAATAGC,-,0.00)	1248(CTTGGCAG,-,0.00),1249(TTGGCAGC,+,0.00),2145(CTTGGCAG,-,0.00),2146(TTGGCAGC,+,0.00),2191(GTTGCCAG,-,0.00),2192(TTGCCAGG,+,0.00),2883(CCTGGCAG,-,0.00),3208(GTTGCCAA,-,0.00),3209(TTGCCAAC,+,0.00),4959(TTGGCAAA,+,0.00),5377(CTTGCCAG,-,0.00),5378(TTGCCAGC,+,0.00),5576(GCTGGCAC,-,0.00),7062(TTGCCAGG,+,0.00),7854(GTTGCCAA,-,0.00),7855(TTGCCAAA,+,0.00),8795(TTTGCCAG,-,0.00),8796(TTGCCAGG,+,0.00),104…	7054(CTGACCCATTGCCAGG,-,0.00),18523(CTTGGCCAAAAGCCAC,+,0.00),18524(TTGGCCAAAAGCCACC,-,0.00),20885(CCTGGAAGTAAGCCAA,+,0.00),20886(CTGGAAGTAAGCCAAG,-,0.00)	9090(CTAAAATTAG,+,0.00)	n/a
Adcy5	907	chr16	35154123	35158992	1693	-0.429908	0.000448526		2413(CGCAGGTGGC,-,0.00)	1437(AGCAAAGGGCAC,-,0.00),1582(CCGCAAGGACAC,-,0.00)		2412(CCGCAGGTGGCA,-,0.00)			258(GTTGGCAC,-,0.00),1393(GCTGGCAG,-,0.00),1394(CTGGCAGG,+,0.00),1558(CTGCCAGC,+,0.00),2283(CCTGGCAG,-,0.00),2284(CTGGCAGG,+,0.00),2797(GTTGGCAG,-,0.00),2798(TTGGCAGC,+,0.00),3346(TTGCCAAC,+,0.00)		4176(CCTCAAATAG,+,0.00)	ERR-suppressed
Kank2	786	chr9	21787111	21789286	10348	-0.330905	1.57e-08	1262(TTTATTTTTAAT,-,0.00)		646(TTTCAAGGACAC,-,0.00)			648(TCAAGGACAC,-,0.00)		1305(GCTGCCAA,-,0.00),1306(CTGCCAAG,+,0.00),2159(TTTGGCAA,-,0.00),2160(TTGGCAAG,+,0.00)	773(TTGGTAGCCAGCCAGG,-,0.00)		n/a
Kank2	656	chr9	21780968	21785820	15152	-0.330905	1.57e-08		436(AACACCTGGG,+,0.00),1190(ACCACCTGAG,+,0.00),1596(CACAGGTGGG,-,0.00),2788(AGCACCTGTC,+,0.00)	2622(GTGTCCTTGGGT,+,0.00)		2787(GAGCACCTGTCT,+,0.00)	2622(GTGTCCTTGG,+,0.00)		111(GCTGCCAG,-,0.00),112(CTGCCAGG,+,0.00),826(TTTGCCAG,-,0.00),827(TTGCCAGC,+,0.00),921(TCTGGCAA,-,0.00),922(CTGGCAAG,+,0.00),2051(CCTGGCAA,-,0.00),2052(CTGGCAAC,+,0.00),2867(CTGCCAAA,+,0.00),3183(GCTGGCAA,-,0.00),3184(CTGGCAAC,+,0.00),3620(GCTGGCAC,-,0.00),4681(GCTGGCAG,-,0.00),4682(CTGGCAGG,+,0.00)	1357(CTCGGCAGTCTGCCAG,+,0.00),1871(GTGGCTCACAGCCATC,-,0.00),4461(CTGGGATAGAAGCCAG,+,0.00)		n/a
Reep1	2555	chr6	71756639	71758010	49643	-0.510786	1.72e-08	531(GCTATAAATAGC,+,0.00)	14(GTCAGGTGCC,-,0.00),645(CCCACCTGTG,+,0.00),1242(AACACCTGTT,+,0.00)		531(GCTATAAATAGC,-,0.00)	644(CCCCACCTGTGG,+,0.00),1241(CAACACCTGTTA,+,0.00)		531(GCTATAAATAGC,-,0.00)	260(CTTGGCAG,-,0.00),917(CTTGGCAG,-,0.00)		532(CTATAAATAG,+,0.00)	n/a
Ppp2r3a	1817	chr9	101195768	101202729	-175	-0.560822	1.82e-08	2672(TCTATTTTTAAA,-,0.00),2698(TCTACAAATAGC,+,0.00),2712(TCTGTAAATAGC,+,0.00),4025(TTTATTTCTAGA,-,0.00)		4750(ATCAAAGGGCAC,-,0.00),4758(GCACAAGGTCAG,-,0.00)	1082(TCTGCAAATAGC,-,0.00),2248(TATAAAAATGGA,-,0.00),2672(TCTATTTTTAAA,+,0.00),2698(TCTACAAATAGC,-,0.00),2712(TCTGTAAATAGC,-,0.00),3361(CCTAAGAATAGC,-,0.00),3542(TTCAAGAATAGC,-,0.00),3620(GACAGAAATAGT,-,0.00),4025(TTTATTTCTAGA,+,0.00),5093(GCTATTCTGAGA,+,0.00),5352(CCCAAAAAAAGG,-,0.00)		4455(TTAAGGTCAG,-,0.00),4760(ACAAGGTCAG,-,0.00)	2672(TCTATTTTTAAA,+,0.00),3361(CCTAAGAATAGC,-,0.00)	248(CTTGCCAA,-,0.00),249(TTGCCAAC,+,0.00),949(TTTGGCAA,-,0.00),950(TTGGCAAA,+,0.00),1417(CTGCCAAA,+,0.00),1704(TTTGCCAA,-,0.00),1705(TTGCCAAC,+,0.00),5109(GCTGCCAA,-,0.00),5110(CTGCCAAG,+,0.00),5636(CTTGGCAG,-,0.00)		1083(CTGCAAATAG,+,0.00),2673(CTATTTTTAA,-,0.00),2699(CTACAAATAG,+,0.00),2713(CTGTAAATAG,+,0.00),3362(CTAAGAATAG,+,0.00),5094(CTATTCTGAG,-,0.00),6275(ATCAAAATAG,+,0.00)	ERR-activated
Cog6	1965	chr3	52982894	52985334	33109	-0.436815	2.01e-08	999(GTTATTTAAAGC,-,0.00),1119(CCTAAAAATAGC,+,0.00),2315(AACTAAAATAGC,+,0.00)	166(TTCACCTGCT,+,0.00)		999(GTTATTTAAAGC,+,0.00),1119(CCTAAAAATAGC,-,0.00),2315(AACTAAAATAGC,-,0.00)			999(GTTATTTAAAGC,+,0.00),1119(CCTAAAAATAGC,-,0.00)	111(TTGCCAGG,+,0.00)		1120(CTAAAAATAG,+,0.00),2316(ACTAAAATAG,+,0.00)	n/a
Xpo6	2523	chr7	126215722	126218143	-16431	-0.348127	2.03e-08	926(GTTATTTTGAGA,-,0.00),1131(TCTATTTTGGTA,-,0.00)	499(TTCAGGTGGC,-,0.00),1012(TCCACCTGCC,+,0.00),2199(TTCACCTGGG,+,0.00),2215(CTCACCTGAT,+,0.00)	1552(TTGACCTTTGTG,+,0.00),1583(CTTCAAGGTCAT,-,0.00)	926(GTTATTTTGAGA,+,0.00),1131(TCTATTTTGGTA,+,0.00),1293(GCCAAATTTAGT,-,0.00)	1011(ATCCACCTGCCT,+,0.00)	1552(TTGACCTTTG,+,0.00),1585(TCAAGGTCAT,-,0.00)		504(GTGGCAAG,+,0.00),1248(GTTGCCAG,-,0.00),1249(TTGCCAGA,+,0.00)	1240(CCAGGCCAGTTGCCAG,+,0.00),1241(CAGGCCAGTTGCCAGA,-,0.00)	1132(CTATTTTGGT,-,0.00)	n/a
Grb2	1599	chr11	115684526	115700544	6999	-0.327983	2.1e-08	1963(AACAAAAATAGT,+,0.00),5675(CCCAAAAATAGG,+,0.00),12532(AACAAAAATAGT,+,0.00),13133(ACTCAAAATAGC,+,0.00),13720(TCCATAAATAGA,+,0.00)	1635(GGCAGGTGAT,-,0.00),4025(GGCAGGTGGC,-,0.00),4703(GTCACCTGCA,+,0.00),4987(CTCACCTGCG,+,0.00),5116(TGCACCTGAC,+,0.00),7047(CGCAGGTGTT,-,0.00)	4202(GTTCAAGGGCAG,-,0.00),5565(TTGACCTTTAAT,+,0.00),5909(TATGAAGGTCAT,-,0.00),6856(ATGCCCTTGGCA,+,0.00),7110(ATGCCCTTTGCC,+,0.00),7209(GGTAAAGGTCAG,-,0.00),9892(ATGTCCTTGAGA,+,0.00),11023(CTGACCTTCACA,+,0.00)	1217(GCCATTTTTGTT,+,0.00),1659(ACCAAAAAAAGA,-,0.00),1963(AACAAAAATAGT,-,0.00),2111(GCTAAATTTAGA,+,0.00),2111(GCTAAATTTAGA,-,0.00),5675(CCCAAAAATAGG,-,0.00),12532(AACAAAAATAGT,-,0.00),13133(ACTCAAAATAGC,-,0.00),13720(TCCATAAATAGA,-,0.00)	4024(AGGCAGGTGGCA,-,0.00),7046(CCGCAGGTGTTG,-,0.00)	4204(TCAAGGGCAG,-,0.00),5565(TTGACCTTTA,+,0.00),5911(TGAAGGTCAT,-,0.00),6856(ATGCCCTTGG,+,0.00),7211(TAAAGGTCAG,-,0.00),8299(TTGACCTTAG,+,0.00),8361(TTAAGGTCAA,-,0.00),9892(ATGTCCTTGA,+,0.00),11023(CTGACCTTCA,+,0.00)	13133(ACTCAAAATAGC,-,0.00),13720(TCCATAAATAGA,-,0.00)	276(CCTGGCAA,-,0.00),277(CTGGCAAG,+,0.00),1448(TTGGCAAA,+,0.00),1587(CTTGGCAG,-,0.00),1838(GCTGGCAC,-,0.00),6861(CTTGGCAC,-,0.00),7189(CTTGCCAA,-,0.00),7190(TTGCCAAG,+,0.00),7291(TTTGGCAG,-,0.00),7292(TTGGCAGC,+,0.00),8064(TTTGCCAA,-,0.00),8065(TTGCCAAG,+,0.00),10956(CTTGCCAC,-,0.00),12471(CTGCCAGC,+,0.00),13186(CCTGGCAA,-,0.00),13187(CTGGCAAA,+,0.00),13758(GCTGGCAA,-,0.00),13759(CTGGCAAA,+,0.00)…	545(CTGGGCATTCTTCCCA,+,0.00),546(TGGGCATTCTTCCCAG,-,0.00),10768(CCAGGCAGAAAGCCAT,+,0.00),14582(AGGGAAGGCAGCCAAG,-,0.00)	1964(ACAAAAATAG,+,0.00),5676(CCAAAAATAG,+,0.00),12533(ACAAAAATAG,+,0.00),13134(CTCAAAATAG,+,0.00),13721(CCATAAATAG,+,0.00)	n/a
Grb2	1831	chr11	115673119	115674893	25528	-0.327983	2.1e-08	855(TCTATTTATATA,-,0.00)	486(TGCAGGTGGC,-,0.00),1175(GTCAGGTGCA,-,0.00)		855(TCTATTTATATA,+,0.00)	485(CTGCAGGTGGCT,-,0.00)		855(TCTATTTATATA,+,0.00)	951(CTTGCCAA,-,0.00),952(TTGCCAAG,+,0.00),983(CTGCCAAC,+,0.00)			n/a
Sbk1	311	chr7	126248009	126253855	2535	-0.472566	2.31e-08	3899(GCTAAAAATACT,+,0.00)	470(CTCACCTGAC,+,0.00),498(TTCAGGTGTC,-,0.00),857(CGCAGGTGGC,-,0.00),2038(ACCAGGTGCC,-,0.00),2170(GACACCTGCA,+,0.00),3715(CCCACCTGCA,+,0.00),3879(CACAGGTGCC,-,0.00),3886(GCCAGGTGGT,-,0.00),4438(ACCACCTGCT,+,0.00)	3980(GTCACCTTGGAC,+,0.00)	3899(GCTAAAAATACT,-,0.00)	856(GCGCAGGTGGCA,-,0.00),2169(AGACACCTGCAG,+,0.00),3714(CCCCACCTGCAG,+,0.00),3878(CCACAGGTGCCA,-,0.00),4437(AACCACCTGCTC,+,0.00)	3980(GTCACCTTGG,+,0.00)	3899(GCTAAAAATACT,-,0.00)	261(TCTGGCAG,-,0.00),644(TCTGGCAG,-,0.00),645(CTGGCAGG,+,0.00),1036(GTGCCAGC,+,0.00),2140(GTTGCCAG,-,0.00),2141(TTGCCAGC,+,0.00),2210(CTTGGCAC,-,0.00),2234(GCTGGCAG,-,0.00),2478(GTTGGCAA,-,0.00),2479(TTGGCAAA,+,0.00),2671(CTTGGCAA,-,0.00),2672(TTGGCAAA,+,0.00),3853(TTGCCAGG,+,0.00),3884(GTGCCAGG,+,0.00),4676(CCTGGCAG,-,0.00),4677(CTGGCAGG,+,0.00)		3900(CTAAAAATAC,+,0.00)	ERR-activated
Fgf18	2595	chr11	33145337	33148524	470	-1.30959	3.13e-08		651(GACACCTGCC,+,0.00),1552(AACAGGTGCA,-,0.00),1740(AACACCTGCG,+,0.00)	644(CTGCAAGGACAC,-,0.00)	2835(GCTAATATTGGC,+,0.00)	650(GGACACCTGCCT,+,0.00),1551(GAACAGGTGCAC,-,0.00),1739(AAACACCTGCGG,+,0.00)			312(TTTGGCAA,-,0.00),313(TTGGCAAA,+,0.00),940(GTGCCAAG,+,0.00),1655(GTTGGCAG,-,0.00),1656(TTGGCAGG,+,0.00)	312(TTTGGCAAACAGCCAG,+,0.00),313(TTGGCAAACAGCCAGC,-,0.00),696(TTTGGCCTATGTCCAG,+,0.00),697(TTGGCCTATGTCCAGT,-,0.00),932(CTGTCTGTGTGCCAAG,-,0.00),1005(CAGGCTGAGCGCCAAG,-,0.00),1562(CTGGGCTTGTTGCCCA,+,0.00),1563(TGGGCTTGTTGCCCAG,-,0.00)		n/a
Fgf18	1253	chr11	33141652	33144213	4468	-1.30959	3.13e-08		2466(GGCAGGTGCC,-,0.00)	876(TCCCAAGGTCAC,-,0.00),1409(GTGACCTTCCCT,+,0.00),2175(CCCAAAGGGCAC,-,0.00)		2465(AGGCAGGTGCCG,-,0.00)	878(CCAAGGTCAC,-,0.00),1409(GTGACCTTCC,+,0.00)		1356(GTGCCAAC,+,0.00),2343(CTGGCAGG,+,0.00)	1433(GCTGGCTGGGTGCCCC,+,0.00),1434(CTGGCTGGGTGCCCCA,-,0.00),1786(CTTGGCTCGTAGCCAT,+,0.00),1787(TTGGCTCGTAGCCATG,-,0.00)		n/a
Adcy5	613	chr16	35129483	35130660	-24793	-0.429908	0.000448526			760(GCCCAAGGGCAA,-,0.00),856(TTGCCCTTGAGG,+,0.00)			762(CCAAGGGCAA,-,0.00),856(TTGCCCTTGA,+,0.00)		435(CCTGGCAC,-,0.00),1098(CCTGCCAG,-,0.00),1099(CTGCCAGC,+,0.00)	927(ACAGGCTGTGGGCCAG,+,0.00),928(CAGGCTGTGGGCCAGG,-,0.00)		ERR-suppressed
Calr3	1877	chr8	72434692	72435778	-79	-2.24778	3.68e-08			383(GTCACCTTGCAC,+,0.00)	194(TACAAAAAAAGA,-,0.00),677(TCCATAAATAAT,-,0.00)		383(GTCACCTTGC,+,0.00)		513(CTTGCCAA,-,0.00),514(TTGCCAAG,+,0.00)	505(CTGGGCAACTTGCCAA,+,0.00),506(TGGGCAACTTGCCAAG,-,0.00)		n/a
Pdlim4	1113	chr11	54071239	54072664	-2934	-1.0336	3.73e-08		160(TTCAGGTGGG,-,0.00),1244(GTCAGGTGCT,-,0.00)	711(ATGCCCTTGGAC,+,0.00)			711(ATGCCCTTGG,+,0.00)		331(GCTGCCAA,-,0.00),332(CTGCCAAG,+,0.00),674(GTTGGCAG,-,0.00),675(TTGGCAGG,+,0.00)	716(CTTGGACCTGAGCCTA,+,0.00),717(TTGGACCTGAGCCTAG,-,0.00)		ERR-activated
Iqsec1	2411	chr6	90697571	90718810	8339	-0.484173	4.07e-08	1507(GCAAAAAATAGC,+,0.00),2840(TCTAATTATGGC,-,0.00),5833(GCTATTTTTAGA,-,0.00),11472(GCTATTTATATA,-,0.00)	2096(CCCACCTGTA,+,0.00),2107(AGCACCTGGG,+,0.00),3427(TGCACCTGCC,+,0.00),6685(TGCAGGTGTC,-,0.00),6855(AGCAGGTGAA,-,0.00),7589(TCCACCTGGC,+,0.00),7963(GCCACCTGGG,+,0.00),9364(CCCACCTGAC,+,0.00),9889(GTCAGGTGCA,-,0.00),9937(GGCAGGTGGA,-,0.00),12501(GGCACCTGTT,+,0.00),13379(ACCACCTGTC,+,0.00),13461(GCCACCTGCC,+,0.00),13559(CACAGGTGGG,-,0.00),13623(TACAGGTGAC,-,0.00),15340(CACACCTGTA,+,0.00),15382(GCC…	3589(GATCAAGGACAG,-,0.00),4286(GGTGGAGGGCAC,-,0.00),4916(CTGCCCTTTGGC,+,0.00),6944(GGTCAAAGTCAC,-,0.00),8243(CACAAAGGTCAC,-,0.00),9414(GTGACCTCCAGC,+,0.00),14728(CTGACCTTTGAA,+,0.00),18389(TTGCCCTTTACA,+,0.00)	1507(GCAAAAAATAGC,-,0.00),2840(TCTAATTATGGC,+,0.00),5833(GCTATTTTTAGA,+,0.00),9313(TACACAAATAGA,-,0.00),11014(TCTTAGAATAGC,-,0.00),11472(GCTATTTATATA,+,0.00),16516(GCTATTCAAGGT,+,0.00),19207(CCCCCAAATAGC,-,0.00)	2095(TCCCACCTGTAC,+,0.00),3426(CTGCACCTGCCA,+,0.00),6684(ATGCAGGTGTCT,-,0.00),9936(AGGCAGGTGGAC,-,0.00),12500(GGGCACCTGTTG,+,0.00),13378(CACCACCTGTCA,+,0.00),13460(AGCCACCTGCCA,+,0.00),19588(CCCCACCTGCAA,+,0.00)	3591(TCAAGGACAG,-,0.00),8245(CAAAGGTCAC,-,0.00),9414(GTGACCTCCA,+,0.00),14728(CTGACCTTTG,+,0.00)	1507(GCAAAAAATAGC,-,0.00),2840(TCTAATTATGGC,+,0.00),5833(GCTATTTTTAGA,+,0.00),11472(GCTATTTATATA,+,0.00)	155(CTTGCCAA,-,0.00),156(TTGCCAAA,+,0.00),525(GCTGCCAA,-,0.00),526(CTGCCAAG,+,0.00),916(CCTGGCAC,-,0.00),2086(CTTGCCAC,-,0.00),3431(CCTGCCAG,-,0.00),3432(CTGCCAGA,+,0.00),3737(GCTGGCAC,-,0.00),4434(GTGGCAAG,+,0.00),4848(GTTGGCAC,-,0.00),5402(GCTGCCAG,-,0.00),5403(CTGCCAGA,+,0.00),5764(CTGCCAGA,+,0.00),7227(CTTGGCAG,-,0.00),7228(TTGGCAGG,+,0.00),7277(GCTGGCAA,-,0.00),7278(CTGGCAAC,+,0.00),7313(GCT…	6558(CTAGGCTTTGAGCCAG,+,0.00),6559(TAGGCTTTGAGCCAGC,-,0.00),7298(TCGGGAAGAAAGCCAG,+,0.00),7299(CGGGAAGAAAGCCAGC,-,0.00),15445(GCTGGCACCATGCCAT,+,0.00),15446(CTGGCACCATGCCATA,-,0.00),15671(CATGGCATAGTCCCAG,+,0.00),15672(ATGGCATAGTCCCAGC,-,0.00),20318(CAGGGCAAGCAGCCAA,+,0.00),20319(AGGGCAAGCAGCCAAC,-,0.00),21130(CCTGGCTATAGGCCAC,+,0.00),21131(CTGGCTATAGGCCACC,-,0.00)	1508(CAAAAAATAG,+,0.00),2243(CTATTTGGGG,-,0.00),5834(CTATTTTTAG,-,0.00),8597(CCAACAATAG,+,0.00),11015(CTTAGAATAG,+,0.00),19208(CCCCAAATAG,+,0.00)	n/a
Iqsec1	480	chr6	90735467	90737733	-20071	-0.484173	4.07e-08		757(TCCAGGTGGA,-,0.00),1423(GCCAGGTGGC,-,0.00),2101(ACCAGGTGGA,-,0.00)	73(CTGTCCTTGGGA,+,0.00),1238(GTGACCTTGGCG,+,0.00)	600(TCCAATTTTGGA,+,0.00)		1238(GTGACCTTGG,+,0.00)		180(CTTGGCAA,-,0.00),286(CTTGCCAA,-,0.00),287(TTGCCAAG,+,0.00)	809(CCGGGCTCTGTCCCAG,+,0.00),810(CGGGCTCTGTCCCAGC,-,0.00)		n/a
Iqsec1	2164	chr6	90886109	90888067	-76965	-0.484173	4.07e-08	238(ACTATTTTTGGA,-,0.00),1073(GCTATTATTAGC,-,0.00)	853(CCCAGGTGGT,-,0.00)	407(GTTCAAGGTCAG,-,0.00),1158(GTGACCTTGGGC,+,0.00),1188(ATGCCCTCCAGC,+,0.00)	216(GCTATTCCTGGT,+,0.00),238(ACTATTTTTGGA,+,0.00),862(TCTCTGAATAGC,-,0.00),1073(GCTATTATTAGC,+,0.00)		409(TCAAGGTCAG,-,0.00),1158(GTGACCTTGG,+,0.00)	238(ACTATTTTTGGA,+,0.00),1073(GCTATTATTAGC,+,0.00)	549(CTTGCCAG,-,0.00),550(TTGCCAGC,+,0.00),1745(CTTGGCAG,-,0.00),1746(TTGGCAGC,+,0.00)	1207(TCTGGGTGTTAGCCAG,+,0.00),1208(CTGGGTGTTAGCCAGG,-,0.00)	217(CTATTCCTGG,-,0.00),239(CTATTTTTGG,-,0.00)	n/a
Iqsec1	528	chr6	90728069	90732491	-13751	-0.484173	4.07e-08		205(GCCAGGTGCC,-,0.00),777(GCCACCTGCT,+,0.00),1444(TCCAGGTGAA,-,0.00),1490(ATCACCTGCT,+,0.00)	1845(GCTCAAGGTCAC,-,0.00),3471(CTGCCCTTTGGT,+,0.00)		776(TGCCACCTGCTG,+,0.00)	1847(TCAAGGTCAC,-,0.00)		0(CTGGCAAG,+,0.00),202(CCTGCCAG,-,0.00),203(CTGCCAGG,+,0.00),1219(TTTGCCAA,-,0.00),1220(TTGCCAAG,+,0.00),1867(GTTGGCAG,-,0.00),1868(TTGGCAGC,+,0.00),2033(GTGCCAGG,+,0.00),3087(TCTGGCAG,-,0.00),3088(CTGGCAGG,+,0.00),3424(TTTGGCAG,-,0.00),3425(TTGGCAGG,+,0.00),3629(CTGCCAGG,+,0.00)	1879(GCTGGGCCTGAGCCAG,+,0.00),1880(CTGGGCCTGAGCCAGG,-,0.00)		n/a
Iqsec1	1154	chr6	90808080	90809607	1280	-0.484173	4.07e-08	510(ACTATTTCTGGT,-,0.00),1112(TCCATAAATACC,+,0.00)	1215(TACACCTGTG,+,0.00),1251(TTCACCTGTC,+,0.00),1308(TCCACCTGGC,+,0.00)	1370(TGTCAAGGGCAC,-,0.00)	510(ACTATTTCTGGT,+,0.00),1112(TCCATAAATACC,-,0.00),1356(TCCCTAAATAGG,-,0.00)		1372(TCAAGGGCAC,-,0.00)		16(GCTGCCAA,-,0.00),17(CTGCCAAC,+,0.00),115(CCTGGCAA,-,0.00),116(CTGGCAAG,+,0.00),443(GCTGCCAG,-,0.00),444(CTGCCAGG,+,0.00),522(CTTGCCAC,-,0.00)	275(TTGGAAACAGGCCCAG,-,0.00),1172(GCTGGCATCAGGCCCA,+,0.00),1173(CTGGCATCAGGCCCAG,-,0.00)	511(CTATTTCTGG,-,0.00),1357(CCCTAAATAG,+,0.00)	n/a
Dip2b	748	chr15	100120318	100122697	-32889	0.359214	4.82e-08		1171(TCCAGGTGCT,-,0.00)	861(GGGGAAGGGCAG,-,0.00),1466(TTCACCTTGAGT,+,0.00),1850(GTCACCTTGTCC,+,0.00)			1466(TTCACCTTGA,+,0.00)		399(GCTGGCAG,-,0.00),400(CTGGCAGC,+,0.00),1260(CTGCCAAA,+,0.00)			n/a
Ankrd33b	1440	chr15	31301828	31303168	65261	-0.655883	5.51e-08	1123(TATGAAAATAGA,+,0.00)	510(AACAGGTGGA,-,0.00),838(GTCACCTGGT,+,0.00)	163(AACCAAGGTCAG,-,0.00)	1123(TATGAAAATAGA,-,0.00)	509(GAACAGGTGGAC,-,0.00)	165(CCAAGGTCAG,-,0.00),700(CTAAGGTCAC,-,0.00)		1057(CCTGGCAA,-,0.00),1058(CTGGCAAA,+,0.00)	641(CTGGACTGCAGCCCAG,-,0.00)	1124(ATGAAAATAG,+,0.00)	n/a
Asb8	287	chr15	98130159	98132945	14150	0.325632	5.54e-08		634(TTCAGGTGGC,-,0.00),1032(GGCACCTGTG,+,0.00),1645(ACCACCTGTG,+,0.00),1674(CCCACCTGCT,+,0.00),1851(CCCACCTGGA,+,0.00)		2176(CCTAAAAATAAG,-,0.00)	1031(TGGCACCTGTGG,+,0.00),1644(TACCACCTGTGG,+,0.00),1673(GCCCACCTGCTT,+,0.00)			986(CTGCCAAG,+,0.00),1451(TTTGCCAA,-,0.00),1452(TTGCCAAC,+,0.00),1586(CCTGCCAA,-,0.00),1587(CTGCCAAC,+,0.00),1695(TCTGGCAG,-,0.00)		914(CTATTCTGAG,-,0.00),2177(CTAAAAATAA,+,0.00)	n/a
Bves	175	chr10	45361951	45365278	27879	0.549759	6.16e-08	1194(TCTATAAATAAA,+,0.00)	2660(GGCAGGTGGG,-,0.00),2940(ACCAGGTGAC,-,0.00),3012(GCCAGGTGAC,-,0.00)	1564(ATGACCTTCACT,+,0.00),2108(GTGACCCTGGGC,+,0.00)	1194(TCTATAAATAAA,-,0.00)	2659(AGGCAGGTGGGT,-,0.00)	1564(ATGACCTTCA,+,0.00)	1194(TCTATAAATAAA,-,0.00)	426(CCTGCCAG,-,0.00),427(CTGCCAGG,+,0.00),2197(GTTGGCAG,-,0.00),2198(TTGGCAGG,+,0.00),3099(TTGGCAAG,+,0.00)	541(CTGGGTGGGAGCCATG,-,0.00),912(CTTGGATCCTTGCCCT,+,0.00)		n/a
Ttll1	2762	chr15	83486896	83492790	21064	-0.493437	6.18e-08	3729(GCTAAAATTAGG,+,0.00)	498(GGCAGGTGGA,-,0.00),1615(GGCAGGTGGA,-,0.00),2335(CACAGGTGAC,-,0.00),2857(CACACCTGCC,+,0.00),4135(GGCAGGTGAC,-,0.00),4684(AACAGGTGGC,-,0.00)	25(GCCAGAGGTCAT,-,0.00),179(TCAGAAGGTCAG,-,0.00),1634(GTTCAAGGACAG,-,0.00),2755(ATGCCCTTCGCT,+,0.00),2878(GTACAAGGTCAC,-,0.00),3255(TGCGGAGGTCAG,-,0.00),4242(AGACAAGGGCAC,-,0.00),4344(GTGACCTTCCTC,+,0.00),5410(GGGGAAGGTCAG,-,0.00)	3196(TTTATTTTTGTG,+,0.00),3729(GCTAAAATTAGG,-,0.00)	497(AGGCAGGTGGAG,-,0.00),1614(GGGCAGGTGGAT,-,0.00),2856(TCACACCTGCCA,+,0.00),4683(GAACAGGTGGCG,-,0.00)	181(AGAAGGTCAG,-,0.00),1636(TCAAGGACAG,-,0.00),2880(ACAAGGTCAC,-,0.00),4344(GTGACCTTCC,+,0.00),5412(GGAAGGTCAG,-,0.00)		164(GTGCCAAG,+,0.00),250(TTGGCAGC,+,0.00),282(CTTGCCAG,-,0.00),283(TTGCCAGC,+,0.00),363(CTGCCAGC,+,0.00),779(GTGCCAGG,+,0.00),2584(GTTGCCAA,-,0.00),2585(TTGCCAAG,+,0.00),2861(CCTGCCAA,-,0.00),2862(CTGCCAAG,+,0.00),3338(CTTGGCAG,-,0.00),3339(TTGGCAGC,+,0.00),4419(GCTGGCAG,-,0.00),4420(CTGGCAGG,+,0.00),4562(CCTGGCAG,-,0.00)	1926(CCTGGCTTTAGGCCAA,+,0.00),1927(CTGGCTTTAGGCCAAT,-,0.00)	3730(CTAAAATTAG,+,0.00)	ERR-activated
Apobec2	2321	chr17	48435201	48438423	-4084	-0.4136	1.33e-08	1375(GCTATTTATAGC,-,0.00)	153(GCCAGGTGCC,-,0.00),1490(ATCAGGTGCC,-,0.00),1764(AACACCTGCA,+,0.00)	1623(ATTCAAGGTCAT,-,0.00),2823(CTTGAAGGACAC,-,0.00)	1375(GCTATTTATAGC,+,0.00),1802(ATTATTTCTGGC,+,0.00)	1763(GAACACCTGCAA,+,0.00)	1625(TCAAGGTCAT,-,0.00)	1375(GCTATTTATAGC,+,0.00)	1153(GCTGGCAG,-,0.00)	363(CAGGGCTTCTAGCCAG,+,0.00),364(AGGGCTTCTAGCCAGG,-,0.00)	1376(CTATTTATAG,-,0.00)	ERR-suppressed
Rhobtb1	921	chr10	69251902	69279825	52669	-0.400938	0.00122456	7698(GTTATTTCTGGA,-,0.00),8893(TTTATTTTTATT,-,0.00),10990(TTTCAAAATAGA,+,0.00),13113(ATTATTTTTAGA,-,0.00),14768(ACCCAAAATAGT,+,0.00)	633(GTCACCTGCA,+,0.00),3354(TGCACCTGTG,+,0.00),4715(TACAGGTGAT,-,0.00),5078(CCCACCTGAG,+,0.00),5619(TCCAGGTGGT,-,0.00),5983(GCCACCTGCA,+,0.00),7280(ATCACCTGCA,+,0.00),7411(ATCACCTGTT,+,0.00),10259(GACACCTGTG,+,0.00),13576(ATCACCTGTA,+,0.00),15225(ATCAGGTGGC,-,0.00),16049(CCCAGGTGTG,-,0.00),17230(TCCACCTGCC,+,0.00),18153(GGCACCTGCA,+,0.00),19320(AACACCTGGT,+,0.00),22696(GCCACCTGTT,+,0.00),24404(AA…	2714(GGCCAAGGTCAG,-,0.00),7742(CTCACCTTGAGC,+,0.00),8189(AGCCAAGGACAC,-,0.00),8223(CTGACCTTTCCG,+,0.00),9852(TGTAAAGGTCAC,-,0.00),14375(TTGCCCTCGAAC,+,0.00),14871(ATGACCTTTCAT,+,0.00),15330(ATTCAAGGTCAG,-,0.00),16234(CCCCAAGGGCAA,-,0.00),18952(CAGCAAGGGCAC,-,0.00),19337(CTGCCCTTGCAC,+,0.00),19456(CTGACCTTCCCA,+,0.00),22105(TGAGAAGGTCAC,-,0.00),22269(GTGACCTCCCCC,+,0.00),22492(GATCAAGGTCAA,-,0.00)…	7698(GTTATTTCTGGA,+,0.00),7980(GCTATGTATGGA,+,0.00),10579(GTTATATATGGA,+,0.00),10809(TCTTTTTTAGGA,+,0.00),10990(TTTCAAAATAGA,-,0.00),11894(TCCTAAAATACA,-,0.00),13113(ATTATTTTTAGA,+,0.00),14768(ACCCAAAATAGT,-,0.00),20693(GCCAAAAATATG,-,0.00),23695(CCTTAATATAGA,-,0.00),25454(TACAGAAATAAC,-,0.00),25914(ACTATTTATGAA,+,0.00),27202(GCCATAAATACT,-,0.00),27451(CCCAAATATAAA,-,0.00)	5982(TGCCACCTGCAA,+,0.00),17229(ATCCACCTGCCT,+,0.00),18152(CGGCACCTGCAG,+,0.00),22695(AGCCACCTGTTC,+,0.00)	2716(CCAAGGTCAG,-,0.00),7328(CCGACCTTGG,+,0.00),7742(CTCACCTTGA,+,0.00),8191(CCAAGGACAC,-,0.00),8223(CTGACCTTTC,+,0.00),9854(TAAAGGTCAC,-,0.00),11662(CTGACCTCTA,+,0.00),14871(ATGACCTTTC,+,0.00),15332(TCAAGGTCAG,-,0.00),16236(CCAAGGGCAA,-,0.00),16457(AAAAGGTCAG,-,0.00),18954(GCAAGGGCAC,-,0.00),19456(CTGACCTTCC,+,0.00),22107(AGAAGGTCAC,-,0.00),22494(TCAAGGTCAA,-,0.00)	13113(ATTATTTTTAGA,+,0.00)	1797(TTTGCCAA,-,0.00),1798(TTGCCAAC,+,0.00),2326(CTTGGCAA,-,0.00),2327(TTGGCAAC,+,0.00),2568(GTTGGCAG,-,0.00),2569(TTGGCAGC,+,0.00),8346(CCTGCCAA,-,0.00),8925(TTTGGCAC,-,0.00),9807(CCTGGCAA,-,0.00),9808(CTGGCAAA,+,0.00),12251(CTTGGCAA,-,0.00),12252(TTGGCAAC,+,0.00),13694(CCTGCCAA,-,0.00),13695(CTGCCAAG,+,0.00),14404(GCTGCCAG,-,0.00),14405(CTGCCAGC,+,0.00),20792(CCTGGCAA,-,0.00),20793(CTGGCAAA,+,0…	770(CCTGGCCTGCTGCCAC,+,0.00),771(CTGGCCTGCTGCCACA,-,0.00),1688(ACAGGCAGCTGGCCAA,+,0.00),1689(CAGGCAGCTGGCCAAC,-,0.00),11423(CTTGGAATCCTGCCCA,+,0.00),11424(TTGGAATCCTGCCCAA,-,0.00),11585(GCTGACATATTGCCAG,+,0.00),14396(CCTGGTTGGCTGCCAG,+,0.00),22972(CTGGGCCAGCAGCCAG,+,0.00),22973(TGGGCCAGCAGCCAGC,-,0.00),26892(GCTGGAACCCAGCCTG,+,0.00),27003(TCTGTCACATTGCCAG,+,0.00),27004(CTGTCACATTGCCAGA,-,0.00)	11669(CTATTCTCAG,-,0.00),11895(CCTAAAATAC,+,0.00),13114(TTATTTTTAG,-,0.00),14769(CCCAAAATAG,+,0.00),23696(CTTAATATAG,+,0.00)	ERR-suppressed
Zfp612	1721	chr8	110079311	110080307	75	-0.817198	6.78e-08	132(TTTATTTTTAAA,-,0.00)	184(TCCACCTGCT,+,0.00),434(CGCAGGTGAG,-,0.00),582(AGCAGGTGGC,-,0.00),689(TGCAGGTGTG,-,0.00)	648(GCTCGAGGTGAC,-,0.00)		183(GTCCACCTGCTG,+,0.00),581(CAGCAGGTGGCG,-,0.00),688(CTGCAGGTGTGT,-,0.00)			191(GCTGGCAC,-,0.00)			n/a
Dpf3	1553	chr12	83302020	83303756	184848	-0.915519	7.28e-08	250(TCTGAAAATAAA,+,0.00),630(TGCAGAAATAGC,+,0.00)	513(AGCACCTGGA,+,0.00),1222(TACAGGTGGG,-,0.00),1544(CACACCTGGC,+,0.00)	497(TTCACCTTGGCA,+,0.00)	250(TCTGAAAATAAA,-,0.00),630(TGCAGAAATAGC,-,0.00)	1221(TTACAGGTGGGG,-,0.00)	497(TTCACCTTGG,+,0.00),1383(CTGACCTCCA,+,0.00)		502(CTTGGCAA,-,0.00),503(TTGGCAAG,+,0.00),1269(TTGGCAAA,+,0.00)			ERR-activated
Dpf3	838	chr12	83410896	83413703	75437	-0.915519	7.28e-08		578(CTCACCTGAC,+,0.00),1010(GGCAGGTGCG,-,0.00)		91(ACTATTTCTGGG,+,0.00),149(AACTAAAATAGT,-,0.00),1261(GGTATTTTGGGA,+,0.00)	1009(AGGCAGGTGCGG,-,0.00)			465(GCTGGCAA,-,0.00),826(CCTGGCAG,-,0.00),827(CTGGCAGG,+,0.00),974(CCTGCCAA,-,0.00),975(CTGCCAAC,+,0.00),1236(TCTGGCAG,-,0.00),1506(GCTGGCAG,-,0.00),1507(CTGGCAGG,+,0.00),2177(TCTGGCAA,-,0.00),2178(CTGGCAAA,+,0.00)		92(CTATTTCTGG,-,0.00),150(ACTAAAATAG,+,0.00)	ERR-activated
Dpf3	547	chr12	83232911	83234412	254075	-0.915519	7.28e-08	967(ACTATAAATACC,+,0.00)	517(GACAGGTGTG,-,0.00),681(GGCACCTGAA,+,0.00)	867(CTTAGAGGTCAG,-,0.00),1132(ACCCAAGGGCAC,-,0.00)	967(ACTATAAATACC,-,0.00),1105(CCTAGAAATGGC,-,0.00),1224(TCTAATTTGGGC,+,0.00)	516(CGACAGGTGTGC,-,0.00)	869(TAGAGGTCAG,-,0.00),1134(CCAAGGGCAC,-,0.00)		251(GCTGCCAG,-,0.00),252(CTGCCAGG,+,0.00)	217(CTGGCTTCAATCCCGG,-,0.00)		ERR-activated
Dpf3	2456	chr12	83482894	83484878	3850	-0.915519	7.28e-08	424(AACTAAAATAGC,+,0.00),894(TATAAAAATAGA,+,0.00)	1244(CTCACCTGCT,+,0.00),1677(GCCACCTGCA,+,0.00)	526(TTAACCTTCACG,+,0.00)	424(AACTAAAATAGC,-,0.00),894(TATAAAAATAGA,-,0.00),1583(AATTTAAATAGC,-,0.00)	1676(GGCCACCTGCAG,+,0.00)		894(TATAAAAATAGA,-,0.00)	926(TCTGGCAG,-,0.00),1013(GTTGGCAG,-,0.00),1711(CCTGGCAG,-,0.00),1712(CTGGCAGC,+,0.00)	146(GATGGCTGTGAGCCAC,+,0.00)	425(ACTAAAATAG,+,0.00),895(ATAAAAATAG,+,0.00)	ERR-activated
Dpf3	643	chr12	83444883	83446036	42277	-0.915519	7.28e-08		323(CTCACCTGAA,+,0.00)	389(GTGACCTTGCGC,+,0.00),641(TCCAAAGGTCAG,-,0.00)			389(GTGACCTTGC,+,0.00),643(CAAAGGTCAG,-,0.00)		531(GTGCCAGG,+,0.00),883(GCTGGCAG,-,0.00),884(CTGGCAGG,+,0.00),952(GTGCCAGC,+,0.00)			ERR-activated
Dpf3	1709	chr12	83374434	83376184	112427	-0.915519	7.28e-08		282(ATCACCTGTC,+,0.00),1314(GCCACCTGCA,+,0.00)			1313(AGCCACCTGCAA,+,0.00)			204(GCTGGCAG,-,0.00),205(CTGGCAGC,+,0.00),351(GCTGGCAC,-,0.00)		1468(CCATTTTAAG,-,0.00)	ERR-activated
Dpf3	2061	chr12	83240237	83241665	246785	-0.915519	7.28e-08		928(ACCACCTGGC,+,0.00)		499(GCCTAGAATAGC,-,0.00)				932(CCTGGCAG,-,0.00)		500(CCTAGAATAG,+,0.00)	ERR-activated
Dpf3	734	chr12	83423966	83425902	62802	-0.915519	7.28e-08	171(TCTAGAAATACC,+,0.00)	311(GCCACCTGCC,+,0.00),1438(TGCACCTGAA,+,0.00),1520(CCCAGGTGCC,-,0.00),1833(ACCACCTGCT,+,0.00)	204(GTGACCTTTACA,+,0.00)	5(ACTAAGAATAGG,-,0.00),171(TCTAGAAATACC,-,0.00),1005(GTTATATATGGG,+,0.00)	310(CGCCACCTGCCT,+,0.00),1832(CACCACCTGCTA,+,0.00)	204(GTGACCTTTA,+,0.00)		570(GTTGCCAA,-,0.00),571(TTGCCAAG,+,0.00),1773(GCTGCCAG,-,0.00),1774(CTGCCAGG,+,0.00)	914(CCTGGCCAACATCCAA,+,0.00),915(CTGGCCAACATCCAAA,-,0.00)	6(CTAAGAATAG,+,0.00)	ERR-activated
BB218582	2513	chr2	106649227	106653178	-838	-1.23404	7.85e-08	2918(GCTATTTATAAA,-,0.00),3385(TCTATTTCTGAT,-,0.00)	3132(AACACCTGTC,+,0.00)	1179(GTGACCTTGCTG,+,0.00),2748(ATCACCTTGAAA,+,0.00),3735(TTGCCCTTGCCC,+,0.00),3741(TTGCCCTTCCGG,+,0.00)	592(CTTATTTTAAGC,+,0.00),2918(GCTATTTATAAA,+,0.00),3385(TCTATTTCTGAT,+,0.00)		1179(GTGACCTTGC,+,0.00),2748(ATCACCTTGA,+,0.00)	2918(GCTATTTATAAA,+,0.00)		3181(CTTGGCTCTCTCCCAT,+,0.00)		n/a
Trip10	1260	chr17	57259495	57260883	10738	-0.485652	7.98e-08		475(AGCAGGTGGC,-,0.00),809(TGCAGGTGCT,-,0.00)	984(CCGACCTTGAGA,+,0.00),1078(CATGGAGGTCAG,-,0.00)		474(TAGCAGGTGGCT,-,0.00),808(TTGCAGGTGCTT,-,0.00)	984(CCGACCTTGA,+,0.00),1080(TGGAGGTCAG,-,0.00)		371(CTGCCAGA,+,0.00),462(CTTGCCAC,-,0.00)			n/a
Prrx1	513	chr1	163279807	163283312	32091	-0.388921	9.57e-08	2120(TCCAAAAATAAT,+,0.00),2533(ACTTTAAATAGC,+,0.00)		2036(ATGACCTTCTCC,+,0.00),3194(GGCAGAGGTCAA,-,0.00)	2070(GCTTTATTTAGC,+,0.00),2120(TCCAAAAATAAT,-,0.00),2533(ACTTTAAATAGC,-,0.00)		2036(ATGACCTTCT,+,0.00)		214(GCTGCCAG,-,0.00),215(CTGCCAGC,+,0.00),863(TTTGGCAG,-,0.00),1029(CTTGGCAG,-,0.00),1030(TTGGCAGC,+,0.00),1614(GTTGGCAA,-,0.00),1615(TTGGCAAG,+,0.00),2101(GTGCCAGG,+,0.00)		2121(CCAAAAATAA,+,0.00),2534(CTTTAAATAG,+,0.00)	n/a
Tmem65	91	chr15	58844871	58849285	-23651	-0.520709	1.22e-07	1750(GCTATTTCTGGC,-,0.00),2780(TTTATTTTTATT,-,0.00),3127(TCTAAAAATATC,+,0.00)	1599(TCCACCTGAT,+,0.00)	602(CTGCCCTTGTCC,+,0.00),3162(TTGACCTTGACA,+,0.00)	1750(GCTATTTCTGGC,+,0.00),3127(TCTAAAAATATC,-,0.00)		3162(TTGACCTTGA,+,0.00)	1750(GCTATTTCTGGC,+,0.00),3127(TCTAAAAATATC,-,0.00)	741(CCTGGCAC,-,0.00),1150(TCTGGCAA,-,0.00),1151(CTGGCAAA,+,0.00),2312(CTTGGCAA,-,0.00),2313(TTGGCAAG,+,0.00),2348(CCTGCCAG,-,0.00),2846(CCTGGCAG,-,0.00),3413(CCTGCCAG,-,0.00),3414(CTGCCAGA,+,0.00)		1751(CTATTTCTGG,-,0.00)	n/a
Ppm1k	373	chr6	57542847	57545276	-8574	-1.02888	1.24e-07		173(ACCAGGTGGT,-,0.00)	1098(GCTGAAGGGGAC,-,0.00)	973(GCCTGATATAGC,-,0.00),1215(GCTATATATGTA,+,0.00),2105(TCTATTCTGGGT,+,0.00),2377(GTCAAATATAGA,-,0.00)				258(CCTGGCAC,-,0.00),867(CCTGGCAG,-,0.00)		1315(CCAGGAATAG,+,0.00),2106(CTATTCTGGG,-,0.00)	n/a
Plppr1	1805	chr4	49041005	49042689	-17615	-1.71025	1.26e-07	102(GATAGAAATAGT,+,0.00)	724(GACACCTGCT,+,0.00)	260(GATGAAGGGCAT,-,0.00),852(GTCACCTTCAGG,+,0.00),882(AGCAAAGGGCAC,-,0.00)	102(GATAGAAATAGT,-,0.00)	723(TGACACCTGCTG,+,0.00)	852(GTCACCTTCA,+,0.00)		764(CTTGCCAA,-,0.00),765(TTGCCAAG,+,0.00),969(GTTGGCAG,-,0.00),970(TTGGCAGC,+,0.00),1060(GCTGGCAA,-,0.00)	949(CTGGGCCTTTGGCCAA,+,0.00),950(TGGGCCTTTGGCCAAA,-,0.00)		n/a
Mdh1	1254	chr11	21560599	21565789	8740	-0.310214	1.3e-07	609(TTTATTTTGGGT,-,0.00),1117(ACTAAATATAGC,+,0.00),3120(AATATAAATAGC,+,0.00),3844(AATTAAAATAGC,+,0.00),4586(GCTGTAAATAGA,+,0.00)	241(AGCAGGTGCT,-,0.00)	3327(CTGACCTTGGTA,+,0.00)	68(CTCAAAAATAGT,-,0.00),609(TTTATTTTGGGT,+,0.00),1117(ACTAAATATAGC,-,0.00),3120(AATATAAATAGC,-,0.00),3844(AATTAAAATAGC,-,0.00),3873(TACATAATTAGA,-,0.00),4586(GCTGTAAATAGA,-,0.00),5165(TCTATCTTTAGT,+,0.00)	240(TAGCAGGTGCTG,-,0.00)	3327(CTGACCTTGG,+,0.00)	1117(ACTAAATATAGC,-,0.00),3120(AATATAAATAGC,-,0.00),4586(GCTGTAAATAGA,-,0.00)	698(GTGCCAGC,+,0.00),954(CTTGCCAG,-,0.00),955(TTGCCAGA,+,0.00),1981(TTGGCAAC,+,0.00),2500(GCTGGCAA,-,0.00),2736(CTTGGCAA,-,0.00),2737(TTGGCAAA,+,0.00),3708(GTGCCAAA,+,0.00),4654(GCTGGCAC,-,0.00),4792(CTTGGCAA,-,0.00),4793(TTGGCAAA,+,0.00),5024(CTTGCCAC,-,0.00)	1064(CCTGGCCTGGGTCCCA,+,0.00),1065(CTGGCCTGGGTCCCAG,-,0.00),3542(CTTGGCATGGAGCCCA,+,0.00),3543(TTGGCATGGAGCCCAC,-,0.00)	69(TCAAAAATAG,+,0.00),1118(CTAAATATAG,+,0.00),3845(ATTAAAATAG,+,0.00),4587(CTGTAAATAG,+,0.00)	ERR-activated
Mdh1	2494	chr11	21566439	21572869	2280	-0.310214	1.3e-07	874(TTTATTTTTAAA,-,0.00),1065(TTTATTTTTAAA,-,0.00)	2(TGCAGGTGGT,-,0.00),5319(TGCACCTGCA,+,0.00)	1776(CCCAGAGGTCAA,-,0.00),3305(ATGACCTTCCTG,+,0.00),3867(GTGACCTTCTAA,+,0.00),3944(CTGACCTTGGGA,+,0.00),4179(ATGACCTTGAGC,+,0.00),4624(GTCACCTTCAAA,+,0.00)	1475(GACTAAAATAAC,-,0.00),2114(GCTATACATAGC,+,0.00),2114(GCTATACATAGC,-,0.00),3382(CCCCAGAATAGC,-,0.00)	1(TTGCAGGTGGTT,-,0.00),5318(CTGCACCTGCAA,+,0.00)	3305(ATGACCTTCC,+,0.00),3867(GTGACCTTCT,+,0.00),3944(CTGACCTTGG,+,0.00),4179(ATGACCTTGA,+,0.00),4624(GTCACCTTCA,+,0.00)		153(GTGCCAAG,+,0.00),602(CCTGGCAG,-,0.00),603(CTGGCAGG,+,0.00),1193(CTTGGCAG,-,0.00),1194(TTGGCAGC,+,0.00),3259(GTTGCCAA,-,0.00),3260(TTGCCAAC,+,0.00),4115(TTTGCCAA,-,0.00),4116(TTGCCAAA,+,0.00),5633(TTGGCAGG,+,0.00)	3251(CTGGGCATGTTGCCAA,+,0.00),3252(TGGGCATGTTGCCAAC,-,0.00)	3383(CCCAGAATAG,+,0.00)	ERR-activated
Reep5	1699	chr18	34377480	34385082	-7866	-0.355701	1.5e-07	5488(TGTATAAATAGA,+,0.00),6806(GTTATTTCTAGT,-,0.00),6931(GCTATAAATAAA,+,0.00)	4247(ACCACCTGTC,+,0.00),5438(AGCACCTGAC,+,0.00),5498(GACACCTGAT,+,0.00),6328(CGCACCTGTA,+,0.00),7161(AGCACCTGCC,+,0.00)	2740(ACCCAAGGACAT,-,0.00),4032(TAGGAAGGTCAG,-,0.00),4617(GTGCCCTTCCCC,+,0.00),5845(TTGCCCTTTGCT,+,0.00),6391(ATGCCCTTGGTC,+,0.00),6734(GTACAAGGTCAA,-,0.00)	5488(TGTATAAATAGA,-,0.00),6516(TTTATATATGGA,+,0.00),6806(GTTATTTCTAGT,+,0.00),6931(GCTATAAATAAA,-,0.00)	4246(TACCACCTGTCG,+,0.00),6327(ACGCACCTGTAC,+,0.00),7160(AAGCACCTGCCA,+,0.00)	4034(GGAAGGTCAG,-,0.00),4159(TTGACCTTAG,+,0.00),6391(ATGCCCTTGG,+,0.00),6736(ACAAGGTCAA,-,0.00),6947(CCAAGGTGAA,-,0.00)	6931(GCTATAAATAAA,-,0.00)	2545(CTTGCCAG,-,0.00),2546(TTGCCAGA,+,0.00),2605(GCTGGCAC,-,0.00),2729(CTTGCCAG,-,0.00),5018(CTTGGCAC,-,0.00),5745(GTGCCAAG,+,0.00)	3188(TCTGGCTGAGGGCCAG,+,0.00),3189(CTGGCTGAGGGCCAGA,-,0.00)		ERR-activated
Reep5	1415	chr18	34366521	34374689	2810	-0.355701	1.5e-07	4692(TTTATTTTTATC,-,0.00)	413(GGCAGGTGTC,-,0.00),1215(GGCACCTGAG,+,0.00),1586(ACCACCTGGA,+,0.00),1653(GGCACCTGCC,+,0.00),1702(GCCAGGTGGC,-,0.00),2340(ATCACCTGCT,+,0.00),2606(GGCAGGTGAA,-,0.00),4632(GTCAGGTGGT,-,0.00),5244(CTCAGGTGGC,-,0.00),5973(GACACCTGGA,+,0.00)	9(GTAACCTTGGGA,+,0.00),120(ATAACCTTGAAC,+,0.00),333(CTGACCTCTAAG,+,0.00),2494(GTGTCCTTGAGA,+,0.00),3743(ATGCCCTTTACT,+,0.00)	1787(GTCTTAAATAGC,-,0.00),4692(TTTATTTTTATC,+,0.00),7200(CCTAAAAATGGA,-,0.00)	412(AGGCAGGTGTCT,-,0.00),1652(TGGCACCTGCCT,+,0.00)	9(GTAACCTTGG,+,0.00),333(CTGACCTCTA,+,0.00),2494(GTGTCCTTGA,+,0.00),7121(GTGACCTTAA,+,0.00)	4692(TTTATTTTTATC,+,0.00)	352(TCTGGCAA,-,0.00),353(CTGGCAAC,+,0.00),1650(TTTGGCAC,-,0.00),1757(CTGCCAGG,+,0.00),7262(GTGCCAGG,+,0.00),7574(CTGCCAAG,+,0.00),7610(CTTGGCAG,-,0.00)	1691(CCTGTCACAGAGCCAG,+,0.00),1692(CTGTCACAGAGCCAGG,-,0.00),4350(GCTGGCCTTTTTCCAG,+,0.00),4351(CTGGCCTTTTTCCAGA,-,0.00)	7201(CTAAAAATGG,+,0.00)	ERR-activated
Nuak1	2128	chr10	84415909	84418131	23648	0.531933	1.62e-07	1144(TTTATTTTTAGC,-,0.00)	1430(GACAGGTGGC,-,0.00),2152(TACAGGTGAG,-,0.00)	950(GCTCAAGGTGAG,-,0.00)	1144(TTTATTTTTAGC,+,0.00),1669(GCTATTTAGAAC,+,0.00),1711(TGTATTTATGGA,+,0.00)	1429(TGACAGGTGGCC,-,0.00)	952(TCAAGGTGAG,-,0.00)	1144(TTTATTTTTAGC,+,0.00)	53(GTGCCAAG,+,0.00),179(CCTGGCAG,-,0.00),238(GTGCCAAC,+,0.00),922(GCTGCCAG,-,0.00),923(CTGCCAGG,+,0.00)		1145(TTATTTTTAG,-,0.00)	n/a
Chpt1	980	chr10	88501432	88504777	866	-0.638958	1.87e-07	993(TCTATTTTCAAA,-,0.00),1272(GCTATTTCTATT,-,0.00),1647(TCCAGAAATAAC,+,0.00)		93(GGTCAAAGTCAC,-,0.00),908(AGTAAAGGGCAG,-,0.00),1211(TTTAAAGGGCAG,-,0.00),1731(GCTAAAGGGCAC,-,0.00),1875(GTGACCTTGACA,+,0.00),2720(GGTCGAGGGCAG,-,0.00),3229(ATGGAAGGTCAC,-,0.00)	1272(GCTATTTCTATT,+,0.00),1647(TCCAGAAATAAC,-,0.00)		1875(GTGACCTTGA,+,0.00),3231(GGAAGGTCAC,-,0.00)		977(CCTGGCAG,-,0.00),978(CTGGCAGG,+,0.00),1194(GTTGGCAG,-,0.00),1195(TTGGCAGG,+,0.00),1981(CTGCCAGG,+,0.00)			n/a
Popdc3	2069	chr10	45216088	45218217	-72153	0.421301	1.93e-07	418(GTTATTTTCAGC,-,0.00),776(GCTAATTTTAGA,-,0.00)	1496(GTCACCTGCC,+,0.00),2079(CACACCTGGC,+,0.00)	534(CTGCCCTTGAAG,+,0.00),1044(ACTCAAGGTTAT,-,0.00),1749(ATGTCCTTGAGC,+,0.00),1830(CTGCCCTTCACA,+,0.00)	239(GCCATTTTTGAA,+,0.00),418(GTTATTTTCAGC,+,0.00),553(TCCATAGATAGC,-,0.00),776(GCTAATTTTAGA,+,0.00)		534(CTGCCCTTGA,+,0.00),1749(ATGTCCTTGA,+,0.00)	418(GTTATTTTCAGC,+,0.00),776(GCTAATTTTAGA,+,0.00)	837(GTGCCAAA,+,0.00)		777(CTAATTTTAG,-,0.00),1466(CTATTCTCGG,-,0.00)	n/a
Plxna2	2194	chr1	194676964	194681318	59312	-0.406239	2.48e-07		213(GTCAGGTGGT,-,0.00),2740(GGCAGGTGCT,-,0.00),3875(GTCAGGTGGA,-,0.00),4060(CTCACCTGCC,+,0.00),4201(CTCACCTGGC,+,0.00),4279(CACACCTGGC,+,0.00)	381(GTGCCCTCTACC,+,0.00),759(GAGGAAGGTCAA,-,0.00),1003(GTGACCTTTGTT,+,0.00),2263(CTGACCTTTAAA,+,0.00),2373(GATAGAGGTCAA,-,0.00),2587(GTCACCTTTACT,+,0.00)	1154(ACTATTTCAGGC,+,0.00),1858(TCTCAAATTAGT,-,0.00),2775(TCTATATTTGTT,+,0.00)	2739(TGGCAGGTGCTA,-,0.00)	761(GGAAGGTCAA,-,0.00),1003(GTGACCTTTG,+,0.00),2263(CTGACCTTTA,+,0.00),2375(TAGAGGTCAA,-,0.00)		1051(CCTGGCAA,-,0.00),1052(CTGGCAAA,+,0.00),1172(GTTGGCAG,-,0.00),1173(TTGGCAGC,+,0.00),1316(CCTGCCAA,-,0.00),2404(TTTGGCAG,-,0.00),2698(GCTGGCAC,-,0.00),3910(CTGCCAAA,+,0.00),4283(CCTGGCAG,-,0.00)	4300(GCTGGCTAGAATCCAG,+,0.00),4301(CTGGCTAGAATCCAGG,-,0.00)	1155(CTATTTCAGG,-,0.00)	n/a
Plxna2	1755	chr1	194685099	194688797	67119	-0.406239	2.48e-07	3068(GGTAAAAATAGA,+,0.00),3512(TTTATTTTAAGA,-,0.00)	766(GTCACCTGTC,+,0.00),2399(TGCACCTGCT,+,0.00)		2526(GCCATTTCTAGC,+,0.00),3068(GGTAAAAATAGA,-,0.00),3512(TTTATTTTAAGA,+,0.00)	2398(CTGCACCTGCTC,+,0.00)			734(CTTGCCAC,-,0.00),1042(GTTGCCAG,-,0.00),1043(TTGCCAGG,+,0.00),1889(TTGGCAAG,+,0.00),3630(CCTGCCAA,-,0.00),3631(CTGCCAAG,+,0.00)		472(CTAGGAATAG,+,0.00),3069(GTAAAAATAG,+,0.00)	n/a
Plxna2	1986	chr1	194612137	194614903	-6309	-0.406239	2.48e-07	2034(ACCAAAAATACC,+,0.00),2630(GCTATTTATACA,-,0.00)	1404(AGCAGGTGCC,-,0.00)	1315(TGTAAAGGGCAC,-,0.00)	2034(ACCAAAAATACC,-,0.00),2630(GCTATTTATACA,+,0.00)	1403(GAGCAGGTGCCC,-,0.00)			1083(CCTGGCAG,-,0.00),1084(CTGGCAGG,+,0.00),1533(GTTGCCAA,-,0.00),1534(TTGCCAAC,+,0.00),1963(CTTGCCAC,-,0.00),2007(CCTGCCAA,-,0.00),2008(CTGCCAAA,+,0.00),2497(CTTGGCAA,-,0.00),2498(TTGGCAAG,+,0.00)	1430(TCTGGCCCTGGGCCCC,+,0.00),2017(TGTGGCTGGCTTCCAA,+,0.00),2018(GTGGCTGGCTTCCAAT,-,0.00),2131(ATGGGCTAGCTGCCCA,+,0.00),2132(TGGGCTAGCTGCCCAT,-,0.00)	491(ATCAAAATAG,+,0.00),2035(CCAAAAATAC,+,0.00)	n/a
Plxna2	2840	chr1	194618806	194629848	4498	-0.406239	2.48e-07	10181(TCTGAAAATAGC,+,0.00)	656(CACAGGTGAA,-,0.00),693(GACAGGTGAC,-,0.00),1819(CGCACCTGCC,+,0.00),2368(CCCACCTGTT,+,0.00),5099(AGCAGGTGTT,-,0.00),9132(CTCACCTGTT,+,0.00),10138(AACAGGTGTG,-,0.00),10825(TGCACCTGTG,+,0.00)	3010(CTGACCTCCAGG,+,0.00),3614(CTGACCTTTTGG,+,0.00),4670(TCTAAAGGTGAC,-,0.00),7644(CTGCCCTTCCCC,+,0.00),10817(ATGCCCTTTGCA,+,0.00)	2409(TCTTCAAATAGC,-,0.00),10181(TCTGAAAATAGC,-,0.00)	1818(GCGCACCTGCCG,+,0.00),2367(GCCCACCTGTTT,+,0.00),5098(CAGCAGGTGTTC,-,0.00),10137(GAACAGGTGTGC,-,0.00),10824(TTGCACCTGTGG,+,0.00)	3010(CTGACCTCCA,+,0.00),3614(CTGACCTTTT,+,0.00),8331(ATGACCTTTC,+,0.00)	10181(TCTGAAAATAGC,-,0.00)	1183(GCTGGCAG,-,0.00),1184(CTGGCAGC,+,0.00),1482(GCTGCCAG,-,0.00),3478(GTGCCAAC,+,0.00),3998(GCTGGCAG,-,0.00),3999(CTGGCAGG,+,0.00),4016(CTTGCCAG,-,0.00),4017(TTGCCAGC,+,0.00),4965(GTGGCAAG,+,0.00),6000(TTTGGCAC,-,0.00),7335(GCTGCCAA,-,0.00),7336(CTGCCAAA,+,0.00),8165(GTTGGCAA,-,0.00),8166(TTGGCAAC,+,0.00),8427(GTTGGCAA,-,0.00),8428(TTGGCAAA,+,0.00),8436(GTGGCAAG,+,0.00),9377(GCTGCCAA,-,0.00),937…	2112(CATGGCATAGTGCCCA,+,0.00),2113(ATGGCATAGTGCCCAG,-,0.00),8428(TTGGCAAAGTGGCAAG,-,0.00)	2410(CTTCAAATAG,+,0.00),10182(CTGAAAATAG,+,0.00)	n/a
Mgrn1	1144	chr16	4885143	4897971	5457	-0.401872	2.65e-07	6409(TTTATTTCTGGA,-,0.00),7796(TCTATTTAAATC,-,0.00)	142(ACCACCTGAT,+,0.00),2339(TACAGGTGTG,-,0.00),3097(CTCACCTGGC,+,0.00),3104(GGCACCTGAG,+,0.00),4988(GACACCTGCC,+,0.00),6014(TGCAGGTGGG,-,0.00),6045(TACAGGTGCT,-,0.00),9771(AGCAGGTGTT,-,0.00),12138(TACAGGTGGC,-,0.00)	1541(GTGACCTTGGGC,+,0.00),1823(CTGACCTTTCCC,+,0.00),2903(GTGACCTTGATT,+,0.00),5268(GTGACCTTTTGG,+,0.00),5440(TTGCCCTTGAGG,+,0.00),10311(CTTAGAGGTCAG,-,0.00),11200(CTGACCTTTGCA,+,0.00),12123(GCTGAAGGACAA,-,0.00),12661(GTGACCTTCAAC,+,0.00)	6409(TTTATTTCTGGA,+,0.00),7065(GCTATTTAAGAG,+,0.00),7778(GCTATGTCTGGC,+,0.00),7796(TCTATTTAAATC,+,0.00),10418(TTTATTTATGTA,+,0.00),11398(GCCTAATTTAGC,-,0.00)	2338(CTACAGGTGTGT,-,0.00),4987(GGACACCTGCCT,+,0.00),6013(ATGCAGGTGGGT,-,0.00),6044(TTACAGGTGCTG,-,0.00),9770(GAGCAGGTGTTC,-,0.00),12137(GTACAGGTGGCT,-,0.00)	1541(GTGACCTTGG,+,0.00),1823(CTGACCTTTC,+,0.00),2903(GTGACCTTGA,+,0.00),5268(GTGACCTTTT,+,0.00),5440(TTGCCCTTGA,+,0.00),10313(TAGAGGTCAG,-,0.00),11200(CTGACCTTTG,+,0.00),12661(GTGACCTTCA,+,0.00)		976(GTGGCAAG,+,0.00),3101(CCTGGCAC,-,0.00),3332(GCTGGCAA,-,0.00),4014(CCTGGCAC,-,0.00),6294(GTGGCAAG,+,0.00),7214(TTGCCAAA,+,0.00),11235(TTTGCCAG,-,0.00),11236(TTGCCAGC,+,0.00),11645(GTGCCAGG,+,0.00)		8483(ATGAAAATAG,+,0.00)	n/a
Prkce	454	chr17	86202849	86204555	35917	-0.465612	2.96e-07	695(GCTAATTTAGGC,-,0.00)	204(CACAGGTGAG,-,0.00),1125(GACACCTGCT,+,0.00),1454(GTCACCTGTG,+,0.00)		268(GCTATTCCTGGC,+,0.00),695(GCTAATTTAGGC,+,0.00)	1124(AGACACCTGCTG,+,0.00)			154(CTGGCAGC,+,0.00),249(GCTGGCAC,-,0.00),389(CTGCCAGG,+,0.00),979(GTGCCAAG,+,0.00),1011(TCTGGCAG,-,0.00),1012(CTGGCAGG,+,0.00),1484(GCTGCCAG,-,0.00),1485(CTGCCAGC,+,0.00)	1011(TCTGGCAGGTTTCCTA,+,0.00),1012(CTGGCAGGTTTCCTAG,-,0.00),1397(GGGGAAGGGAGCCAAG,-,0.00),1610(TTGACACTGTTCCAGA,-,0.00)	269(CTATTCCTGG,-,0.00)	n/a
Prkce	1796	chr17	86183802	86187070	17651	-0.465612	2.96e-07		2966(GGCAGGTGTC,-,0.00)		1944(ACTATTTCAGGG,+,0.00)	2965(TGGCAGGTGTCT,-,0.00)	1402(GTGACCTTAG,+,0.00)		847(GTGCCAGG,+,0.00),1671(TTTGCCAG,-,0.00),1672(TTGCCAGC,+,0.00),2184(CTGCCAGA,+,0.00),2194(CCTGGCAC,-,0.00),2296(CTTGGCAA,-,0.00),2297(TTGGCAAG,+,0.00)		1945(CTATTTCAGG,-,0.00)	n/a
Twf2	115	chr9	106205053	106210817	4827	-0.497445	3.18e-07	4379(TTTATTTTTAAA,-,0.00)	4277(TACAGGTGGA,-,0.00),4497(CTCACCTGTC,+,0.00),5127(TCCACCTGGG,+,0.00)	708(GTGACCTTCGTG,+,0.00),913(CCCCAAGGTCAC,-,0.00),1051(GTGTCCTTGGTC,+,0.00),1535(GTGCCCTTCATT,+,0.00),2085(GGTAGAGGGCAC,-,0.00),4298(GTTCAAGGTCAT,-,0.00),5178(GGCCAAGGACAT,-,0.00),5752(GTTCAAGGTCGT,-,0.00)	845(CCTATAAATACC,-,0.00),1653(GCTAAATTTGGG,+,0.00),4248(TCCAAATATAAA,-,0.00),5438(TATATATATAGA,-,0.00)	4276(GTACAGGTGGAA,-,0.00)	708(GTGACCTTCG,+,0.00),915(CCAAGGTCAC,-,0.00),1037(CTCACCTTGG,+,0.00),1051(GTGTCCTTGG,+,0.00),1535(GTGCCCTTCA,+,0.00),4300(TCAAGGTCAT,-,0.00),5754(TCAAGGTCGT,-,0.00)		905(CCTGGCAG,-,0.00),906(CTGGCAGC,+,0.00),1042(CTTGGCAC,-,0.00),1350(GTTGGCAA,-,0.00),1546(TCTGGCAA,-,0.00),1547(CTGGCAAG,+,0.00),1859(TTTGCCAA,-,0.00),1860(TTGCCAAG,+,0.00),3283(TTTGGCAC,-,0.00),3334(CCTGCCAG,-,0.00),3335(CTGCCAGA,+,0.00)			ERR-activated
Pdss2	1375	chr10	43287833	43289073	66967	-0.473101	3.47e-07	623(GCTATTTTTAGT,-,0.00)			623(GCTATTTTTAGT,+,0.00)			623(GCTATTTTTAGT,+,0.00)			624(CTATTTTTAG,-,0.00)	ERR-activated
Ces1e	791	chr8	93214674	93220852	11856	-1.95148	3.68e-07	429(TTCAGAAATAGC,+,0.00),1101(ACTAAAAATAAG,+,0.00),1231(TCCAAAAATATC,+,0.00),1694(TTCCAAAATAGC,+,0.00),2993(GGTAAAAATAGA,+,0.00),3291(AATAAAAATAAA,+,0.00),4260(GTTATATTTGGA,-,0.00),4404(TATAAAAATAGC,+,0.00)	79(GCCAGGTGTC,-,0.00),472(AACACCTGGC,+,0.00),2321(CCCACCTGGA,+,0.00),2610(AGCAGGTGCG,-,0.00),2928(GCCACCTGGT,+,0.00),3244(AACAGGTGGG,-,0.00),3540(GGCAGGTGCT,-,0.00),4830(ATCACCTGGA,+,0.00)	562(ATCACCTTGATG,+,0.00),1414(TTGTCCTTCAAC,+,0.00),4354(CTGCCCTTGGTG,+,0.00)	429(TTCAGAAATAGC,-,0.00),1101(ACTAAAAATAAG,-,0.00),1231(TCCAAAAATATC,-,0.00),1694(TTCCAAAATAGC,-,0.00),2888(TCCAAATTTAGC,-,0.00),2993(GGTAAAAATAGA,-,0.00),3985(GCTCAGAATAGC,-,0.00),4260(GTTATATTTGGA,+,0.00),4404(TATAAAAATAGC,-,0.00)	2609(TAGCAGGTGCGT,-,0.00),3243(GAACAGGTGGGA,-,0.00),3539(GGGCAGGTGCTG,-,0.00)	562(ATCACCTTGA,+,0.00),4354(CTGCCCTTGG,+,0.00)	4404(TATAAAAATAGC,-,0.00)	476(CCTGGCAG,-,0.00),2808(GTGCCAGG,+,0.00),3556(CTTGGCAA,-,0.00),3557(TTGGCAAG,+,0.00),4253(TCTGGCAG,-,0.00)	613(GCTGGCTCCTGGCCAA,+,0.00),614(CTGGCTCCTGGCCAAT,-,0.00),2800(AAGGCCTGGTGCCAGG,-,0.00)	1102(CTAAAAATAA,+,0.00),2994(GTAAAAATAG,+,0.00),3986(CTCAGAATAG,+,0.00),4405(ATAAAAATAG,+,0.00)	n/a
Jarid2	2196	chr13	44607266	44609941	-122171	-0.455133	3.71e-07	69(GCTATATTTAAA,-,0.00)	939(ACCACCTGTC,+,0.00),1640(TGCAGGTGTT,-,0.00),2177(GACACCTGCT,+,0.00),2542(AACACCTGAC,+,0.00)	1533(CTGACCTTGAAC,+,0.00),2441(GCACAAGGGCAT,-,0.00)	69(GCTATATTTAAA,+,0.00)	938(AACCACCTGTCA,+,0.00),1639(CTGCAGGTGTTT,-,0.00),2176(AGACACCTGCTC,+,0.00)	1533(CTGACCTTGA,+,0.00)		211(TTTGCCAA,-,0.00),212(TTGCCAAC,+,0.00),240(GTGCCAAG,+,0.00),398(GTGCCAGC,+,0.00),2151(GTTGGCAA,-,0.00),2152(TTGGCAAA,+,0.00),2214(CCTGGCAC,-,0.00)	172(CTGACATTAAGCCAAG,-,0.00),231(CTAGGCACTGTGCCAA,+,0.00),232(TAGGCACTGTGCCAAG,-,0.00),1108(GTGGAAAGGAGCCAGC,-,0.00)		n/a
Jarid2	217	chr13	44621334	44625517	-107349	-0.455133	3.71e-07		1152(CACACCTGCC,+,0.00)	1355(CAAGAAGGTCAC,-,0.00),1628(TTCACCTTCAAC,+,0.00)		1151(ACACACCTGCCA,+,0.00)	1357(AGAAGGTCAC,-,0.00)		880(GTGGCAAG,+,0.00),1156(CCTGCCAG,-,0.00),1157(CTGCCAGA,+,0.00),2266(CTTGCCAC,-,0.00),3564(GTGGCAAG,+,0.00),3623(CTGGCAAG,+,0.00)	1504(CCTGGCTGGGACCCAG,+,0.00),1505(CTGGCTGGGACCCAGG,-,0.00),3019(GTGGGCCTTGTTCCAG,+,0.00),3020(TGGGCCTTGTTCCAGA,-,0.00),3426(CTGGCCCTTGTCCCAG,-,0.00)		n/a
B4galt1	2300	chr4	40871943	40875225	-19047	-0.334763	3.81e-07		948(CACACCTGTC,+,0.00),1724(CACACCTGCC,+,0.00),2456(CACAGGTGAC,-,0.00),2597(CCCAGGTGTG,-,0.00)	2379(GGCCAAGGACAG,-,0.00),3239(CAGAAAGGTCAC,-,0.00)		947(CCACACCTGTCC,+,0.00),1723(TCACACCTGCCG,+,0.00)	3241(GAAAGGTCAC,-,0.00)		1074(GCTGCCAA,-,0.00),1075(CTGCCAAA,+,0.00),1625(GCTGGCAA,-,0.00),1626(CTGGCAAG,+,0.00),2285(CCTGCCAA,-,0.00),2286(CTGCCAAA,+,0.00),2319(TCTGGCAG,-,0.00),2320(CTGGCAGC,+,0.00),3095(GCTGCCAG,-,0.00)	2522(CTGGCTGGTTTCCTAG,-,0.00)		n/a
Mtm1	2319	chrX	71183345	71184741	-26724	-0.596602	4.46e-07	677(TCTATTTTTTGC,-,0.00),912(ACTAATAATAGA,+,0.00)		664(CTGACCTTGATA,+,0.00)	677(TCTATTTTTTGC,+,0.00)		664(CTGACCTTGA,+,0.00)		473(CCTGGCAG,-,0.00),474(CTGGCAGG,+,0.00),570(CCTGGCAA,-,0.00)	456(CCAGGCTCCATGCCAA,+,0.00),457(CAGGCTCCATGCCAAT,-,0.00),570(CCTGGCAATGAGCCCC,+,0.00)	678(CTATTTTTTG,-,0.00)	n/a
Mtm1	2221	chrX	71185703	71187360	-24236	-0.596602	4.46e-07								20(CTTGGCAC,-,0.00),247(GTGCCAAG,+,0.00),578(TTTGGCAC,-,0.00),738(CCTGGCAC,-,0.00),825(GTGCCAAA,+,0.00)	912(ATGGGCTGGCTTCCAG,+,0.00),913(TGGGCTGGCTTCCAGC,-,0.00)		n/a
Tmod1	2952	chr4	46038283	46044878	2358	-0.341949	4.6e-07	1162(TCTATAAATAGC,+,0.00),2547(TCTAAAAATAGC,+,0.00)	70(CACAGGTGTT,-,0.00),1698(TGCACCTGTT,+,0.00),1938(GGCACCTGTG,+,0.00),2888(TCCAGGTGTG,-,0.00),5349(AGCAGGTGCC,-,0.00)	2147(GCTCAAGGTCAT,-,0.00),2729(GTGACCTTGAGA,+,0.00),3623(ATGACCTTGGCT,+,0.00)	1162(TCTATAAATAGC,-,0.00),2547(TCTAAAAATAGC,-,0.00),4458(GCCAGTAATAGC,-,0.00),5714(TCTTTTTTGGGA,+,0.00),6242(GCTCAAAATAAG,-,0.00),6505(GCTATTCCTGGA,+,0.00)	69(GCACAGGTGTTC,-,0.00),1697(CTGCACCTGTTC,+,0.00),5348(CAGCAGGTGCCA,-,0.00)	2149(TCAAGGTCAT,-,0.00),2729(GTGACCTTGA,+,0.00),3623(ATGACCTTGG,+,0.00)	1162(TCTATAAATAGC,-,0.00),2547(TCTAAAAATAGC,-,0.00)	2025(CCTGGCAG,-,0.00),2208(CCTGGCAG,-,0.00),2209(CTGGCAGG,+,0.00),3745(GCTGCCAA,-,0.00),3746(CTGCCAAC,+,0.00),6555(GCTGGCAG,-,0.00),6556(CTGGCAGC,+,0.00)	593(CCTGGGCCCGTGCCAG,+,0.00),594(CTGGGCCCGTGCCAGT,-,0.00),1822(CTGGGAAGTGTGCCTG,+,0.00),1823(TGGGAAGTGTGCCTGG,-,0.00),2257(CTGGGACTTTCCCAGG,-,0.00),4393(CCTGGCCTCTTGCCCC,+,0.00)	1163(CTATAAATAG,+,0.00),2548(CTAAAAATAG,+,0.00),6506(CTATTCCTGG,-,0.00)	n/a
Tmod1	1453	chr4	46062128	46068959	26321	-0.341949	4.6e-07	6147(TCTAAAAATAGG,+,0.00)	1724(GCCAGGTGGG,-,0.00),2102(GGCAGGTGCA,-,0.00),2318(GGCAGGTGAT,-,0.00),2698(GCCACCTGAG,+,0.00),3043(AACAGGTGTC,-,0.00),3297(GTCAGGTGTT,-,0.00),3446(TCCACCTGTT,+,0.00),3755(GGCACCTGAT,+,0.00),5568(TCCACCTGTA,+,0.00),6382(AACACCTGGA,+,0.00),6666(GTCAGGTGGG,-,0.00)	1035(GAGCAAGGTCAA,-,0.00),3962(CTGCCCTTGGAC,+,0.00)	3195(TTTATTTTTGTG,+,0.00),6147(TCTAAAAATAGG,-,0.00)	2101(AGGCAGGTGCAT,-,0.00),3042(CAACAGGTGTCC,-,0.00),3445(CTCCACCTGTTC,+,0.00),5567(ATCCACCTGTAC,+,0.00)	1037(GCAAGGTCAA,-,0.00),3962(CTGCCCTTGG,+,0.00)	6147(TCTAAAAATAGG,-,0.00)	1011(TTTGGCAA,-,0.00),1012(TTGGCAAG,+,0.00),1490(TTGGCAAG,+,0.00),1687(CCTGGCAC,-,0.00),2637(GTGCCAGG,+,0.00),3171(CTTGGCAG,-,0.00),4160(GTGCCAGC,+,0.00),6368(GCTGCCAG,-,0.00),6369(CTGCCAGC,+,0.00)	1490(TTGGCAAGGGGCCTTG,-,0.00),2687(GCGGGCACTCAGCCAC,+,0.00),2688(CGGGCACTCAGCCACC,-,0.00),2968(CTGGGCTGGGAGCCCA,+,0.00),2969(TGGGCTGGGAGCCCAG,-,0.00)	2308(CCGCAAATAG,+,0.00),6148(CTAAAAATAG,+,0.00)	n/a
Clip4	2334	chr17	71809922	71814485	30256	0.49491	4.65e-07	3287(TCTATTTTTGTC,-,0.00),4090(GTTATTTTTAAT,-,0.00)	1840(GGCACCTGGC,+,0.00)	4229(GTGCCCTTGTGG,+,0.00)	410(GCTATTTGTGTG,+,0.00),3287(TCTATTTTTGTC,+,0.00)			3287(TCTATTTTTGTC,+,0.00)	674(GCTGGCAA,-,0.00),675(CTGGCAAC,+,0.00),1271(CTGCCAGG,+,0.00),2420(GCTGCCAG,-,0.00),2421(CTGCCAGG,+,0.00),4398(CTTGCCAG,-,0.00),4399(TTGCCAGG,+,0.00)	490(CCGGGAACTGAGCCTG,+,0.00),1284(CCTGGCATTGGGCCAG,+,0.00),1285(CTGGCATTGGGCCAGG,-,0.00)	3288(CTATTTTTGT,-,0.00)	n/a
Ppp2r5c	1255	chr12	110459743	110461561	12637	-0.276512	4.73e-07	1465(TACAAAAATAGA,+,0.00)	1267(GCCAGGTGAT,-,0.00),1599(ACCAGGTGGT,-,0.00)	922(CTGACCTCTGGC,+,0.00)	1465(TACAAAAATAGA,-,0.00)			1465(TACAAAAATAGA,-,0.00)	812(CTTGGCAG,-,0.00),1156(GTTGGCAC,-,0.00),1347(CTTGCCAA,-,0.00),1348(TTGCCAAG,+,0.00),1369(TCTGGCAG,-,0.00),1370(CTGGCAGG,+,0.00)		547(CTATTCTCAG,-,0.00),1466(ACAAAAATAG,+,0.00)	n/a
Ppp2r5c	2049	chr12	110531451	110535377	47617	-0.276512	4.73e-07	2472(AATCAAAATAGC,+,0.00),2566(TCTAAAAATAAA,+,0.00),3304(GTTATTTTTATA,-,0.00)	301(ACCACCTGAC,+,0.00),762(GGCAGGTGTA,-,0.00),1364(GACACCTGTG,+,0.00),1921(GGCAGGTGTG,-,0.00),2297(CTCAGGTGTT,-,0.00),3498(CACAGGTGGG,-,0.00)	255(ATGCCCTTCACT,+,0.00),484(GGTCAAGGACAA,-,0.00),2627(GTGACCTTGGGA,+,0.00)	524(ACTATATTTGGG,+,0.00),2472(AATCAAAATAGC,-,0.00),2566(TCTAAAAATAAA,-,0.00),3304(GTTATTTTTATA,+,0.00)	761(TGGCAGGTGTAC,-,0.00),1920(GGGCAGGTGTGG,-,0.00)	486(TCAAGGACAA,-,0.00),2627(GTGACCTTGG,+,0.00)	2566(TCTAAAAATAAA,-,0.00),3304(GTTATTTTTATA,+,0.00)	759(GCTGGCAG,-,0.00),760(CTGGCAGG,+,0.00),3822(CTGCCAGC,+,0.00),3862(TTTGCCAG,-,0.00),3863(TTGCCAGA,+,0.00)		525(CTATATTTGG,-,0.00),2473(ATCAAAATAG,+,0.00),2567(CTAAAAATAA,+,0.00)	n/a
Ppp2r5c	2747	chr12	110537355	110538026	51893	-0.276512	4.73e-07		226(TCCAGGTGTA,-,0.00)						436(CCTGCCAA,-,0.00),437(CTGCCAAG,+,0.00),619(GTGCCAGG,+,0.00),647(CCTGCCAA,-,0.00),648(CTGCCAAG,+,0.00),663(GCTGCCAG,-,0.00),664(CTGCCAGC,+,0.00)			n/a
Ppp2r5c	620	chr12	110477989	110480044	-6781	-0.276512	4.73e-07	1016(TCTATTTTGAAC,-,0.00)	41(CACAGGTGTG,-,0.00),747(AGCACCTGCT,+,0.00),1094(CACAGGTGCC,-,0.00),1287(GGCAGGTGTT,-,0.00),1936(TGCACCTGCC,+,0.00)	931(TTGTCCTTGATG,+,0.00),1951(CTGACCTTGTTT,+,0.00)	1016(TCTATTTTGAAC,+,0.00)	40(CCACAGGTGTGC,-,0.00),746(GAGCACCTGCTC,+,0.00),1286(AGGCAGGTGTTT,-,0.00),1935(CTGCACCTGCCT,+,0.00)	931(TTGTCCTTGA,+,0.00),1951(CTGACCTTGT,+,0.00)		942(GCTGGCAA,-,0.00),943(CTGGCAAC,+,0.00),959(CCTGGCAG,-,0.00),960(CTGGCAGC,+,0.00),1099(GTGCCAAC,+,0.00),1151(CTTGCCAG,-,0.00),1425(CCTGGCAC,-,0.00),1638(CTGCCAGG,+,0.00)	1425(CCTGGCACTTGTCCTG,+,0.00),1975(GTGGCATCCTGCCTGG,-,0.00)		n/a
Sh3bgr	1498	chr16	96199359	96214357	6388	-0.508647	4.76e-07	11099(ACTAAAAATAGG,+,0.00),11552(TCTAATTTTAGT,-,0.00),11781(TCTATTTCAAGT,-,0.00),13796(ACTAAAAATAGC,+,0.00)	574(ATCACCTGTA,+,0.00),1253(GGCACCTGCT,+,0.00),2123(TTCAGGTGGA,-,0.00),2681(CACACCTGGG,+,0.00),3860(GGCAGGTGGA,-,0.00),4692(TACAGGTGTG,-,0.00),4752(TACAGGTGTG,-,0.00),4844(TACAGGTGTG,-,0.00),4968(TACAGGTGTG,-,0.00),5028(TACAGGTGTG,-,0.00),5088(TACAGGTGTG,-,0.00),5180(TACAGGTGTG,-,0.00),5272(TACAGGTGTG,-,0.00),5332(TACAGGTGTG,-,0.00),5392(TACAGGTGTG,-,0.00),5484(TACAGGTGTG,-,0.00),5865(CCCACCTGAT,…	460(TTGACCTTGCTT,+,0.00),3301(GTGACCTTGGAG,+,0.00),6828(GTCCAAGGGCAA,-,0.00),11069(ACTGAAGGTTAA,-,0.00),11962(TTGACCTCCACA,+,0.00)	648(ATTATTTCTAGA,+,0.00),9022(GCTAAATAAAGC,-,0.00),10644(GGTATAAATAGG,-,0.00),11099(ACTAAAAATAGG,-,0.00),11552(TCTAATTTTAGT,+,0.00),11781(TCTATTTCAAGT,+,0.00),13024(TCTCTAAATAGG,-,0.00),13796(ACTAAAAATAGC,-,0.00)	1252(TGGCACCTGCTC,+,0.00),3859(AGGCAGGTGGAC,-,0.00),4691(TTACAGGTGTGC,-,0.00),4751(TTACAGGTGTGC,-,0.00),4843(TTACAGGTGTGC,-,0.00),4967(TTACAGGTGTGC,-,0.00),5027(TTACAGGTGTGC,-,0.00),5087(TTACAGGTGTGC,-,0.00),5179(TTACAGGTGTGC,-,0.00),5271(TTACAGGTGTGC,-,0.00),5331(TTACAGGTGTGC,-,0.00),5391(TTACAGGTGTGC,-,0.00),5483(TTACAGGTGTGC,-,0.00),6868(GGGCAGGTGCTG,-,0.00),9011(TTACAGGTGTTG,-,0.00),10153(TAG…	460(TTGACCTTGC,+,0.00),3301(GTGACCTTGG,+,0.00),6830(CCAAGGGCAA,-,0.00),11962(TTGACCTCCA,+,0.00)	11099(ACTAAAAATAGG,-,0.00),13796(ACTAAAAATAGC,-,0.00)	1250(CCTGGCAC,-,0.00),1603(TCTGGCAG,-,0.00),1604(CTGGCAGG,+,0.00),2426(TTTGGCAA,-,0.00),2427(TTGGCAAC,+,0.00),3430(GTGCCAGG,+,0.00),3483(CTGGCAGC,+,0.00),5720(TCTGGCAG,-,0.00),5909(CCTGGCAG,-,0.00),8178(CTGGCAGG,+,0.00),8225(CCTGGCAG,-,0.00),8927(CTTGGCAG,-,0.00),9132(GCTGCCAA,-,0.00),9133(CTGCCAAG,+,0.00),9735(GCTGGCAG,-,0.00),9736(CTGGCAGG,+,0.00),9751(GTGCCAGG,+,0.00),10120(TCTGGCAG,-,0.00),10…	1228(CTTGGATCACCGCCAG,+,0.00),1229(TTGGATCACCGCCAGC,-,0.00),2323(CCTGGCTAAGTACCAG,+,0.00),2324(CTGGCTAAGTACCAGC,-,0.00),11333(CCTGTCACAGTTCCAG,+,0.00)	11100(CTAAAAATAG,+,0.00),11553(CTAATTTTAG,-,0.00),11782(CTATTTCAAG,-,0.00),13025(CTCTAAATAG,+,0.00),13797(CTAAAAATAG,+,0.00)	n/a
Tmem245	934	chr4	56924803	56926331	21862	-0.517512	4.94e-07	71(ACTATTTTAAGA,-,0.00)	1369(GTCACCTGTC,+,0.00)		71(ACTATTTTAAGA,+,0.00)				188(CTGGCAGC,+,0.00)		72(CTATTTTAAG,-,0.00)	n/a
Tmem245	310	chr4	56927493	56932983	17191	-0.517512	4.94e-07	837(ACCAAAAATAAC,+,0.00),3009(GCTAAAAATAGA,+,0.00),4166(GCTGGAAATAGA,+,0.00)	2230(CACAGGTGTC,-,0.00),3327(GACACCTGTA,+,0.00),3964(ACCAGGTGGG,-,0.00),5092(GCCACCTGAC,+,0.00)	4864(CCCCAAGGACAG,-,0.00),5425(TGTAGAGGTCAA,-,0.00)	837(ACCAAAAATAAC,-,0.00),2123(GACAAAAAAAGA,-,0.00),3009(GCTAAAAATAGA,-,0.00),4166(GCTGGAAATAGA,-,0.00)	3326(TGACACCTGTAC,+,0.00)	5427(TAGAGGTCAA,-,0.00)	837(ACCAAAAATAAC,-,0.00),3009(GCTAAAAATAGA,-,0.00)	1444(GTGCCAAC,+,0.00)	1393(GTGGCTGGATTCCAAA,-,0.00)	838(CCAAAAATAA,+,0.00),3010(CTAAAAATAG,+,0.00),4167(CTGGAAATAG,+,0.00)	n/a
Tmem245	121	chr4	56942158	56948106	2297	-0.517512	4.94e-07	3421(ACTATTTTTAAA,-,0.00),3435(TTTATTTTTATT,-,0.00)	456(CACACCTGCT,+,0.00),1843(TTCACCTGGA,+,0.00),2605(GTCAGGTGCA,-,0.00),3167(GACACCTGAA,+,0.00),3485(TGCAGGTGCT,-,0.00),4379(GACACCTGGT,+,0.00),4745(AGCACCTGCA,+,0.00)	348(CCTCAAGGTCAC,-,0.00),1328(GCTCAAGGGGAC,-,0.00),2175(CCTGAAGGGCAC,-,0.00)	3421(ACTATTTTTAAA,+,0.00),3450(TTTATTTAAGGA,+,0.00)	455(GCACACCTGCTT,+,0.00),3484(ATGCAGGTGCTT,-,0.00),4744(CAGCACCTGCAC,+,0.00)	350(TCAAGGTCAC,-,0.00),2177(TGAAGGGCAC,-,0.00)		615(CTTGGCAG,-,0.00),616(TTGGCAGC,+,0.00),1628(CCTGGCAG,-,0.00),2199(CTGCCAGC,+,0.00),2216(CCTGCCAG,-,0.00),2217(CTGCCAGC,+,0.00),4028(TTTGGCAA,-,0.00),4029(TTGGCAAG,+,0.00)		3422(CTATTTTTAA,-,0.00)	n/a
Tmem245	330	chr4	56938738	56941619	7251	-0.517512	4.94e-07	1075(ACTAAAAATAGC,+,0.00),2518(TCTAAAAACAGA,+,0.00),2671(GTTATTTTTATC,-,0.00)	214(TGCAGGTGCA,-,0.00),2215(ACCACCTGTC,+,0.00),2399(AGCACCTGGG,+,0.00)	374(GTGACCCTGAGG,+,0.00),492(TGTGAAGGTCAT,-,0.00)	68(GGTATATTTAGC,+,0.00),1075(ACTAAAAATAGC,-,0.00),2518(TCTAAAAACAGA,-,0.00),2671(GTTATTTTTATC,+,0.00)	213(CTGCAGGTGCAA,-,0.00),2214(GACCACCTGTCT,+,0.00)	374(GTGACCCTGA,+,0.00),494(TGAAGGTCAT,-,0.00)	68(GGTATATTTAGC,+,0.00),1075(ACTAAAAATAGC,-,0.00),2671(GTTATTTTTATC,+,0.00)	977(CCTGGCAC,-,0.00),1594(TCTGGCAA,-,0.00),1595(CTGGCAAA,+,0.00)		786(CTATTTGAAG,-,0.00),1076(CTAAAAATAG,+,0.00)	n/a
Tmtc1	2505	chr6	148398109	148401391	44602	-0.95343	5.45e-07	981(GCTAAAAATATC,+,0.00),1439(TCTATTTTGGAA,-,0.00)	1677(AGCAGGTGCA,-,0.00),2955(GTCACCTGAA,+,0.00)	2364(ATGACCTTCTAG,+,0.00),2418(CTAGAAGGTCAT,-,0.00),2534(CTCACCTTGAGC,+,0.00),3230(CTGACCTCTGCC,+,0.00)	981(GCTAAAAATATC,-,0.00),1439(TCTATTTTGGAA,+,0.00)	1676(CAGCAGGTGCAT,-,0.00)	2364(ATGACCTTCT,+,0.00),2420(AGAAGGTCAT,-,0.00),2534(CTCACCTTGA,+,0.00)	981(GCTAAAAATATC,-,0.00)	964(GTGCCAGC,+,0.00),1661(TTGGCAGC,+,0.00),1981(CCTGGCAC,-,0.00),2620(GCTGGCAG,-,0.00)	2270(CATGGAAAACTTCCAG,+,0.00),2271(ATGGAAAACTTCCAGG,-,0.00)		n/a
Klf4	1293	chr4	55999768	56002415	-468616	-0.464094	5.58e-07	1107(GACAGAAATAGA,+,0.00)		13(AGGCAAGGTCAC,-,0.00)	1043(CCTATTCATGGA,+,0.00),1107(GACAGAAATAGA,-,0.00),2342(TACATATATAGA,-,0.00)		15(GCAAGGTCAC,-,0.00)	1107(GACAGAAATAGA,-,0.00)	156(TTGCCAAA,+,0.00),446(TTTGCCAG,-,0.00),447(TTGCCAGC,+,0.00),1368(GTGCCAAG,+,0.00),1733(CTGCCAGG,+,0.00),1756(CTTGGCAG,-,0.00),1757(TTGGCAGC,+,0.00),2440(GTTGCCAA,-,0.00)	1360(TTTGCAAAGTGCCAAG,-,0.00),1724(GTGGGCTCTCTGCCAG,+,0.00),1725(TGGGCTCTCTGCCAGG,-,0.00)	1044(CTATTCATGG,-,0.00)	n/a
Ulk1	1569	chr5	110800738	110802639	8393	-0.398478	6.27e-07		160(GCCACCTGCT,+,0.00),562(ACCACCTGGG,+,0.00),661(CACAGGTGAG,-,0.00)	303(GGACAAGGTCAG,-,0.00)	55(CTCATAAATAGC,-,0.00)	159(GGCCACCTGCTG,+,0.00)	305(ACAAGGTCAG,-,0.00)		553(CCTGGCAG,-,0.00),554(CTGGCAGC,+,0.00),1008(GTGCCAAC,+,0.00),1281(TCTGGCAG,-,0.00),1282(CTGGCAGC,+,0.00),1643(TCTGGCAG,-,0.00),1644(CTGGCAGG,+,0.00),1711(GTGCCAAG,+,0.00)			ERR-activated
Ulk1	1580	chr5	110806095	110810498	1785	-0.398478	6.27e-07	1355(TTTATTTTTATC,-,0.00)	365(GGCAGGTGAA,-,0.00),995(AGCAGGTGAG,-,0.00),1568(ATCAGGTGTC,-,0.00),2460(GACAGGTGGG,-,0.00),3398(AGCAGGTGGG,-,0.00)	680(GCCCAAGGACAG,-,0.00),1753(TAGGAAGGTCAT,-,0.00),2856(GGACAAGGGCAA,-,0.00),3027(CTCACCTTCAGG,+,0.00),4093(AATGAAGGACAC,-,0.00)	719(TCCCAGAATAGC,-,0.00),799(ACCTTAAATAAC,-,0.00),1355(TTTATTTTTATC,+,0.00)	2459(AGACAGGTGGGC,-,0.00),3397(TAGCAGGTGGGT,-,0.00)	796(ATGACCTTAA,+,0.00),1755(GGAAGGTCAT,-,0.00)	1355(TTTATTTTTATC,+,0.00)	548(TTGCCAGA,+,0.00),709(CTTGCCAG,-,0.00),710(TTGCCAGA,+,0.00),1158(GCTGGCAC,-,0.00),1512(CTTGGCAA,-,0.00),1513(TTGGCAAA,+,0.00),1690(CCTGGCAG,-,0.00),1691(CTGGCAGG,+,0.00),1932(GTTGCCAG,-,0.00),1933(TTGCCAGG,+,0.00),2533(TTTGGCAC,-,0.00),3071(CTTGGCAA,-,0.00),3072(TTGGCAAG,+,0.00),3241(GCTGCCAG,-,0.00),3242(CTGCCAGA,+,0.00),4072(GCTGGCAA,-,0.00)	540(ATGGACAATTGCCAGA,-,0.00),3234(ATGGGAGGCTGCCAGA,-,0.00),3740(CGGGCTCATCGCCAGG,-,0.00)	720(CCCAGAATAG,+,0.00)	ERR-activated
Cnst	213	chr1	179583200	179590587	40364	-0.495386	6.31e-07	1320(ACTATTTTTGAA,-,0.00),3536(ACCTAAAATAAA,+,0.00),4084(ACTATTTTTATT,-,0.00),5581(TGTATAAATAGC,+,0.00)	317(AGCAGGTGTT,-,0.00),1693(TGCAGGTGGT,-,0.00),3346(CCCAGGTGTT,-,0.00),3387(GACAGGTGGT,-,0.00),3954(CACACCTGGT,+,0.00),4855(CTCACCTGAC,+,0.00),4932(AACACCTGTG,+,0.00),5529(GACAGGTGTT,-,0.00),6856(CTCACCTGGC,+,0.00),7296(GTCAGGTGTC,-,0.00)	1386(GCTAAAGGACAG,-,0.00),1944(ATGACCTTGATA,+,0.00),3330(GTGTCCTTCAGA,+,0.00),4771(CTTGAAGGTGAC,-,0.00),4943(CTGTCCTTCAGG,+,0.00),7276(TGTGGAGGTCAG,-,0.00)	1320(ACTATTTTTGAA,+,0.00),3177(GCTATAAAAAGG,-,0.00),3536(ACCTAAAATAAA,-,0.00),4084(ACTATTTTTATT,+,0.00),4131(GCCCAAAATGGT,-,0.00),5581(TGTATAAATAGC,-,0.00),6614(GCTTTTTTTGGG,+,0.00)	316(CAGCAGGTGTTT,-,0.00),1692(GTGCAGGTGGTA,-,0.00),3386(TGACAGGTGGTT,-,0.00)	1944(ATGACCTTGA,+,0.00),4773(TGAAGGTGAC,-,0.00),7278(TGGAGGTCAG,-,0.00)		457(CCTGGCAG,-,0.00),458(CTGGCAGC,+,0.00),1526(TTGCCAGG,+,0.00),2032(TTTGGCAC,-,0.00),2258(TCTGGCAA,-,0.00),5191(GCTGGCAG,-,0.00),5905(GTTGCCAA,-,0.00),5906(TTGCCAAA,+,0.00),6860(CCTGGCAG,-,0.00),6987(CTTGGCAA,-,0.00),6988(TTGGCAAA,+,0.00)	7013(TTGGAAGCAGGCCTGG,-,0.00)	1321(CTATTTTTGA,-,0.00),4085(CTATTTTTAT,-,0.00)	n/a
Tgfbr3	1179	chr5	107261028	107262553	27839	-0.703984	7.9e-07		133(TGCACCTGGA,+,0.00),145(TCCAGGTGCA,-,0.00),212(CACACCTGGA,+,0.00),764(GCCACCTGCC,+,0.00),1044(CTCACCTGGT,+,0.00)	998(AACCAAGGTCAT,-,0.00)		763(TGCCACCTGCCT,+,0.00)	1000(CCAAGGTCAT,-,0.00)		251(CCTGGCAC,-,0.00),306(CCTGGCAC,-,0.00),317(CCTGCCAG,-,0.00),318(CTGCCAGC,+,0.00),1141(CTGCCAAA,+,0.00)	191(GTGGGCAAGCTTCCAA,+,0.00),192(TGGGCAAGCTTCCAAG,-,0.00),753(CATGGCTGGCTGCCAC,+,0.00)		n/a
Tgfbr3	345	chr5	107250387	107253097	37887	-0.703984	7.9e-07	1191(GGTATTTTTGGT,-,0.00)	76(AACAGGTGGG,-,0.00),1829(AACAGGTGAC,-,0.00)	1436(GTGTCCTTTGGG,+,0.00),1594(CCTGAAGGTCGG,-,0.00)	1191(GGTATTTTTGGT,+,0.00)	75(AAACAGGTGGGG,-,0.00)			307(CCTGCCAG,-,0.00),308(CTGCCAGC,+,0.00),862(GCTGGCAA,-,0.00),863(CTGGCAAA,+,0.00),1458(CTGCCAGG,+,0.00),1627(CTGCCAAC,+,0.00),1730(CTGCCAGA,+,0.00),1772(CCTGGCAA,-,0.00),1773(CTGGCAAA,+,0.00)	1566(CTTGGCCCAACTCCAA,+,0.00),1567(TTGGCCCAACTCCAAG,-,0.00)	1192(GTATTTTTGG,-,0.00)	n/a
Tgfbr3	681	chr5	107128490	107131755	159507	-0.703984	7.9e-07	89(TCTCAAAATAGG,+,0.00)	655(CCCACCTGCC,+,0.00)	420(CTGACCTCCACG,+,0.00),852(CTGCCCTTCAGG,+,0.00),1873(AGTGAAGGTCAG,-,0.00)	89(TCTCAAAATAGG,-,0.00),1335(TCCCTAAATGGA,-,0.00),2233(ACCTTAAATAAC,-,0.00)	654(ACCCACCTGCCT,+,0.00)	420(CTGACCTCCA,+,0.00),1875(TGAAGGTCAG,-,0.00)		646(CTGGCAGC,+,0.00),933(CCTGCCAG,-,0.00),934(CTGCCAGC,+,0.00)	542(CAAGGCTGTGAGCCAG,+,0.00)	90(CTCAAAATAG,+,0.00)	n/a
Adamtsl3	1833	chr7	82421373	82426201	88093	-0.526141	8.26e-07	4213(GCTATAAATAGA,+,0.00)	1625(CTCACCTGAA,+,0.00),3139(CACAGGTGGG,-,0.00)	1003(CTGACCTTGCTC,+,0.00),1739(TAGGAAGGTCAT,-,0.00)	228(CCTATTCTGGGC,+,0.00),3739(ACTATAAATGGA,-,0.00),4213(GCTATAAATAGA,-,0.00)		35(GTGACCTTAG,+,0.00),1003(CTGACCTTGC,+,0.00),1741(GGAAGGTCAT,-,0.00)	4213(GCTATAAATAGA,-,0.00)	241(TTTGCCAA,-,0.00),242(TTGCCAAG,+,0.00),3498(GCTGGCAG,-,0.00),4150(GCTGCCAA,-,0.00),4151(CTGCCAAA,+,0.00)	233(TCTGGGCTTTTGCCAA,+,0.00),234(CTGGGCTTTTGCCAAG,-,0.00)	229(CTATTCTGGG,-,0.00),4214(CTATAAATAG,+,0.00)	n/a
Rhobtb1	2081	chr10	69217865	69221273	6375	-0.400938	0.00122456	175(GCTATTTAAAGT,-,0.00)	410(GACACCTGAT,+,0.00),2534(AGCAGGTGAG,-,0.00)	777(AGAGAAGGTCAA,-,0.00)	175(GCTATTTAAAGT,+,0.00)		779(AGAAGGTCAA,-,0.00)		1246(GTGCCAAG,+,0.00),1347(GTGCCAAC,+,0.00),2709(CTTGGCAA,-,0.00),2710(TTGGCAAC,+,0.00),2751(CCTGCCAG,-,0.00),2752(CTGCCAGG,+,0.00)		176(CTATTTAAAG,-,0.00)	ERR-suppressed
Scmh1	1240	chr4	120391936	120393939	-12344	-0.336799	8.3e-07	984(ACTATTTTTATT,-,0.00)	460(TCCAGGTGTC,-,0.00),1221(TCCAGGTGTG,-,0.00)	218(CCTCAAGGACAG,-,0.00)	984(ACTATTTTTATT,+,0.00)		220(TCAAGGACAG,-,0.00),830(CCAAGGACAA,-,0.00)				985(CTATTTTTAT,-,0.00)	n/a
Myom3	1702	chr4	135771930	135773658	13079	-1.35408	9.16e-07		156(CCCAGGTGAC,-,0.00)	161(GTGACCTTGACA,+,0.00),1018(ACCCAAGGTCAT,-,0.00)			161(GTGACCTTGA,+,0.00),1020(CCAAGGTCAT,-,0.00)		1370(GTTGGCAG,-,0.00)	952(CCTGTCACCCAGCCAG,+,0.00),953(CTGTCACCCAGCCAGG,-,0.00)		n/a
Rab11fip5	1787	chr6	85363214	85375447	5304	-0.304603	9.31e-07	2861(TTTATTTTTATA,-,0.00),7087(TCTATTTCTATA,-,0.00),8879(TCTATAAATAAT,+,0.00)	494(TGCAGGTGAA,-,0.00),755(TACAGGTGTG,-,0.00),2180(AACACCTGTC,+,0.00),4155(AGCAGGTGGG,-,0.00),6295(CTCACCTGCC,+,0.00),8114(CCCAGGTGCA,-,0.00),8922(GCCAGGTGGG,-,0.00),9048(CCCACCTGGA,+,0.00),9178(CCCACCTGAC,+,0.00),9795(AGCAGGTGGT,-,0.00),11163(CCCACCTGGA,+,0.00),11244(GTCACCTGGA,+,0.00)	509(GTGCCCTTGGAG,+,0.00),829(GCTCAAGGGCAG,-,0.00),842(ACTGAAGGACAC,-,0.00),1179(CTGACCTCGATA,+,0.00),1517(CTGACCTCCACA,+,0.00),6250(CCTCAAGGTCAG,-,0.00),6660(AAACAAGGTCAC,-,0.00),8289(ATGACCTTCAAC,+,0.00),9112(AAGCAAGGGCAC,-,0.00),9585(GCTCAAGGTCAG,-,0.00),10784(GTGTCCTTGAGT,+,0.00)	201(GCTGCAAATAGC,-,0.00),2861(TTTATTTTTATA,+,0.00),5352(TCTGAATATAGC,-,0.00),7087(TCTATTTCTATA,+,0.00),8879(TCTATAAATAAT,-,0.00),9603(TCTATTCAAAGC,+,0.00)	2179(GAACACCTGTCT,+,0.00),4154(AAGCAGGTGGGT,-,0.00),9794(CAGCAGGTGGTC,-,0.00)	509(GTGCCCTTGG,+,0.00),831(TCAAGGGCAG,-,0.00),1179(CTGACCTCGA,+,0.00),1517(CTGACCTCCA,+,0.00),6252(TCAAGGTCAG,-,0.00),6662(ACAAGGTCAC,-,0.00),8289(ATGACCTTCA,+,0.00),9114(GCAAGGGCAC,-,0.00),9587(TCAAGGTCAG,-,0.00),10784(GTGTCCTTGA,+,0.00)		3338(GTGCCAGG,+,0.00),3346(TCTGGCAG,-,0.00),3347(CTGGCAGC,+,0.00),5128(GTGCCAAG,+,0.00),5230(CCTGCCAG,-,0.00),5632(GCTGCCAA,-,0.00),5633(CTGCCAAG,+,0.00),6416(GTGCCAAG,+,0.00),7444(CCTGGCAC,-,0.00),8042(GTGCCAAG,+,0.00),10655(CTGCCAAC,+,0.00)	561(GATGGCTGTGAGCCAC,+,0.00),906(GCTGGCATGGAGCCAG,+,0.00),907(CTGGCATGGAGCCAGC,-,0.00),3329(TCTGGCATCGTGCCAG,+,0.00),3330(CTGGCATCGTGCCAGG,-,0.00),6133(AGTGGCACAGAGCCAG,+,0.00),6134(GTGGCACAGAGCCAGG,-,0.00),6364(CAGGGCTCAGGGCCAG,+,0.00),6365(AGGGCTCAGGGCCAGA,-,0.00)	202(CTGCAAATAG,+,0.00),5353(CTGAATATAG,+,0.00),6481(CCCCAAATAG,+,0.00)	n/a
Tns2	2852	chr15	102107775	102109155	5531	-0.482488	9.31e-07	679(TCTATTTCTGTC,-,0.00)	22(CCCAGGTGCA,-,0.00),1208(CACACCTGAA,+,0.00)		679(TCTATTTCTGTC,+,0.00),715(CCTAATTAAGGA,+,0.00)			679(TCTATTTCTGTC,+,0.00)	619(GCTGGCAG,-,0.00),620(CTGGCAGC,+,0.00),1092(GCTGGCAA,-,0.00),1093(CTGGCAAC,+,0.00)	1241(CCAGGCCCTGTGCCAG,+,0.00),1242(CAGGCCCTGTGCCAGA,-,0.00)		n/a
Tns2	2422	chr15	102097223	102106684	-981	-0.482488	9.31e-07		3325(CACAGGTGAG,-,0.00),4387(CCCACCTGGC,+,0.00),4431(CTCAGGTGGG,-,0.00),5095(CTCAGGTGCA,-,0.00),9016(TCCAGGTGAC,-,0.00),9399(AACACCTGGT,+,0.00)	6209(CTGACCTCCGGG,+,0.00),7092(AGCCAAGGTGAC,-,0.00)	739(GCTATATATATA,+,0.00),741(TATATATATAGC,-,0.00),3928(GCTATTTCCAGG,+,0.00),8780(TCTATATATAAC,-,0.00),8902(CCCTTAAATAGA,-,0.00)		7094(CCAAGGTGAC,-,0.00)		1203(CTGCCAAG,+,0.00),1943(CTTGCCAG,-,0.00),1944(TTGCCAGA,+,0.00),2152(GCTGCCAG,-,0.00),2153(CTGCCAGA,+,0.00),2217(TTTGCCAG,-,0.00),2218(TTGCCAGA,+,0.00),2321(CCTGGCAC,-,0.00),3693(CCTGGCAG,-,0.00),4489(CTTGCCAC,-,0.00),4523(CTGGCAAC,+,0.00),6979(CTGCCAAG,+,0.00),7527(CTTGCCAC,-,0.00),8971(CCTGGCAC,-,0.00)	829(GCTGACAGAATGCCAA,+,0.00),830(CTGACAGAATGCCAAC,-,0.00),4391(CCTGGCCATCGGCCTG,+,0.00),4392(CTGGCCATCGGCCTGG,-,0.00),4413(CCTGGGACACAGCCAG,+,0.00),4414(CTGGGACACAGCCAGA,-,0.00),4915(GTTGGCCCTATTCCCA,+,0.00),4916(TTGGCCCTATTCCCAG,-,0.00),8833(GGGGCTGAGAGCCAAG,-,0.00)	3929(CTATTTCCAG,-,0.00),8903(CCTTAAATAG,+,0.00)	n/a
Polr2m	2302	chr9	71383843	71385169	100452	-0.354823	1.03e-06								133(CTTGGCAC,-,0.00),1079(CCTGCCAA,-,0.00),1080(CTGCCAAC,+,0.00)			ERR-activated
Rarb	1477	chr14	16544361	16549184	28704	-0.575404	1.05e-06	453(GTTATTTTTGTA,-,0.00),1493(TCCAAGAATAGC,+,0.00),3701(TTTAAAAATAAA,+,0.00)	280(TGCAGGTGGC,-,0.00),400(CCCAGGTGGG,-,0.00),1253(CTCACCTGGA,+,0.00)	1052(CTGTCCTTGAAC,+,0.00),3859(TTGCCCTTGGTC,+,0.00),4336(TTGTCCTTCAGC,+,0.00)	453(GTTATTTTTGTA,+,0.00),1493(TCCAAGAATAGC,-,0.00)	279(CTGCAGGTGGCT,-,0.00)	1052(CTGTCCTTGA,+,0.00),3859(TTGCCCTTGG,+,0.00)		1098(CCTGCCAA,-,0.00),1099(CTGCCAAG,+,0.00),1318(TTTGCCAG,-,0.00),4103(CCTGGCAA,-,0.00),4104(CTGGCAAA,+,0.00)	4732(GCTGGCCCTGGGCCTG,+,0.00),4733(CTGGCCCTGGGCCTGC,-,0.00)	704(CTATTTTCAT,-,0.00),1494(CCAAGAATAG,+,0.00)	n/a
Lrtm1	30	chr14	29016875	29024130	2294	-1.75355	1.06e-06	91(TCCAGAAATAGC,+,0.00)	515(GCCACCTGAC,+,0.00),1776(CCCACCTGAG,+,0.00),4203(ACCACCTGAA,+,0.00),4311(TACAGGTGTC,-,0.00),4462(CACACCTGGC,+,0.00),6573(AGCAGGTGCC,-,0.00),7094(AGCACCTGGA,+,0.00)	1554(GTGACCTCCTGA,+,0.00),4436(GTGACCTTTCTA,+,0.00),4473(CTGACCTCCAAA,+,0.00),4479(TCCAAAGGACAC,-,0.00),5244(GCCCAAGGTGAG,-,0.00),5335(TTTCAAGGTTAG,-,0.00)	91(TCCAGAAATAGC,-,0.00)	6572(GAGCAGGTGCCC,-,0.00)	4436(GTGACCTTTC,+,0.00),4473(CTGACCTCCA,+,0.00),5246(CCAAGGTGAG,-,0.00)	91(TCCAGAAATAGC,-,0.00)	3036(TCTGGCAG,-,0.00),5596(CTTGGCAA,-,0.00),5976(CTTGGCAG,-,0.00),5977(TTGGCAGC,+,0.00),5989(GTTGCCAA,-,0.00)	253(CCTGGAGCTCTTCCAA,+,0.00),6803(TTTGGAACAATGCCAT,+,0.00),6804(TTGGAACAATGCCATG,-,0.00)	92(CCAGAAATAG,+,0.00)	ERR-activated
Lrtm1	153	chr14	29040309	29043725	23809	-1.75355	1.06e-06	1745(TCTAGAATTAGC,+,0.00)		1377(CCTCAAGGTGAG,-,0.00),1497(AGACAAGGTCAT,-,0.00),2508(TTGTCCTTGACA,+,0.00)	1745(TCTAGAATTAGC,-,0.00),2335(TCCAGAAATAAT,-,0.00)		236(GTGACCGTGA,+,0.00),1223(AGAAGGTCAG,-,0.00),1379(TCAAGGTGAG,-,0.00),1499(ACAAGGTCAT,-,0.00),2508(TTGTCCTTGA,+,0.00)		429(GCTGGCAG,-,0.00),430(CTGGCAGC,+,0.00),444(GTTGGCAG,-,0.00),826(CCTGCCAG,-,0.00),904(CTGCCAAG,+,0.00),1453(TTTGCCAA,-,0.00),1454(TTGCCAAA,+,0.00),2301(CTTGGCAC,-,0.00)			ERR-activated
Lrtm1	2368	chr14	29029694	29033583	13430	-1.75355	1.06e-06	3415(GTTATTTTGAGT,-,0.00)	1075(GGCAGGTGAT,-,0.00),1350(CACACCTGAG,+,0.00),2091(TCCAGGTGCC,-,0.00)		923(CCTATTCATAGA,+,0.00),3415(GTTATTTTGAGT,+,0.00)				10(GTGCCAAG,+,0.00),651(GTTGGCAG,-,0.00),2213(CTTGCCAA,-,0.00),2214(TTGCCAAA,+,0.00),2391(CTGCCAAC,+,0.00),3271(CTGCCAAA,+,0.00)		48(CTATTCTAAG,-,0.00),924(CTATTCATAG,-,0.00)	ERR-activated
Eif1	193	chr11	100311378	100313914	-7303	-0.314112	1.15e-06		421(ACCACCTGAA,+,0.00),750(TCCACCTGAT,+,0.00),765(ACCACCTGAC,+,0.00),2183(AGCAGGTGCG,-,0.00)	2124(GACCAAGGTCAC,-,0.00)	904(GTCAAGAATAGC,-,0.00)	2182(GAGCAGGTGCGA,-,0.00)	2126(CCAAGGTCAC,-,0.00)		49(GTGCCAGG,+,0.00),1057(TTTGCCAA,-,0.00)	821(GTTGGAAGAGTCCCAA,+,0.00),822(TTGGAAGAGTCCCAAG,-,0.00)		n/a
Cish	268	chr9	107295268	107304243	3096	-0.575561	1.34e-06	7800(GGTATTTTTAGA,-,0.00)	133(GACACCTGTG,+,0.00),2381(AACACCTGTT,+,0.00),2927(CTCAGGTGGA,-,0.00),3632(ACCACCTGGG,+,0.00),4472(GGCAGGTGGA,-,0.00),5472(TGCACCTGAA,+,0.00),5783(GGCAGGTGGA,-,0.00),5937(GCCACCTGAA,+,0.00),6293(TCCACCTGTG,+,0.00),8585(GCCAGGTGTA,-,0.00)	1659(CTGACCTTCGCA,+,0.00),2083(GTGACCTTGAGC,+,0.00),2606(ATGCCCTTGCTC,+,0.00),3378(ATGACCTTCTAA,+,0.00),3832(CTGCCCTTTGGT,+,0.00),5929(CTGCCCTTGCCA,+,0.00)	3851(CCTATTTATGAG,+,0.00),7454(GCCAATAATAGT,-,0.00),7800(GGTATTTTTAGA,+,0.00)	2380(GAACACCTGTTT,+,0.00),4471(AGGCAGGTGGAT,-,0.00),5782(AGGCAGGTGGAG,-,0.00)	1659(CTGACCTTCG,+,0.00),2083(GTGACCTTGA,+,0.00),3378(ATGACCTTCT,+,0.00)	7800(GGTATTTTTAGA,+,0.00)	487(CTGCCAGA,+,0.00),506(GCTGCCAA,-,0.00),507(CTGCCAAG,+,0.00),1673(CCTGGCAC,-,0.00),3321(CTTGGCAG,-,0.00),3322(TTGGCAGG,+,0.00),5934(CTTGCCAC,-,0.00),6805(TTTGCCAG,-,0.00),6806(TTGCCAGA,+,0.00),7007(CTTGCCAA,-,0.00),7008(TTGCCAAG,+,0.00),8459(GCTGCCAG,-,0.00),8460(CTGCCAGA,+,0.00),8582(GCTGCCAG,-,0.00),8583(CTGCCAGG,+,0.00),8727(TTTGCCAA,-,0.00),8728(TTGCCAAC,+,0.00)	1404(CTTGGAAATCTGTCAA,+,0.00),8398(CCTGGCCATGGGCCAT,+,0.00),8399(CTGGCCATGGGCCATC,-,0.00)	7801(GTATTTTTAG,-,0.00)	n/a
Cish	235	chr9	107307181	107310295	12079	-0.575561	1.34e-06		1961(CACAGGTGAA,-,0.00),2219(CACACCTGCC,+,0.00),2478(TTCAGGTGGC,-,0.00)	85(CTGACCTTTCCC,+,0.00),978(CTGACCTTGAGA,+,0.00),2388(ATCGAAGGTCAG,-,0.00)		2218(TCACACCTGCCT,+,0.00)	85(CTGACCTTTC,+,0.00),978(CTGACCTTGA,+,0.00),2390(CGAAGGTCAG,-,0.00),2511(CTCACCTTGG,+,0.00)		300(CCTGGCAC,-,0.00),730(TTTGCCAG,-,0.00),731(TTGCCAGA,+,0.00),1628(GTGCCAGG,+,0.00),1642(CTGCCAGG,+,0.00)	323(CCTGGGATCCTGCCAT,+,0.00),918(GCAGGCTCGGTGCCAG,+,0.00),919(CAGGCTCGGTGCCAGA,-,0.00)		n/a
Hip1r	804	chr5	123984150	123986102	11498	-0.638806	1.36e-06	1897(TCTATATATAGT,-,0.00)	395(GGCAGGTGTC,-,0.00),595(TTCACCTGCC,+,0.00),1148(CCCACCTGCT,+,0.00)	486(TCTGAAGGTCAG,-,0.00)	1897(TCTATATATAGT,+,0.00),1897(TCTATATATAGT,-,0.00)	394(TGGCAGGTGTCA,-,0.00),1147(TCCCACCTGCTA,+,0.00)	488(TGAAGGTCAG,-,0.00)		50(CCTGCCAA,-,0.00),51(CTGCCAAC,+,0.00),296(CTTGGCAC,-,0.00),392(CCTGGCAG,-,0.00),393(CTGGCAGG,+,0.00),1250(CTGCCAGA,+,0.00)			n/a
Alpk2	114	chr18	65327462	65330460	64927	-0.658496	1.4e-06			1348(GAGGAAGGTCAG,-,0.00),2040(CTGCCCTTGAGA,+,0.00)	502(CCCTGATATAGC,-,0.00)		1350(GGAAGGTCAG,-,0.00),2040(CTGCCCTTGA,+,0.00)		909(CTGCCAGG,+,0.00),1846(GCTGCCAG,-,0.00),1847(CTGCCAGG,+,0.00),1877(CTTGGCAG,-,0.00),1878(TTGGCAGC,+,0.00),1891(CTGCCAGC,+,0.00)	18(CTGGGAATGGATCCAA,+,0.00),467(GCTGACTGTGAGCCAG,+,0.00)		ERR-activated
Alpk2	1907	chr18	65367365	65368797	25807	-0.658496	1.4e-06		386(CTCACCTGAC,+,0.00)	980(GTCCAAGGTCAA,-,0.00)			982(CCAAGGTCAA,-,0.00)					ERR-activated
Obsl1	2185	chr1	75503777	75507769	679	-0.683842	1.42e-06		1317(ACCACCTGGG,+,0.00),1768(TGCACCTGGA,+,0.00),1993(CCCACCTGGC,+,0.00),2914(ACCACCTGCC,+,0.00),3072(GGCACCTGTG,+,0.00),3899(AACAGGTGGT,-,0.00)	344(ATCACCTTGGAC,+,0.00),3566(GGCCAAGGTGAA,-,0.00)	2893(GCTAAGTATAGA,-,0.00),3581(TCTATTCCTAGA,+,0.00)	2913(GACCACCTGCCC,+,0.00),3071(AGGCACCTGTGG,+,0.00)	344(ATCACCTTGG,+,0.00),3568(CCAAGGTGAA,-,0.00)		649(CCTGGCAA,-,0.00),650(CTGGCAAG,+,0.00),1517(CCTGGCAG,-,0.00),1997(CCTGGCAC,-,0.00),2089(GTTGGCAG,-,0.00),2090(TTGGCAGC,+,0.00),2825(GCTGCCAA,-,0.00),3529(GCTGCCAG,-,0.00),3530(CTGCCAGG,+,0.00),3758(TTGGCAGG,+,0.00)	315(GTTGGCCTAATTCCCA,+,0.00),316(TTGGCCTAATTCCCAG,-,0.00),2600(CCGGGCCGGGAGCCCA,+,0.00),2601(CGGGCCGGGAGCCCAG,-,0.00),3522(GTGGACAGCTGCCAGG,-,0.00)	3582(CTATTCCTAG,-,0.00)	n/a
Dctd	891	chr8	48379049	48381153	270088	0.649227	1.5e-06	1163(TCTAAAAATAAA,+,0.00),1267(TCTAAAAATACC,+,0.00),1284(TCTGGAAATAGA,+,0.00)		24(TTGCCCTTGCCT,+,0.00)	1163(TCTAAAAATAAA,-,0.00),1267(TCTAAAAATACC,-,0.00),1284(TCTGGAAATAGA,-,0.00),1781(ACTATTTTAATA,+,0.00)			1163(TCTAAAAATAAA,-,0.00),1267(TCTAAAAATACC,-,0.00)	13(CTGCCAAA,+,0.00)		1164(CTAAAAATAA,+,0.00),1268(CTAAAAATAC,+,0.00),1285(CTGGAAATAG,+,0.00),1782(CTATTTTAAT,-,0.00)	n/a
Dctd	1505	chr8	48376097	48377657	266864	0.649227	1.5e-06	714(GCCATTTTTAGA,-,0.00)			714(GCCATTTTTAGA,+,0.00),1379(GCCCAAAATATC,-,0.00)			714(GCCATTTTTAGA,+,0.00)	169(CTTGCCAG,-,0.00),170(TTGCCAGC,+,0.00),744(GTGCCAAA,+,0.00),835(CCTGCCAA,-,0.00),836(CTGCCAAG,+,0.00),985(CCTGGCAA,-,0.00),986(CTGGCAAC,+,0.00),1109(TCTGGCAA,-,0.00),1110(CTGGCAAG,+,0.00)		715(CCATTTTTAG,-,0.00)	n/a
Tmem131	1209	chr1	36917876	36922197	19491	-0.29452	1.54e-06	493(CCTATTTTTAAA,-,0.00)	1786(TTCAGGTGGC,-,0.00),2098(TCCACCTGTC,+,0.00),2696(CCCACCTGGT,+,0.00),3864(AGCAGGTGCC,-,0.00),3877(AACACCTGCG,+,0.00),4291(AACACCTGCT,+,0.00)	1727(CTGACCTTCACA,+,0.00)	493(CCTATTTTTAAA,+,0.00)	2097(CTCCACCTGTCC,+,0.00),3863(CAGCAGGTGCCA,-,0.00),3876(CAACACCTGCGC,+,0.00),4290(CAACACCTGCTA,+,0.00)	1727(CTGACCTTCA,+,0.00)		608(GTTGCCAG,-,0.00),2623(GCTGGCAC,-,0.00),3091(GTTGCCAG,-,0.00),3092(TTGCCAGG,+,0.00)	1867(GTGGGACATGAGCCAG,+,0.00),2437(CCAGGCACTAGGCCAG,+,0.00),2438(CAGGCACTAGGCCAGG,-,0.00)	494(CTATTTTTAA,-,0.00)	n/a
Tmem131	2262	chr1	36864334	36865546	74587	-0.29452	1.54e-06		985(GGCAGGTGTC,-,0.00)	493(TACCAAGGACAC,-,0.00)		984(AGGCAGGTGTCC,-,0.00)	495(CCAAGGACAC,-,0.00)		639(CCTGCCAA,-,0.00),640(CTGCCAAG,+,0.00),656(GCTGGCAA,-,0.00),657(CTGGCAAG,+,0.00),882(GTGCCAGG,+,0.00)			n/a
Per2	2971	chr1	91445422	91447316	12959	-0.508221	1.71e-06		268(TGCAGGTGGG,-,0.00),471(GCCACCTGTG,+,0.00),1391(GGCACCTGTC,+,0.00),1556(AGCACCTGCA,+,0.00)	753(TTGACCTTGGGA,+,0.00),1107(TCTGAAGGGCAA,-,0.00)		267(CTGCAGGTGGGG,-,0.00),470(AGCCACCTGTGC,+,0.00),1390(TGGCACCTGTCT,+,0.00),1555(GAGCACCTGCAG,+,0.00)	753(TTGACCTTGG,+,0.00)		631(TCTGGCAG,-,0.00),632(CTGGCAGC,+,0.00),909(TTTGGCAG,-,0.00)	758(CTTGGGATCCAGCCAA,+,0.00),759(TTGGGATCCAGCCAAG,-,0.00)		ERR-activated
Per2	1448	chr1	91448036	91449472	10574	-0.508221	1.71e-06	258(CCTATTTTTGGT,-,0.00)	674(TTCACCTGCT,+,0.00)		258(CCTATTTTTGGT,+,0.00),363(GCCATTTCTGGG,+,0.00)				710(GTTGCCAG,-,0.00),711(TTGCCAGC,+,0.00),808(TTTGGCAG,-,0.00)	1375(ATGGCCAAGTGCCCAC,-,0.00)	259(CTATTTTTGG,-,0.00)	ERR-activated
Poc1a	2080	chr9	106311241	106312584	30851	0.937451	1.75e-06	685(GCTATTTTCAAC,-,0.00)		180(TTCACCTTTAGC,+,0.00),590(GTGACCTCGTCT,+,0.00)	685(GCTATTTTCAAC,+,0.00),716(CTTATTTTTAGG,+,0.00)		590(GTGACCTCGT,+,0.00)	685(GCTATTTTCAAC,+,0.00)	532(CTGGCAAG,+,0.00)		717(TTATTTTTAG,-,0.00)	n/a
Irf2bp2	2618	chr8	126563883	126568901	27594	-0.580255	1.87e-06	2570(CCCAAAAATAAC,+,0.00),3006(TCTATTTCCAGC,-,0.00),4063(TTCAGAAATAGA,+,0.00)	828(GGCAGGTGGC,-,0.00),894(TCCAGGTGGA,-,0.00),2145(TGCAGGTGGA,-,0.00),3372(CCCACCTGGT,+,0.00),3513(AGCACCTGCC,+,0.00),3534(ACCACCTGTA,+,0.00),4113(TCCAGGTGCT,-,0.00)	339(TACCAAGGGCAC,-,0.00),536(GTGTCCTTTGGC,+,0.00),1109(GATCAAGGTCAA,-,0.00),1139(CCTCAAGGACAT,-,0.00),2638(ACTCAAGGGCAG,-,0.00)	2570(CCCAAAAATAAC,-,0.00),3006(TCTATTTCCAGC,+,0.00),4063(TTCAGAAATAGA,-,0.00)	827(GGGCAGGTGGCA,-,0.00),2144(GTGCAGGTGGAG,-,0.00),3512(CAGCACCTGCCT,+,0.00)	341(CCAAGGGCAC,-,0.00),1111(TCAAGGTCAA,-,0.00),1141(TCAAGGACAT,-,0.00),2640(TCAAGGGCAG,-,0.00)	2570(CCCAAAAATAAC,-,0.00)	1792(GTGCCAGC,+,0.00),2302(GTGCCAAG,+,0.00),2900(GTGCCAGC,+,0.00),4120(GCTGGCAG,-,0.00),4121(CTGGCAGG,+,0.00),4241(GTTGGCAG,-,0.00),4242(TTGGCAGG,+,0.00)	2293(GTGGACACTGTGCCAA,+,0.00),2294(TGGACACTGTGCCAAG,-,0.00)	2571(CCAAAAATAA,+,0.00),3007(CTATTTCCAG,-,0.00)	n/a
Irf2bp2	1027	chr8	126544918	126551737	45659	-0.580255	1.87e-06	6040(GGTAAAAATAGA,+,0.00)	856(TACACCTGTA,+,0.00),2945(ATCACCTGCG,+,0.00),4663(TTCACCTGGG,+,0.00),4861(TTCACCTGTC,+,0.00),6558(TACACCTGTA,+,0.00)	105(GTGCCCTTTAAC,+,0.00),1931(GTTCAAGGGCAG,-,0.00),2445(CTGTCCTTGACA,+,0.00),6780(CTGACCTCCACA,+,0.00)	5143(GTTATTTCTGGG,+,0.00),6040(GGTAAAAATAGA,-,0.00)		1933(TCAAGGGCAG,-,0.00),2445(CTGTCCTTGA,+,0.00),6780(CTGACCTCCA,+,0.00)		1119(GCTGGCAC,-,0.00),1956(GTGGCAAG,+,0.00),2436(CTTGCCAA,-,0.00),2437(TTGCCAAG,+,0.00),6181(GCTGGCAG,-,0.00),6407(CTGCCAGA,+,0.00)	2693(CCTGGGCTGCGGCCAG,+,0.00)	507(CTTAAAATGG,+,0.00),6041(GTAAAAATAG,+,0.00)	n/a
Ipo13	2295	chr4	117908314	117909586	6049	-0.550542	1.89e-06			18(AATCAAGGGCAT,-,0.00),56(GCTCAAGGTCAC,-,0.00),612(ACTGAAGGTCAC,-,0.00)	632(GGCAAATATAGC,-,0.00)		20(TCAAGGGCAT,-,0.00),58(TCAAGGTCAC,-,0.00),614(TGAAGGTCAC,-,0.00)		672(GTGCCAAC,+,0.00)			n/a
Ogfrl1	2870	chr1	23397666	23398183	-14749	-0.615467	1.9e-06	107(ACTATTTTTAAC,-,0.00)			107(ACTATTTTTAAC,+,0.00),328(GCCATTTTCAGA,+,0.00)			107(ACTATTTTTAAC,+,0.00)			108(CTATTTTTAA,-,0.00)	n/a
Mpi	2760	chr9	57548678	57553119	1854	-0.303215	2.32e-06	2609(ATTAAAAATAAA,+,0.00)	181(CACACCTGAG,+,0.00),2545(GGCACCTGCA,+,0.00),2858(GGCAGGTGGA,-,0.00)	363(CATAAAGGTCAC,-,0.00),1662(AGCCAAGGACAA,-,0.00),1980(TTGACCTTTGAG,+,0.00),2533(CTGACCTCCACA,+,0.00),3713(GTGGAAGGTCAC,-,0.00)	430(GCCATTTCTGGC,+,0.00),886(CCCCAAATTAGG,-,0.00),1631(GATAAGAATAGA,-,0.00),4386(GCAATAAATAGC,-,0.00)	2544(AGGCACCTGCAC,+,0.00),2857(AGGCAGGTGGAT,-,0.00)	365(TAAAGGTCAC,-,0.00),1664(CCAAGGACAA,-,0.00),1980(TTGACCTTTG,+,0.00),2533(CTGACCTCCA,+,0.00),3715(GGAAGGTCAC,-,0.00)		491(CTGCCAGC,+,0.00),618(TCTGGCAA,-,0.00),937(TCTGGCAG,-,0.00),3961(CTTGCCAG,-,0.00)	723(CCTGGCCTGGGGCCAG,+,0.00),724(CTGGCCTGGGGCCAGG,-,0.00)		n/a
Map7	1012	chr10	20184521	20187292	14884	-0.559712	2.33e-06	1237(TCTAATTATAGT,-,0.00),1775(TCTCAAAATAAA,+,0.00),1859(TTTATTTATGGT,-,0.00)	975(GTCAGGTGTG,-,0.00),2130(GGCACCTGCC,+,0.00),2514(AGCAGGTGCT,-,0.00)		779(CCTTAGAATAGC,-,0.00),1237(TCTAATTATAGT,+,0.00),1775(TCTCAAAATAAA,-,0.00),1859(TTTATTTATGGT,+,0.00)	2129(GGGCACCTGCCT,+,0.00),2513(CAGCAGGTGCTG,-,0.00)	1210(TTGACCTTAA,+,0.00)		51(CTTGCCAG,-,0.00),52(TTGCCAGG,+,0.00),1430(TTTGGCAG,-,0.00),2521(GCTGCCAG,-,0.00),2522(CTGCCAGG,+,0.00),2569(TTTGCCAG,-,0.00),2570(TTGCCAGA,+,0.00)	1075(CTTGGAAGTCTGTCAA,+,0.00),1076(TTGGAAGTCTGTCAAG,-,0.00)	780(CTTAGAATAG,+,0.00)	ERR-activated
Map7	2542	chr10	20063974	20065599	-84134	-0.559712	2.33e-06		581(TTCACCTGGC,+,0.00)	680(ATGACCTTGCCC,+,0.00),969(TTTCAAGGGCAG,-,0.00)			680(ATGACCTTGC,+,0.00),971(TCAAGGGCAG,-,0.00)		585(CCTGGCAA,-,0.00),586(CTGGCAAA,+,0.00),790(GTGCCAGG,+,0.00)			ERR-activated
Sh3glb2	2847	chr2	30343413	30344916	15152	-0.581959	2.39e-06	815(TCTATTTATACA,-,0.00)		1437(GGCAGAGGTCAG,-,0.00)	815(TCTATTTATACA,+,0.00),839(GCTGTTTATAGA,+,0.00)				736(GCTGGCAG,-,0.00),737(CTGGCAGC,+,0.00),1089(CCTGCCAG,-,0.00),1090(CTGCCAGG,+,0.00),1415(TTTGCCAG,-,0.00),1416(TTGCCAGA,+,0.00)	626(ACGGGCAGGGAGCCAA,+,0.00),627(CGGGCAGGGAGCCAAG,-,0.00)		n/a
S1pr1	35	chr3	115619121	115623527	93731	-0.288186	2.55e-06	4378(TCTATTTTTAAT,-,0.00)	2424(CGCACCTGAC,+,0.00),3929(ATCAGGTGGT,-,0.00)	643(CACAGAGGTCAC,-,0.00),1937(CTGACCTTGAAC,+,0.00),2117(CTGACCTCCACA,+,0.00),3606(CTGACCTCCACA,+,0.00)	2652(TCTATTCTTGTC,+,0.00),3379(TCTATTCTTGGG,+,0.00),4378(TCTATTTTTAAT,+,0.00)		645(CAGAGGTCAC,-,0.00),1937(CTGACCTTGA,+,0.00),2117(CTGACCTCCA,+,0.00),3606(CTGACCTCCA,+,0.00)	4378(TCTATTTTTAAT,+,0.00)	853(GTTGCCAA,-,0.00),854(TTGCCAAA,+,0.00),962(CTGCCAAG,+,0.00),1008(GCTGGCAG,-,0.00),1521(CTTGCCAC,-,0.00),1748(TTTGCCAG,-,0.00),1749(TTGCCAGC,+,0.00),2070(GCTGCCAA,-,0.00),2071(CTGCCAAG,+,0.00)	1696(TTTGGATTTCTGCCCA,+,0.00),1697(TTGGATTTCTGCCCAA,-,0.00)	3380(CTATTCTTGG,-,0.00),4379(CTATTTTTAA,-,0.00)	n/a
S1pr1	2225	chr3	115637376	115639230	76752	-0.288186	2.55e-06	1174(GCCTAAAATAAA,+,0.00)		906(GTGACCTTTGCA,+,0.00),967(TTGACCTTGTTT,+,0.00),1188(ATTGGAGGTCAG,-,0.00)	1017(CCTAATTTGAGC,+,0.00),1174(GCCTAAAATAAA,-,0.00)		906(GTGACCTTTG,+,0.00),967(TTGACCTTGT,+,0.00),1190(TGGAGGTCAG,-,0.00)		1738(GTGCCAAG,+,0.00)			n/a
S1pr1	1135	chr3	115634557	115636752	79401	-0.288186	2.55e-06		56(GACAGGTGGC,-,0.00),2182(GACACCTGAC,+,0.00)	609(ATGACCTTGCCA,+,0.00),727(GGTGAAGGACAG,-,0.00),1806(GCCCAAGGTCAG,-,0.00)	2004(CCCAGAAATAAT,-,0.00)	55(TGACAGGTGGCT,-,0.00)	609(ATGACCTTGC,+,0.00),1808(CCAAGGTCAG,-,0.00)		614(CTTGCCAC,-,0.00),823(CTGGCAAG,+,0.00),1133(CTGCCAGG,+,0.00),1995(CCTGGCAC,-,0.00)	1124(GCTGGAGCACTGCCAG,+,0.00),1125(CTGGAGCACTGCCAGG,-,0.00)		n/a
S1pr1	555	chr3	115639894	115648391	70913	-0.288186	2.55e-06	5517(TCCAGAAATAAC,+,0.00),5563(GCTATTTTAAGG,-,0.00)	498(AGCAGGTGCC,-,0.00),1099(CTCACCTGGT,+,0.00),4707(TGCACCTGTG,+,0.00),6571(AACACCTGAC,+,0.00)	5839(GTGACCTTTTCA,+,0.00),7377(CTGGGAGGTCAC,-,0.00)	4185(CCTATATTTAGG,+,0.00),5517(TCCAGAAATAAC,-,0.00),5563(GCTATTTTAAGG,+,0.00)	497(AAGCAGGTGCCC,-,0.00)	1636(CTCACCTTGG,+,0.00),5839(GTGACCTTTT,+,0.00)	5563(GCTATTTTAAGG,+,0.00)	1754(GCTGGCAG,-,0.00),3231(GTTGGCAA,-,0.00),3232(TTGGCAAA,+,0.00),4612(CTTGGCAA,-,0.00),7563(TTGCCAGG,+,0.00),7818(CCTGGCAA,-,0.00),7819(CTGGCAAA,+,0.00)		4186(CTATATTTAG,-,0.00),5564(CTATTTTAAG,-,0.00)	n/a
Slc38a3	1186	chr9	107666465	107671507	-18	-0.777504	3.22e-06		198(CACAGGTGGA,-,0.00),1648(GGCAGGTGGC,-,0.00),2666(GCCACCTGCA,+,0.00),3163(CACACCTGCT,+,0.00)	1067(GTGCCCTTGGTG,+,0.00),1076(GTGACCTCGAAG,+,0.00),1683(TTGACCTTTCAG,+,0.00),2011(TTGCCCTTTGGC,+,0.00),2447(GCTCAAGGTCAC,-,0.00),2915(TTCCAAGGTCAC,-,0.00),3324(TTGTCCTTTAGC,+,0.00)	3371(GCTATTCTAGGT,+,0.00)	197(CCACAGGTGGAC,-,0.00),1647(AGGCAGGTGGCA,-,0.00),2665(CGCCACCTGCAG,+,0.00),3162(ACACACCTGCTC,+,0.00)	1067(GTGCCCTTGG,+,0.00),1076(GTGACCTCGA,+,0.00),1683(TTGACCTTTC,+,0.00),2370(ATCACCTTGG,+,0.00),2449(TCAAGGTCAC,-,0.00),2917(CCAAGGTCAC,-,0.00)		399(GTGCCAAC,+,0.00),2227(TTGCCAGA,+,0.00),2626(CCTGCCAG,-,0.00),2627(CTGCCAGG,+,0.00),2658(CTTGCCAC,-,0.00),3308(CTTGGCAA,-,0.00),3309(TTGGCAAC,+,0.00)	1589(CTTGGCTGGTAGTCAG,+,0.00),2618(CCTGGACCCCTGCCAG,+,0.00),2619(CTGGACCCCTGCCAGG,-,0.00)	3372(CTATTCTAGG,-,0.00)	n/a
4930402H24Rik	2013	chr2	130837333	130841172	435	-0.360595	3.34e-06	1191(TTTAAAAATAAA,+,0.00)	343(TTCACCTGGG,+,0.00),1603(GGCAGGTGGA,-,0.00),2164(AACAGGTGCT,-,0.00),2208(GACAGGTGAG,-,0.00)	1044(CTGACCTTCATA,+,0.00),1622(GTTCAAGGTCAG,-,0.00),1942(TATCAAGGTCAG,-,0.00),2145(ATGACCTTCAAG,+,0.00)	3486(TTTATAAATAGT,-,0.00)	1602(AGGCAGGTGGAT,-,0.00),2163(AAACAGGTGCTC,-,0.00)	1044(CTGACCTTCA,+,0.00),1624(TCAAGGTCAG,-,0.00),1944(TCAAGGTCAG,-,0.00),2145(ATGACCTTCA,+,0.00)		874(TTGCCAGA,+,0.00),963(GCTGCCAA,-,0.00),964(CTGCCAAG,+,0.00),1028(CCTGGCAA,-,0.00),1029(CTGGCAAG,+,0.00),1062(GTGGCAAG,+,0.00),1749(TTTGCCAA,-,0.00),1750(TTGCCAAA,+,0.00),1896(TCTGGCAG,-,0.00),1897(CTGGCAGC,+,0.00),2649(CTGCCAAA,+,0.00),2658(GTGCCAGC,+,0.00)	3108(CCTGGACCGCTGCCTG,+,0.00),3109(CTGGACCGCTGCCTGG,-,0.00)		n/a
4930402H24Rik	40	chr2	130826512	130830226	11318	-0.360595	3.34e-06	1170(ACTGAAAATAGG,+,0.00)	301(ACCACCTGCT,+,0.00),3258(TGCACCTGTG,+,0.00),3583(GCCAGGTGTG,-,0.00)	744(TTCCAAGGACAC,-,0.00),2011(CTCAAAGGTCAT,-,0.00),2156(TTCACCTTCAGA,+,0.00)	1170(ACTGAAAATAGG,-,0.00)	300(CACCACCTGCTC,+,0.00)	746(CCAAGGACAC,-,0.00),2013(CAAAGGTCAT,-,0.00)		531(CTGGCAGC,+,0.00),1040(CCTGCCAA,-,0.00),1041(CTGCCAAG,+,0.00),1139(CCTGGCAA,-,0.00),1140(CTGGCAAC,+,0.00)	1032(GCTGACTGCCTGCCAA,+,0.00),1033(CTGACTGCCTGCCAAG,-,0.00)	1171(CTGAAAATAG,+,0.00)	n/a
4930402H24Rik	1717	chr2	130843310	130844348	-3684	-0.360595	3.34e-06								497(CTGCCAGC,+,0.00)			n/a
Rasd1	925	chr11	59959057	59962212	4310	-0.993673	3.44e-06	317(GTTATTTTTACT,-,0.00)	107(GGCAGGTGAA,-,0.00),946(TGCACCTGCT,+,0.00),976(GGCAGGTGGT,-,0.00),2730(AGCAGGTGCC,-,0.00)	637(ATGACCTTGACC,+,0.00)	2273(GCTCAGAATAGC,-,0.00)	945(CTGCACCTGCTT,+,0.00),975(TGGCAGGTGGTG,-,0.00),2729(TAGCAGGTGCCT,-,0.00)	637(ATGACCTTGA,+,0.00)		817(CTGGCAAA,+,0.00),973(TTTGGCAG,-,0.00),974(TTGGCAGG,+,0.00),2463(GCTGGCAG,-,0.00),2464(CTGGCAGG,+,0.00),2738(CCTGCCAA,-,0.00),2739(CTGCCAAC,+,0.00),2754(CTTGGCAG,-,0.00),2755(TTGGCAGG,+,0.00)		2274(CTCAGAATAG,+,0.00)	n/a
Atp5o	1418	chr16	91864584	91866896	65890	-0.308511	3.9e-06	2113(TTTATTTTTAAT,-,0.00)		996(CCTCAAAGTCAC,-,0.00),1429(CTGACCTCCAGT,+,0.00)			1429(CTGACCTCCA,+,0.00)		258(CCTGCCAG,-,0.00),259(CTGCCAGA,+,0.00),1887(GCTGGCAG,-,0.00)	1140(TTTGGAACGTGGCCAT,+,0.00),1141(TTGGAACGTGGCCATG,-,0.00)		ERR-activated
Dusp6	2974	chr10	99335689	99336219	72723	0.402304	4.16e-06		114(CACAGGTGTG,-,0.00)	486(ATGCCCTTGCAG,+,0.00)	133(TCCAGATATAGT,-,0.00)							n/a
Gm12530	2184	chr4	57171121	57172821	-100	-5.96507	4.55e-06		1223(CACACCTGCT,+,0.00)	1057(ATTCAAGGTCAG,-,0.00)		1222(ACACACCTGCTC,+,0.00)	1059(TCAAGGTCAG,-,0.00)		80(CCTGGCAG,-,0.00),81(CTGGCAGG,+,0.00)			n/a
Sulf2	2626	chr2	166079537	166083081	73976	-0.511911	4.56e-06		932(CACAGGTGTT,-,0.00),1255(CTCACCTGAT,+,0.00),1299(TTCAGGTGAC,-,0.00),1842(AGCACCTGCT,+,0.00),2414(CACACCTGAG,+,0.00),2925(ATCACCTGCA,+,0.00),2946(AGCACCTGTG,+,0.00),3267(TTCAGGTGTC,-,0.00)	717(TTACAAGGTCAG,-,0.00)		1841(TAGCACCTGCTC,+,0.00),2945(GAGCACCTGTGG,+,0.00)	719(ACAAGGTCAG,-,0.00)		593(TCTGGCAG,-,0.00),594(CTGGCAGG,+,0.00),675(GTTGCCAG,-,0.00),676(TTGCCAGC,+,0.00),2176(GTGCCAGG,+,0.00),3337(CTTGGCAA,-,0.00),3338(TTGGCAAA,+,0.00),3356(GTGCCAAC,+,0.00)	1599(TTTGGCTGGCTTCCAG,+,0.00),1600(TTGGCTGGCTTCCAGA,-,0.00),1714(GCTGGCCGCCAGCCTG,+,0.00),2629(CTTGGCTTCTTGTCAG,+,0.00)	1633(CTATTCTGGG,-,0.00)	n/a
Sulf2	2405	chr2	166202874	166204857	-48182	-0.511911	4.56e-06			1458(TCTAAAGGTCAC,-,0.00)			1460(TAAAGGTCAC,-,0.00)			932(CCAGGCATCGGGCCAC,+,0.00)		n/a
Sulf2	680	chr2	166128184	166129881	26253	-0.511911	4.56e-06	847(TGTATTTTTAGA,-,0.00)	264(CGCACCTGAA,+,0.00),891(CCCAGGTGCT,-,0.00),959(TGCAGGTGCA,-,0.00),1054(CCCACCTGGG,+,0.00)	597(CTGACCTTTAAC,+,0.00),1611(GACGAAGGTCAT,-,0.00)	847(TGTATTTTTAGA,+,0.00),1076(CCCAAGATTAGC,-,0.00)	958(CTGCAGGTGCAA,-,0.00)	597(CTGACCTTTA,+,0.00),1613(CGAAGGTCAT,-,0.00)	847(TGTATTTTTAGA,+,0.00)	740(GCTGGCAG,-,0.00),1181(TTTGCCAG,-,0.00)		848(GTATTTTTAG,-,0.00)	n/a
Sulf2	2580	chr2	166140424	166143891	13128	-0.511911	4.56e-06	1095(GACAGAAATAGC,+,0.00)	534(GCCACCTGTC,+,0.00),708(ATCAGGTGTG,-,0.00),1415(AGCACCTGTA,+,0.00),2860(CACAGGTGGG,-,0.00)	769(GTGACCTTGAAC,+,0.00),1872(TCAAAAGGTCAG,-,0.00)	1095(GACAGAAATAGC,-,0.00),1269(GTCATTTTTGGA,+,0.00),2495(GTTATTTCTGTA,+,0.00),2904(GCTATATATGGG,+,0.00)	1414(CAGCACCTGTAT,+,0.00)	71(TTAAGGTCAG,-,0.00),769(GTGACCTTGA,+,0.00),1874(AAAAGGTCAG,-,0.00)	1095(GACAGAAATAGC,-,0.00)	173(GCTGGCAA,-,0.00),174(CTGGCAAG,+,0.00),1047(CTTGCCAG,-,0.00),1048(TTGCCAGC,+,0.00),1155(GTTGCCAG,-,0.00),1156(TTGCCAGC,+,0.00),2321(GCTGGCAC,-,0.00),2479(CTTGGCAG,-,0.00),2480(TTGGCAGG,+,0.00)	173(GCTGGCAAGGCTCCAG,+,0.00),174(CTGGCAAGGCTCCAGA,-,0.00)		n/a
Nln	2743	chr13	104036337	104037299	72796	0.397593	4.81e-06		287(GGCAGGTGCT,-,0.00)			286(AGGCAGGTGCTG,-,0.00)			226(CTGCCAAC,+,0.00),294(GCTGCCAA,-,0.00),295(CTGCCAAA,+,0.00),906(GCTGCCAG,-,0.00),907(CTGCCAGG,+,0.00)			n/a
Gja1	1723	chr10	56372918	56390076	4197	-0.330376	5.01e-06	2459(ACTAAAAATAAA,+,0.00),5606(TTTATTTTTAAT,-,0.00),6530(GCTGAAAATAAA,+,0.00)	6775(TCCAGGTGGT,-,0.00),8237(CTCACCTGAT,+,0.00),8837(GCCAGGTGAG,-,0.00),9259(TTCAGGTGTG,-,0.00),10349(CACACCTGTA,+,0.00),10779(CACAGGTGCC,-,0.00),10957(ACCACCTGAG,+,0.00),11332(GGCAGGTGGA,-,0.00),15002(TGCACCTGAA,+,0.00),15181(TACACCTGCA,+,0.00),15209(ACCAGGTGGA,-,0.00),15842(TGCACCTGGG,+,0.00)	7760(GTGACCTTGGAC,+,0.00),8297(TTGTCCTTGGCT,+,0.00),9912(ACTCAAGGACAA,-,0.00),14107(TGTCAAGGTGAA,-,0.00),14471(TTGCCCTTGGAT,+,0.00),15274(GTGTCCTTGGTG,+,0.00)	1045(TCTATATTGAGA,+,0.00),2459(ACTAAAAATAAA,-,0.00),6530(GCTGAAAATAAA,-,0.00),7578(ACCAAAAAAAGA,-,0.00),10973(GATTTAAATAGT,-,0.00),11838(GCTTTTTTTGGG,+,0.00)	10778(TCACAGGTGCCG,-,0.00),11331(AGGCAGGTGGAC,-,0.00),15180(CTACACCTGCAA,+,0.00)	7760(GTGACCTTGG,+,0.00),8297(TTGTCCTTGG,+,0.00),8765(CTGACCTTAA,+,0.00),9914(TCAAGGACAA,-,0.00),14109(TCAAGGTGAA,-,0.00),14471(TTGCCCTTGG,+,0.00),15274(GTGTCCTTGG,+,0.00)	2459(ACTAAAAATAAA,-,0.00)	45(TTTGGCAA,-,0.00),46(TTGGCAAC,+,0.00),53(CTGGCAGG,+,0.00),1023(CTGGCAGC,+,0.00),1931(GTTGGCAC,-,0.00),3557(TCTGGCAA,-,0.00),3558(CTGGCAAC,+,0.00),5270(GCTGGCAA,-,0.00),5271(CTGGCAAC,+,0.00),5357(GTGCCAGG,+,0.00),6262(TCTGGCAG,-,0.00),7446(TTTGCCAA,-,0.00),7447(TTGCCAAA,+,0.00),8834(CCTGCCAG,-,0.00),8835(CTGCCAGG,+,0.00),9138(TTTGGCAA,-,0.00),9139(TTGGCAAG,+,0.00),9791(CTTGGCAC,-,0.00),10029(TTG…	2901(GTTGGCTCACAGCCAT,+,0.00),2902(TTGGCTCACAGCCATC,-,0.00),13310(ACTGGCTCCAGGCCCA,+,0.00),13311(CTGGCTCCAGGCCCAA,-,0.00),14659(CTGGACAAGGTCCAAG,-,0.00)	1046(CTATATTGAG,-,0.00),2460(CTAAAAATAA,+,0.00)	n/a
P4ha2	2349	chr11	54111431	54114525	12054	-0.419509	5.16e-06	1992(GCTATTTCTAGG,-,0.00)	139(GGCAGGTGAG,-,0.00),1261(TGCACCTGGA,+,0.00),2309(GCCACCTGGG,+,0.00),2567(GACAGGTGTT,-,0.00)	120(TTGTCCTTCAGG,+,0.00),580(CTAACCTTGGGC,+,0.00)	1992(GCTATTTCTAGG,+,0.00),2249(CCCTAAAATAAC,-,0.00)			1992(GCTATTTCTAGG,+,0.00)	2768(GCTGCCAG,-,0.00),2769(CTGCCAGA,+,0.00)	685(TCTGGCATCATCCCAG,+,0.00),686(CTGGCATCATCCCAGC,-,0.00),716(TCTGGCATCATCCCAG,+,0.00),717(CTGGCATCATCCCAGC,-,0.00),1943(GTTGGCTGCTTGCCCC,+,0.00),2135(CTTGGAAAGGGGCCAG,+,0.00),2136(TTGGAAAGGGGCCAGG,-,0.00)	1993(CTATTTCTAG,-,0.00)	n/a
P4ha2	636	chr11	54108302	54109959	8206	-0.419509	5.16e-06	818(CCTATTTCTAGT,-,0.00)	1045(GGCAGGTGCA,-,0.00),1509(GTCAGGTGTA,-,0.00)	1059(GGCAGAGGTCAG,-,0.00)	818(CCTATTTCTAGT,+,0.00)	1044(AGGCAGGTGCAG,-,0.00)			164(CCTGCCAG,-,0.00),165(CTGCCAGG,+,0.00),768(GCTGCCAG,-,0.00),1056(GCTGGCAG,-,0.00)	760(TTAGGCTGGCTGCCAG,+,0.00),761(TAGGCTGGCTGCCAGT,-,0.00)	819(CTATTTCTAG,-,0.00)	n/a
Polr1e	214	chr4	45044775	45051064	29310	-0.458514	5.59e-06		1522(GCCACCTGCC,+,0.00),3508(GGCAGGTGTT,-,0.00),4635(TGCAGGTGTC,-,0.00)	274(TCCCAAGGACAA,-,0.00),1779(CGTGGAGGTCAG,-,0.00),3753(TGCCAAGGACAA,-,0.00),4950(TTGACCTTCTGA,+,0.00),4973(ATGACCTTGACC,+,0.00),5190(TTGACCTTGTAC,+,0.00)	2056(GCTTTTTCTGGA,+,0.00)	1521(TGCCACCTGCCT,+,0.00),3507(GGGCAGGTGTTC,-,0.00),4634(CTGCAGGTGTCA,-,0.00)	276(CCAAGGACAA,-,0.00),1781(TGGAGGTCAG,-,0.00),3755(CCAAGGACAA,-,0.00),4950(TTGACCTTCT,+,0.00),4973(ATGACCTTGA,+,0.00),5021(ATGACCTTAA,+,0.00),5190(TTGACCTTGT,+,0.00)		1077(GTGCCAGG,+,0.00),2133(CTTGGCAG,-,0.00),2134(TTGGCAGC,+,0.00),2661(GTTGGCAC,-,0.00),3451(CTGCCAAA,+,0.00),3752(TTGCCAAG,+,0.00),5393(CTGCCAGC,+,0.00),5415(TCTGGCAA,-,0.00),5416(CTGGCAAC,+,0.00)	1490(AGGGCCTGATGCCAGG,-,0.00)		n/a
Polr1e	574	chr4	45034125	45039762	18334	-0.458514	5.59e-06	1158(CTTATTTATAGC,-,0.00),4091(ATTATTTTTAGA,-,0.00),4226(GCTATTTAAGTC,-,0.00)	495(CCCACCTGAC,+,0.00),600(GACAGGTGGC,-,0.00),1120(AGCACCTGCC,+,0.00),1131(CACACCTGAA,+,0.00),1662(TTCAGGTGTG,-,0.00),1747(CACACCTGGG,+,0.00),2220(CTCACCTGTC,+,0.00),3249(CACAGGTGTA,-,0.00),3695(TACAGGTGAA,-,0.00)	3099(GCCAAAGGTCAG,-,0.00)	1158(CTTATTTATAGC,+,0.00),2988(TCTATATATATA,+,0.00),4091(ATTATTTTTAGA,+,0.00),4185(TCCTGGAATAGC,-,0.00),4226(GCTATTTAAGTC,+,0.00),5476(CCCTTAATTAGA,-,0.00)	1119(CAGCACCTGCCT,+,0.00),3248(CCACAGGTGTAC,-,0.00)	3101(CAAAGGTCAG,-,0.00)	4091(ATTATTTTTAGA,+,0.00)	3200(GCTGCCAG,-,0.00),3201(CTGCCAGC,+,0.00),5053(CCTGGCAA,-,0.00)	1309(GCTGGCATGGGCCCAA,+,0.00),1310(CTGGCATGGGCCCAAG,-,0.00),4068(ATGGACTCATGCCAGG,-,0.00),4351(CATGGCTATATTCCAA,+,0.00)	4092(TTATTTTTAG,-,0.00),5492(ATTAAAATAG,+,0.00)	n/a
Tmx1	88	chr12	70462353	70465883	10964	-0.516195	5.87e-06	49(GTTATTTTTGAT,-,0.00),1202(TCCATTTTTAGA,-,0.00),1345(GTTATTTATGTC,-,0.00)	1072(TGCACCTGAG,+,0.00)	398(TTGACCTTTTTC,+,0.00),1501(TTGCCCTTGCCT,+,0.00),2073(TTGCCCTTCAAA,+,0.00)	1202(TCCATTTTTAGA,+,0.00),1345(GTTATTTATGTC,+,0.00)		398(TTGACCTTTT,+,0.00)	1345(GTTATTTATGTC,+,0.00)		1926(CCAGGCACAGACCCAA,+,0.00),1927(CAGGCACAGACCCAAG,-,0.00)	820(CTATTTGGAG,-,0.00),1203(CCATTTTTAG,-,0.00)	n/a
Tmx1	1647	chr12	70554789	70557049	102765	-0.516195	5.87e-06	849(TTTAAAAATAGT,+,0.00)	314(CCCAGGTGGG,-,0.00),1997(CCCACCTGTC,+,0.00)		303(TCCAGAAACAGC,-,0.00),849(TTTAAAAATAGT,-,0.00),1522(ACCAAAGATAGA,-,0.00)	1996(ACCCACCTGTCA,+,0.00)			1021(CTTGGCAG,-,0.00),1172(CTGGCAAG,+,0.00),1346(CCTGCCAA,-,0.00),1958(GTGCCAAA,+,0.00)		850(TTAAAAATAG,+,0.00)	n/a
Anxa11	2275	chr14	25856348	25858476	15257	-0.547731	6.08e-06	1454(ACTAATTTTAGA,-,0.00)	1059(GTCAGGTGCT,-,0.00),2022(TTCAGGTGGG,-,0.00)		1454(ACTAATTTTAGA,+,0.00)				938(GTGGCAAG,+,0.00)		1455(CTAATTTTAG,-,0.00)	n/a
Gpr157	158	chr4	150087206	150092250	2225	-0.556092	6.21e-06	4052(TTTATTTTTAGC,-,0.00)	926(ATCAGGTGAG,-,0.00),1818(GCCACCTGGA,+,0.00),2115(GTCACCTGGG,+,0.00),2362(GCCAGGTGGT,-,0.00)	525(CTGCCCTTGGTC,+,0.00),1250(GTGCCCTTTGCC,+,0.00)	2035(CCTAATTATAGG,+,0.00),4052(TTTATTTTTAGC,+,0.00),4746(CCCATATTTAGC,-,0.00)		525(CTGCCCTTGG,+,0.00)	4052(TTTATTTTTAGC,+,0.00)	1278(TCTGGCAG,-,0.00),1423(GTGCCAAC,+,0.00),2234(CTTGCCAA,-,0.00),2235(TTGCCAAG,+,0.00),3106(CCTGCCAG,-,0.00),3107(CTGCCAGG,+,0.00),3237(GTTGGCAA,-,0.00),3238(TTGGCAAA,+,0.00),3402(TTTGCCAG,-,0.00),3403(TTGCCAGA,+,0.00),3696(TCTGGCAG,-,0.00),4939(TCTGGCAG,-,0.00),4987(CTGCCAGG,+,0.00)	516(CCTGGCTGTCTGCCCT,+,0.00),517(CTGGCTGTCTGCCCTT,-,0.00),1077(CATGGAAGGGTGCCCA,+,0.00),1078(ATGGAAGGGTGCCCAA,-,0.00),2380(CTGGGAAGGGAGCCCA,+,0.00),2381(TGGGAAGGGAGCCCAG,-,0.00)	4053(TTATTTTTAG,-,0.00)	n/a
Mapk4	2518	chr18	74064061	74065658	90	-1.67665	6.29e-06		644(GTCAGGTGAG,-,0.00),975(CCCACCTGCT,+,0.00),1130(GGCACCTGCT,+,0.00)			974(CCCCACCTGCTG,+,0.00),1129(GGGCACCTGCTC,+,0.00)						n/a
Jazf1	860	chr6	52965218	52967225	-56601	-0.504359	6.63e-06	1057(GCTAAAATTAGT,+,0.00)	53(GACAGGTGAC,-,0.00)	164(GCAAGAGGTCAC,-,0.00),953(GTCCAAGGACAT,-,0.00)	907(ACTATTTAAAGT,+,0.00),1057(GCTAAAATTAGT,-,0.00),1342(GCTATTTAAACA,+,0.00)			1057(GCTAAAATTAGT,-,0.00)			908(CTATTTAAAG,-,0.00),1058(CTAAAATTAG,+,0.00)	n/a
Heyl	1001	chr4	123245722	123251209	14909	0.282943	7.11e-06	1628(GATAAAAATAAC,+,0.00)	155(TTCAGGTGCA,-,0.00),1091(GCCACCTGGC,+,0.00),1871(AACACCTGCT,+,0.00),2997(CACACCTGAC,+,0.00),5135(TGCAGGTGTG,-,0.00)	821(ATGTCCTTCAGG,+,0.00),1672(CTTCAAGGTCAT,-,0.00),2182(GGCAGAGGTCAC,-,0.00),5086(ATGACCTTGAAC,+,0.00),5468(CTGACCTTGCCC,+,0.00)	1628(GATAAAAATAAC,-,0.00)	1870(GAACACCTGCTC,+,0.00),5134(TTGCAGGTGTGT,-,0.00)	1674(TCAAGGTCAT,-,0.00),2184(CAGAGGTCAC,-,0.00),5086(ATGACCTTGA,+,0.00),5468(CTGACCTTGC,+,0.00)	1628(GATAAAAATAAC,-,0.00)	723(GCTGCCAG,-,0.00),724(CTGCCAGG,+,0.00),1939(CCTGGCAA,-,0.00),1940(CTGGCAAA,+,0.00),2441(TTTGGCAG,-,0.00),2442(TTGGCAGC,+,0.00),3435(GCTGGCAG,-,0.00),3528(TCTGGCAG,-,0.00),3693(GTGCCAGC,+,0.00),3705(CCTGGCAG,-,0.00)	513(CTGGGAAGAGTGCCCG,+,0.00),514(TGGGAAGAGTGCCCGG,-,0.00)		n/a
Akap8l	1195	chr17	32353297	32354781	-3462	-0.370695	7.13e-06	203(AATTAAAATAGA,+,0.00)	302(AGCACCTGCC,+,0.00)	841(TTAAAAGGTCAA,-,0.00)	203(AATTAAAATAGA,-,0.00)	301(GAGCACCTGCCT,+,0.00)	843(AAAAGGTCAA,-,0.00)		662(CTGCCAGG,+,0.00),711(GTGCCAGC,+,0.00)	527(CTTGGCTCCCTTCCCA,+,0.00),528(TTGGCTCCCTTCCCAG,-,0.00),653(CAGGGCCTTCTGCCAG,+,0.00),654(AGGGCCTTCTGCCAGG,-,0.00),744(ACTGGCTGTTTGCCCT,+,0.00),745(CTGGCTGTTTGCCCTG,-,0.00),757(CCTGGGATATTTCCAG,+,0.00),758(CTGGGATATTTCCAGA,-,0.00)	204(ATTAAAATAG,+,0.00)	n/a
Sox6	334	chr7	115408548	115409951	392360	-0.525914	7.18e-06			69(CTGTCCTTGAGT,+,0.00),712(CTGTCCTTGAGG,+,0.00),874(TTGACCTTGTTC,+,0.00)	789(TCCATAAACAGA,-,0.00)		69(CTGTCCTTGA,+,0.00),712(CTGTCCTTGA,+,0.00),874(TTGACCTTGT,+,0.00)		1280(TCTGGCAA,-,0.00)			n/a
Sox6	721	chr7	115471767	115474557	328447	-0.525914	7.18e-06	2134(ACCAAAAATAAA,+,0.00),2147(TCTATTTCTATG,-,0.00),2617(GATAAAAATACC,+,0.00)	1293(CACACCTGAA,+,0.00),2565(AACAGGTGAC,-,0.00)	577(TGGAAAGGTCAG,-,0.00),841(AGGCAAGGGCAC,-,0.00),1739(ATGCCCTTGACT,+,0.00)	1205(CCTTTTTTTAGC,+,0.00),2134(ACCAAAAATAAA,-,0.00),2147(TCTATTTCTATG,+,0.00),2617(GATAAAAATACC,-,0.00)		579(GAAAGGTCAG,-,0.00),843(GCAAGGGCAC,-,0.00),1739(ATGCCCTTGA,+,0.00)	2617(GATAAAAATACC,-,0.00)	684(TTGGCAAG,+,0.00),942(GTTGGCAC,-,0.00),1284(CTGGCAGC,+,0.00),1466(TTTGCCAG,-,0.00),1467(TTGCCAGC,+,0.00),1487(TTGCCAAC,+,0.00)		2135(CCAAAAATAA,+,0.00)	n/a
Sox6	2926	chr7	115511096	115512207	289958	-0.525914	7.18e-06			272(GTGCCCTTGATA,+,0.00)	733(GCTAAAAAAAGG,-,0.00)		272(GTGCCCTTGA,+,0.00)		226(CTTGCCAG,-,0.00),612(GCTGCCAG,-,0.00),613(CTGCCAGG,+,0.00),692(CCTGCCAG,-,0.00),693(CTGCCAGC,+,0.00),828(GCTGCCAA,-,0.00),829(CTGCCAAA,+,0.00),901(GCTGGCAA,-,0.00),902(CTGGCAAA,+,0.00)			n/a
Sox6	1953	chr7	115462033	115463226	338980	-0.525914	7.18e-06			143(TGGCAAGGTGAC,-,0.00),1100(TGCCAAGGGCAC,-,0.00)			145(GCAAGGTGAC,-,0.00),1102(CCAAGGGCAC,-,0.00)		378(CTTGGCAG,-,0.00)			n/a
Mrgprh	1814	chr17	12886580	12888160	11336	-1.69791	7.76e-06	1178(ACTAAAAATAAA,+,0.00)	169(AGCACCTGCT,+,0.00),1549(GTCACCTGTC,+,0.00)	338(GTGACCTTGAAC,+,0.00),445(ATCAGAGGTCAC,-,0.00),1074(ATGACCTTTGAT,+,0.00)	650(TTTATTTAGGGT,+,0.00),1178(ACTAAAAATAAA,-,0.00)	168(CAGCACCTGCTT,+,0.00)	338(GTGACCTTGA,+,0.00),447(CAGAGGTCAC,-,0.00),1074(ATGACCTTTG,+,0.00),1321(AAAAGGTCAG,-,0.00)	1178(ACTAAAAATAAA,-,0.00)	357(CCTGGCAC,-,0.00),586(CCTGCCAA,-,0.00),1001(GCTGGCAC,-,0.00)		1179(CTAAAAATAA,+,0.00)	n/a
Pde11a	1737	chr2	76184932	76186146	153254	3.28598	7.76e-06	1139(ACTTAAAATAAC,+,0.00)		640(GTTCAAGGACAG,-,0.00)	380(AGTATTTTTAGA,+,0.00),996(TCTAAATTTAGC,+,0.00),996(TCTAAATTTAGC,-,0.00),1139(ACTTAAAATAAC,-,0.00)		642(TCAAGGACAG,-,0.00)		601(TTTGGCAC,-,0.00)	933(CTTGGCCCTTTGCCTC,+,0.00)	381(GTATTTTTAG,-,0.00)	n/a
Pcgf5	2158	chr19	36347574	36349878	397	0.368552	8.19e-06		462(TACAGGTGGG,-,0.00),1607(CCCACCTGTG,+,0.00),2093(TCCACCTGGC,+,0.00)	445(TGCCAAGGTCGC,-,0.00)		461(CTACAGGTGGGC,-,0.00)	447(CCAAGGTCGC,-,0.00),784(TCACGGTCAC,-,0.00)		20(CTGCCAAC,+,0.00),443(CTTGCCAA,-,0.00),444(TTGCCAAG,+,0.00),716(TCTGGCAA,-,0.00),717(CTGGCAAC,+,0.00),1253(CTTGCCAG,-,0.00),1254(TTGCCAGC,+,0.00),1500(CCTGGCAG,-,0.00),1501(CTGGCAGC,+,0.00),2234(GTTGCCAA,-,0.00),2235(TTGCCAAG,+,0.00)			n/a
Gdpd5	439	chr7	99395812	99397987	15381	-0.707118	9.12e-06	1680(GCTAAGAATAGA,+,0.00)	270(AGCACCTGTC,+,0.00),338(ACCAGGTGAT,-,0.00),1617(GCCACCTGGG,+,0.00)	914(GTGACCTTGAAC,+,0.00),1321(GGGGAAGGGCAG,-,0.00)	1680(GCTAAGAATAGA,-,0.00)	269(TAGCACCTGTCA,+,0.00)	914(GTGACCTTGA,+,0.00)	1680(GCTAAGAATAGA,-,0.00)	855(CTGGCAAC,+,0.00),1209(TTGGCAGG,+,0.00),1628(TTGGCAGG,+,0.00),1735(GCTGGCAC,-,0.00)	673(TGGGCATGAGGCCATG,-,0.00),829(GTAGGCAGTAGGCCAA,+,0.00),830(TAGGCAGTAGGCCAAA,-,0.00)	1681(CTAAGAATAG,+,0.00)	ERR-activated
Adamts1	577	chr16	85746304	85750783	54570	0.45011	9.3e-06	3238(GTTATTTTTGGA,-,0.00)	741(CACACCTGGC,+,0.00),3789(CTCACCTGAC,+,0.00)	1773(GGCGAAGGACAT,-,0.00)	2652(GCTATATCAGGG,+,0.00),3238(GTTATTTTTGGA,+,0.00)			3238(GTTATTTTTGGA,+,0.00)	634(TTGGCAAA,+,0.00),1016(TTGGCAGC,+,0.00)	1927(CTTGGAACGGAGCCTG,+,0.00),1928(TTGGAACGGAGCCTGA,-,0.00)	3239(TTATTTTTGG,-,0.00)	n/a
Tbc1d24	2920	chr17	24191852	24192481	7791	-0.374707	9.32e-06	384(TTTATAAATAGA,+,0.00)	180(GGCAGGTGCG,-,0.00),224(CCCACCTGCC,+,0.00)		384(TTTATAAATAGA,-,0.00)	179(GGGCAGGTGCGG,-,0.00),223(GCCCACCTGCCT,+,0.00)		384(TTTATAAATAGA,-,0.00)				n/a
Jph1	2188	chr1	16916733	16917560	180743	-0.531066	9.91e-06	165(GCTAAAAATACT,+,0.00),301(AGTTAAAATAGC,+,0.00)			165(GCTAAAAATACT,-,0.00)			165(GCTAAAAATACT,-,0.00)	125(CCTGCCAA,-,0.00),126(CTGCCAAG,+,0.00)		166(CTAAAAATAC,+,0.00)	n/a
Rhobtb1	2451	chr10	69171750	69173808	-35773	-0.400938	0.00122456	912(ACTATTTTTAAC,-,0.00)	13(AACACCTGCA,+,0.00)		912(ACTATTTTTAAC,+,0.00)	12(AAACACCTGCAT,+,0.00)		912(ACTATTTTTAAC,+,0.00)	1936(CCTGCCAG,-,0.00)		913(CTATTTTTAA,-,0.00)	ERR-suppressed
Ptchd3	228	chr11	121789591	121792521	-39162	-1.95989	1.03e-05	2394(GGTAAAAATAGG,+,0.00)	530(AGCACCTGAA,+,0.00)	1524(TTGACCTTGCTC,+,0.00)	2394(GGTAAAAATAGG,-,0.00)		1524(TTGACCTTGC,+,0.00)		417(GCTGCCAG,-,0.00),418(CTGCCAGG,+,0.00),811(CTGCCAAG,+,0.00),1143(CTGGCAGG,+,0.00),1153(TTTGGCAG,-,0.00),1154(TTGGCAGG,+,0.00),1276(GTTGGCAG,-,0.00),2916(TCTGGCAG,-,0.00)	842(CAGGCAGCCTGCCCGA,-,0.00)	2395(GTAAAAATAG,+,0.00)	n/a
Ptchd3	1884	chr11	121793833	121795533	-35535	-1.95989	1.03e-05	64(GCTGTTTTTGGA,-,0.00),1484(ATTATTTTTAGT,-,0.00)	1181(CCCACCTGTT,+,0.00)	454(AGTAAAGGGCAG,-,0.00)	64(GCTGTTTTTGGA,+,0.00),1484(ATTATTTTTAGT,+,0.00)						1485(TTATTTTTAG,-,0.00)	n/a
Ptchd3	557	chr11	121843247	121844518	13664	-1.95989	1.03e-05	72(GTTAAAAATAAA,+,0.00),78(AATAAAAATAGC,+,0.00)			78(AATAAAAATAGC,-,0.00)		797(TTAAGGTCAG,-,0.00)	72(GTTAAAAATAAA,-,0.00),78(AATAAAAATAGC,-,0.00)			79(ATAAAAATAG,+,0.00)	n/a
Tcim	2755	chr8	24490494	24491536	-52069	-0.422304	1.08e-05		460(TACACCTGCT,+,0.00),884(GTCACCTGTT,+,0.00)	700(GCCCAAGGTCAG,-,0.00)		459(ATACACCTGCTT,+,0.00)	702(CCAAGGTCAG,-,0.00)					n/a
Tcim	855	chr8	24215435	24217425	222516	-0.422304	1.08e-05	295(GTTAAAAATAGC,+,0.00),1407(CTTATTTTTGGA,-,0.00)		954(TGGAAAGGTCAT,-,0.00),1802(GTGACCTTCCCT,+,0.00)	295(GTTAAAAATAGC,-,0.00),1407(CTTATTTTTGGA,+,0.00),1425(GCTTTTTAAAGC,+,0.00),1435(GCCAAACATAGC,-,0.00)		956(GAAAGGTCAT,-,0.00),1802(GTGACCTTCC,+,0.00)	295(GTTAAAAATAGC,-,0.00)	1307(CTGCCAGG,+,0.00),1775(TTTGGCAG,-,0.00)	1250(CCTGGCTGTGTTTCAA,+,0.00)	296(TTAAAAATAG,+,0.00),1408(TTATTTTTGG,-,0.00)	n/a
Tspan3	1724	chr9	56128689	56133245	30103	-0.286087	1.09e-05	2060(TATATAAATAAC,+,0.00)	352(CCCAGGTGCC,-,0.00),697(CCCACCTGGA,+,0.00),1370(TGCACCTGAC,+,0.00),1511(CACAGGTGAA,-,0.00),1617(TCCAGGTGGG,-,0.00),2545(CTCAGGTGCC,-,0.00),2848(ACCAGGTGTC,-,0.00),3099(ACCAGGTGCA,-,0.00),4323(TACACCTGGA,+,0.00)	1609(CTGACCTTTCCA,+,0.00),2520(CTAAAAGGTCAC,-,0.00),3441(GTGACCTTTTGG,+,0.00)	2060(TATATAAATAAC,-,0.00),2315(ACTTTTTATGGC,+,0.00)		1609(CTGACCTTTC,+,0.00),2522(AAAAGGTCAC,-,0.00),3441(GTGACCTTTT,+,0.00)		374(GCTGCCAG,-,0.00),375(CTGCCAGA,+,0.00),512(TTTGCCAG,-,0.00),513(TTGCCAGA,+,0.00),1054(CTTGGCAC,-,0.00),1396(CTTGCCAA,-,0.00),1397(TTGCCAAG,+,0.00),3062(TTGGCAAG,+,0.00),3605(CCTGCCAG,-,0.00),3606(CTGCCAGC,+,0.00),3887(CTGGCAAC,+,0.00)	4199(CCTGGCCCAGATCCCA,+,0.00),4200(CTGGCCCAGATCCCAA,-,0.00)		ERR-activated
Tspan3	2332	chr9	56216936	56218085	-56440	-0.286087	1.09e-05		19(ATCACCTGGC,+,0.00)	728(ACTGAAGGTGAC,-,0.00)	589(TTTATTTAGAGA,+,0.00),882(TCTTGAAATAGG,-,0.00)		730(TGAAGGTGAC,-,0.00)		677(CTGCCAAG,+,0.00)		883(CTTGAAATAG,+,0.00)	ERR-activated
Gm20619	284	chr6	6298351	6300977	51005	-2.42371	1.12e-05		1841(GCCAGGTGAG,-,0.00)	520(GTTCAAGGTCAT,-,0.00)			51(TTGACCTTAA,+,0.00),522(TCAAGGTCAT,-,0.00)		1076(CTTGGCAC,-,0.00),1187(GTGGCAAG,+,0.00)		56(CTTAAAATAC,+,0.00)	n/a
4930481A15Rik	2596	chr19	5405798	5409876	1022	-1.83846	1.13e-05	205(TCTATTTGTGGA,-,0.00),2061(TTTATTTTTATT,-,0.00),2662(ACTATATATAGA,+,0.00)	1084(TCCACCTGCC,+,0.00),1779(AGCACCTGGA,+,0.00),3641(CACACCTGTG,+,0.00)	1026(GTAACCTTGACT,+,0.00),1235(GTGACCTCCAGC,+,0.00),3351(CTGACCTCGAAC,+,0.00),3725(CTGACCTTCAAA,+,0.00)	205(TCTATTTGTGGA,+,0.00),2662(ACTATATATAGA,+,0.00),2662(ACTATATATAGA,-,0.00)	1083(ATCCACCTGCCC,+,0.00)	1026(GTAACCTTGA,+,0.00),1235(GTGACCTCCA,+,0.00),3351(CTGACCTCGA,+,0.00),3725(CTGACCTTCA,+,0.00)		358(CTTGCCAG,-,0.00),359(TTGCCAGC,+,0.00),934(CTTGGCAC,-,0.00),1257(CCTGGCAG,-,0.00),2152(CTTGCCAC,-,0.00),2826(CTTGGCAA,-,0.00),2827(TTGGCAAC,+,0.00),3138(GTGCCAAA,+,0.00),3502(CCTGCCAA,-,0.00),3503(CTGCCAAA,+,0.00),3517(GCTGGCAG,-,0.00)	2723(AAGGGCTCTCAGCCAA,+,0.00),2724(AGGGCTCTCAGCCAAA,-,0.00)	206(CTATTTGTGG,-,0.00)	n/a
Gadd45a	1903	chr6	67148763	67149723	-111836	-0.655654	1.15e-05		220(CACAGGTGAA,-,0.00)	396(TTGACCTTGAGT,+,0.00)			396(TTGACCTTGA,+,0.00)		818(GCTGCCAA,-,0.00),819(CTGCCAAC,+,0.00)			ERR-activated
Map3k5	2324	chr10	19955339	19958031	22159	-0.396458	1.18e-05	748(CCTATTTATAGG,-,0.00),913(GATATTTTTATC,-,0.00)	328(TCCACCTGCC,+,0.00),1105(GTCACCTGCC,+,0.00),1554(CACACCTGAG,+,0.00)	307(CTGCCCTTGAAT,+,0.00),634(TTGACCTTTTTC,+,0.00),805(GTGACCTTTTAA,+,0.00),949(TGGAAAGGTCAT,-,0.00),2144(CCTGGAGGTCAT,-,0.00)	748(CCTATTTATAGG,+,0.00)	327(ATCCACCTGCCT,+,0.00)	307(CTGCCCTTGA,+,0.00),634(TTGACCTTTT,+,0.00),805(GTGACCTTTT,+,0.00),951(GAAAGGTCAT,-,0.00),2146(TGGAGGTCAT,-,0.00)	913(GATATTTTTATC,+,0.00)	67(CCTGGCAA,-,0.00),68(CTGGCAAA,+,0.00),578(GCTGCCAA,-,0.00),579(CTGCCAAA,+,0.00)		749(CTATTTATAG,-,0.00)	n/a
Inpp4a	2479	chr1	37346936	37348258	-21620	-0.370233	1.21e-05	733(TTCAAAAATAGC,+,0.00),893(TATAAAAATAGA,+,0.00)	116(ATCACCTGCC,+,0.00)	252(GTCACCTTGGTG,+,0.00)	733(TTCAAAAATAGC,-,0.00),893(TATAAAAATAGA,-,0.00)		252(GTCACCTTGG,+,0.00)	733(TTCAAAAATAGC,-,0.00),893(TATAAAAATAGA,-,0.00)	467(CTGCCAAG,+,0.00),753(CCTGGCAC,-,0.00),912(GCTGGCAA,-,0.00),913(CTGGCAAG,+,0.00),941(GCTGCCAA,-,0.00),942(CTGCCAAG,+,0.00)	715(CCTGGCTTGCTGCCTT,+,0.00)	734(TCAAAAATAG,+,0.00),894(ATAAAAATAG,+,0.00)	ERR-suppressed
Inpp4a	2151	chr1	37341495	37343035	-26952	-0.370233	1.21e-05	717(GCTATTTTTAGA,-,0.00)	1190(GGCAGGTGTC,-,0.00),1331(GCCACCTGTC,+,0.00)		502(GCTATTTAGGAG,+,0.00),717(GCTATTTTTAGA,+,0.00)	1189(GGGCAGGTGTCA,-,0.00),1330(AGCCACCTGTCC,+,0.00)		717(GCTATTTTTAGA,+,0.00)	34(CTGGCAGC,+,0.00),1222(CCTGGCAC,-,0.00),1234(CCTGGCAG,-,0.00)	1222(CCTGGCACCCAGCCTG,+,0.00),1223(CTGGCACCCAGCCTGG,-,0.00)	718(CTATTTTTAG,-,0.00)	ERR-suppressed
Scn5a	1567	chr9	119561495	119564428	-283	-0.450053	1.25e-05		2005(GACAGGTGGG,-,0.00),2386(GACACCTGCT,+,0.00)	2637(CTGACCTTTGGC,+,0.00)	692(TCCAAAATTAAG,-,0.00)	2004(TGACAGGTGGGT,-,0.00),2385(GGACACCTGCTG,+,0.00)	2637(CTGACCTTTG,+,0.00)		486(GCTGCCAG,-,0.00),487(CTGCCAGA,+,0.00),933(TCTGGCAG,-,0.00),934(CTGGCAGC,+,0.00),987(TCTGGCAG,-,0.00),988(CTGGCAGG,+,0.00),1311(CTGCCAAC,+,0.00),2404(CTGCCAGG,+,0.00),2658(GCTGGCAC,-,0.00)			n/a
Scn5a	2691	chr9	119510429	119511946	51491	-0.450053	1.25e-05								533(CTTGCCAA,-,0.00),534(TTGCCAAA,+,0.00),783(GTTGCCAA,-,0.00),784(TTGCCAAC,+,0.00),1388(CCTGGCAG,-,0.00),1389(CTGGCAGC,+,0.00)	727(CATGGCTCCAGGCCCA,+,0.00)		n/a
Scn5a	2931	chr9	119516604	119518069	45342	-0.450053	1.25e-05		701(AGCAGGTGGC,-,0.00),1040(CCCAGGTGGT,-,0.00)	403(TGGCAAGGACAC,-,0.00)		700(AAGCAGGTGGCT,-,0.00)			402(GTGGCAAG,+,0.00),596(GTTGGCAC,-,0.00),769(GTGCCAAG,+,0.00),985(GTGGCAAG,+,0.00),1221(CTGCCAGG,+,0.00)	1073(TTTGGATGCGAGCCAG,+,0.00),1074(TTGGATGCGAGCCAGG,-,0.00)		n/a
Scn5a	800	chr9	119572577	119579640	2908	-0.450053	1.25e-05	1840(TCTATAAATAGT,+,0.00),1919(TCTAAAAATAGC,+,0.00),4094(GTTATTTTTAGA,-,0.00)	1019(TTCAGGTGCA,-,0.00),2589(CCCACCTGCT,+,0.00),2652(GACACCTGCT,+,0.00),2847(CTCAGGTGCA,-,0.00),3434(ACCACCTGTC,+,0.00),5323(AACAGGTGTT,-,0.00),5778(CCCAGGTGCC,-,0.00),6114(GCCACCTGCG,+,0.00),6267(CTCACCTGCT,+,0.00)	201(ACTGAAGGACAA,-,0.00),2771(ATGACCTTCCTT,+,0.00),2782(TGCAGAGGTCAC,-,0.00),4437(TCTCAAGGACAG,-,0.00),4856(GTGACCTTGGAT,+,0.00),5229(TCCCAAGGGCAC,-,0.00),5917(CTGACCTTGGGG,+,0.00)	359(GCTGTTTTAGGC,+,0.00),1840(TCTATAAATAGT,-,0.00),1919(TCTAAAAATAGC,-,0.00),4094(GTTATTTTTAGA,+,0.00)	2588(CCCCACCTGCTT,+,0.00),2651(GGACACCTGCTC,+,0.00),5322(CAACAGGTGTTT,-,0.00),6113(GGCCACCTGCGC,+,0.00)	2771(ATGACCTTCC,+,0.00),2784(CAGAGGTCAC,-,0.00),4439(TCAAGGACAG,-,0.00),4856(GTGACCTTGG,+,0.00),5231(CCAAGGGCAC,-,0.00),5917(CTGACCTTGG,+,0.00)	1840(TCTATAAATAGT,-,0.00),1919(TCTAAAAATAGC,-,0.00),4094(GTTATTTTTAGA,+,0.00)	651(GTTGGCAA,-,0.00),652(TTGGCAAC,+,0.00),970(CTTGGCAG,-,0.00),971(TTGGCAGG,+,0.00),1850(GTGCCAGC,+,0.00),1947(GCTGCCAG,-,0.00),1948(CTGCCAGC,+,0.00),2477(CCTGGCAG,-,0.00),3799(CTGGCAGG,+,0.00),6772(GTTGGCAC,-,0.00)	4622(CCTGGAATTCTTCCAG,+,0.00),4623(CTGGAATTCTTCCAGA,-,0.00)	1841(CTATAAATAG,+,0.00),1920(CTAAAAATAG,+,0.00),4095(TTATTTTTAG,-,0.00)	n/a
Akt1	317	chr12	112664783	112675702	4034	-0.524734	1.26e-05	8313(TGTAAAAATAAA,+,0.00),10195(GGTATTTTTAAC,-,0.00)	84(TCCACCTGGC,+,0.00),110(TTCAGGTGCA,-,0.00),146(TCCACCTGCA,+,0.00),152(TGCAGGTGCC,-,0.00),1095(AGCAGGTGGC,-,0.00),1231(AGCAGGTGAA,-,0.00),1269(CCCAGGTGCA,-,0.00),3702(TCCACCTGCC,+,0.00),3948(GCCACCTGCT,+,0.00),4183(CACACCTGCA,+,0.00),4724(CCCAGGTGTC,-,0.00),5367(GCCACCTGGC,+,0.00),5661(GTCAGGTGGG,-,0.00),7815(TGCACCTGAA,+,0.00),7856(TCCACCTGGA,+,0.00),8092(CACACCTGGC,+,0.00),8131(AGCAGGTGGC,-,0.…	1101(TGGCAAGGTCAT,-,0.00),2423(GGCCAAGGGCAG,-,0.00),3193(GTGACCTCCAAG,+,0.00),4158(ATCAGAGGTCAC,-,0.00),5275(ATGACCTTCTTC,+,0.00),5678(GCCAAAGGTCAC,-,0.00),6496(GTGACCTCCATA,+,0.00),9029(ACCCAAGGTCAC,-,0.00)		145(CTCCACCTGCAG,+,0.00),151(CTGCAGGTGCCT,-,0.00),1094(CAGCAGGTGGCA,-,0.00),3701(GTCCACCTGCCA,+,0.00),3947(AGCCACCTGCTG,+,0.00),4182(CCACACCTGCAA,+,0.00),8130(AAGCAGGTGGCG,-,0.00)	1103(GCAAGGTCAT,-,0.00),2425(CCAAGGGCAG,-,0.00),3193(GTGACCTCCA,+,0.00),4160(CAGAGGTCAC,-,0.00),5275(ATGACCTTCT,+,0.00),5680(CAAAGGTCAC,-,0.00),6496(GTGACCTCCA,+,0.00),9031(CCAAGGTCAC,-,0.00)	10195(GGTATTTTTAAC,+,0.00)	852(GCTGGCAA,-,0.00),853(CTGGCAAG,+,0.00),1100(GTGGCAAG,+,0.00),2948(TTGCCAGA,+,0.00),3115(GCTGGCAG,-,0.00),3116(CTGGCAGG,+,0.00),3706(CCTGCCAG,-,0.00),3707(CTGCCAGG,+,0.00),5311(CTGCCAAA,+,0.00),5695(CCTGGCAA,-,0.00),5696(CTGGCAAA,+,0.00),5854(CTGCCAGA,+,0.00),6010(CTGGCAAG,+,0.00),6140(CCTGGCAG,-,0.00),6141(CTGGCAGG,+,0.00),6348(CTGCCAGC,+,0.00),7013(CCTGCCAG,-,0.00),7014(CTGCCAGC,+,0.00),7709(…	852(GCTGGCAAGGCGCCAG,+,0.00),853(CTGGCAAGGCGCCAGG,-,0.00),2906(GCTGGCTCTGGGCCTG,+,0.00),2907(CTGGCTCTGGGCCTGG,-,0.00),6262(GTGGGCAAAGGGCCCA,+,0.00),6263(TGGGCAAAGGGCCCAG,-,0.00),8818(CTGGGCACTGTGCCAC,+,0.00),8819(TGGGCACTGTGCCACC,-,0.00),8927(GCTGGCCGAGTGCCCG,+,0.00),8928(CTGGCCGAGTGCCCGG,-,0.00),9608(GGTGGCCCCGAGCCAG,+,0.00),9609(GTGGCCCCGAGCCAGG,-,0.00)		ERR-activated
Cacnb2	357	chr2	14932799	14939059	62273	-0.374556	1.3e-05	3835(GCTGAAAATAGC,+,0.00),4006(GCTTTAAATAGC,+,0.00)	142(TCCACCTGTC,+,0.00),649(CACACCTGCA,+,0.00),712(GGCAGGTGCC,-,0.00),950(CGCAGGTGCC,-,0.00),1495(TGCACCTGCC,+,0.00),2086(TTCAGGTGGT,-,0.00),4213(CCCAGGTGTA,-,0.00)	1191(TTGACCTTGTAA,+,0.00),3117(GTGACCTTCCCA,+,0.00),3459(TTTCAAGGGCAT,-,0.00),4245(GTGACCTTGAGC,+,0.00)	1039(TCTAAAATTGGA,-,0.00),3835(GCTGAAAATAGC,-,0.00),4006(GCTTTAAATAGC,-,0.00),6068(TCCTAAAATAAG,-,0.00)	648(GCACACCTGCAA,+,0.00),711(TGGCAGGTGCCA,-,0.00),949(ACGCAGGTGCCA,-,0.00),1494(GTGCACCTGCCA,+,0.00)	1191(TTGACCTTGT,+,0.00),3117(GTGACCTTCC,+,0.00),3461(TCAAGGGCAT,-,0.00),4245(GTGACCTTGA,+,0.00)	3835(GCTGAAAATAGC,-,0.00),4006(GCTTTAAATAGC,-,0.00)	1144(TTTGCCAA,-,0.00),1145(TTGCCAAG,+,0.00),1176(CCTGCCAG,-,0.00),1177(CTGCCAGA,+,0.00),5602(GTGCCAAA,+,0.00)	4316(TCTGGCACAGGGCCCT,+,0.00),4317(CTGGCACAGGGCCCTT,-,0.00),5676(CCTGGCCACTAGCCAG,+,0.00),5677(CTGGCCACTAGCCAGT,-,0.00)	3836(CTGAAAATAG,+,0.00),4007(CTTTAAATAG,+,0.00)	n/a
Cacnb2	1929	chr2	14927565	14932163	56208	-0.374556	1.3e-05	1558(AATAAAAATAAA,+,0.00)	2698(TTCACCTGTC,+,0.00)	669(ATGAAAGGTCAC,-,0.00),1089(TTGACCTTGTCA,+,0.00),1139(AAGCAAGGTCAC,-,0.00)			671(GAAAGGTCAC,-,0.00),1089(TTGACCTTGT,+,0.00),1141(GCAAGGTCAC,-,0.00)		2494(TTTGGCAC,-,0.00),2534(GTGCCAAC,+,0.00),4261(TTTGCCAG,-,0.00),4262(TTGCCAGG,+,0.00)	2417(CCTGGGTCCCTTCCAG,+,0.00)		n/a
Cacnb2	2490	chr2	14603625	14609836	2424	-0.374556	1.3e-05	2923(GCTAAAAATAAA,+,0.00)	129(CACAGGTGTA,-,0.00),1520(AGCACCTGGG,+,0.00),4965(AGCAGGTGAG,-,0.00),5082(CACACCTGAC,+,0.00)	2107(GAAAAAGGTCAC,-,0.00),4378(GTACAAGGTCAT,-,0.00),5715(CTGACCTTTTCT,+,0.00)	2923(GCTAAAAATAAA,-,0.00),5496(ACTAATTTGAGC,+,0.00)	128(GCACAGGTGTAG,-,0.00)	2109(AAAAGGTCAC,-,0.00),4380(ACAAGGTCAT,-,0.00),5715(CTGACCTTTT,+,0.00)	2923(GCTAAAAATAAA,-,0.00)	1804(CTTGGCAG,-,0.00),1805(TTGGCAGG,+,0.00),2000(TTTGCCAG,-,0.00),2001(TTGCCAGA,+,0.00),2681(CTGCCAGA,+,0.00),2755(CTTGCCAG,-,0.00),2756(TTGCCAGC,+,0.00),4611(GTGCCAGC,+,0.00)		2924(CTAAAAATAA,+,0.00)	n/a
Cacnb2	779	chr2	14820559	14831999	2187	-0.374556	1.3e-05	2275(ACCTTAAATAGA,+,0.00),7295(TTTATTTTTAAT,-,0.00),8113(AATAAAAATAGT,+,0.00),10292(TTTAAAAATAAA,+,0.00)	1675(AGCACCTGTA,+,0.00),2756(GCCACCTGTT,+,0.00),2995(CACACCTGAA,+,0.00),5168(GACACCTGGA,+,0.00),6269(AGCACCTGCC,+,0.00),8371(TGCAGGTGAG,-,0.00),8750(TGCAGGTGTA,-,0.00),9562(TCCAGGTGGG,-,0.00)	527(ACCCAAGGTGAC,-,0.00),1937(TTCACCTTCAGC,+,0.00),7782(CGTCAAGGTTAG,-,0.00)	634(GCCAAATAAAGA,-,0.00),1448(TCTATTTAGGTC,+,0.00),2275(ACCTTAAATAGA,-,0.00),8113(AATAAAAATAGT,-,0.00)	1674(CAGCACCTGTAA,+,0.00),6268(GAGCACCTGCCC,+,0.00),8749(TTGCAGGTGTAT,-,0.00)	529(CCAAGGTGAC,-,0.00),1568(CCAAGGTGAT,-,0.00),2272(GTGACCTTAA,+,0.00)		186(TTTGGCAG,-,0.00),544(GCTGGCAC,-,0.00),726(CCTGCCAG,-,0.00),727(CTGCCAGA,+,0.00),1083(CTTGCCAA,-,0.00),1084(TTGCCAAC,+,0.00),2347(TTTGCCAA,-,0.00),2537(GTTGGCAA,-,0.00),4014(GTGCCAGG,+,0.00),6209(CTTGGCAA,-,0.00),7756(GTGCCAAG,+,0.00),8579(TTTGCCAA,-,0.00),8580(TTGCCAAC,+,0.00),8851(CTTGGCAG,-,0.00),9932(TTGCCAAA,+,0.00),10983(GTGCCAAG,+,0.00)	7161(CAGGCACAGAGCCATA,-,0.00)	2276(CCTTAAATAG,+,0.00),3955(ATTAAAATAG,+,0.00),8114(ATAAAAATAG,+,0.00),9502(CTATTTTCAT,-,0.00)	n/a
Ubxn10	1296	chr4	138722628	138726013	536	-1.20188	1.31e-05	1055(GTTATTTTTAAC,-,0.00),1238(GCTATTTCGAGA,-,0.00)	1392(AACAGGTGTT,-,0.00),1718(GGCAGGTGCC,-,0.00),3073(ACCACCTGTA,+,0.00)	2318(GGTAAAGGGCAC,-,0.00)	1055(GTTATTTTTAAC,+,0.00),1238(GCTATTTCGAGA,+,0.00)	1717(GGGCAGGTGCCC,-,0.00)		1055(GTTATTTTTAAC,+,0.00)	425(GCTGGCAC,-,0.00),1538(CCTGGCAG,-,0.00),1597(GCTGCCAG,-,0.00),1598(CTGCCAGC,+,0.00),2227(TCTGGCAG,-,0.00),2228(CTGGCAGG,+,0.00),2618(CCTGGCAA,-,0.00),2619(CTGGCAAC,+,0.00),2942(TTTGCCAG,-,0.00)	2479(TTGGCTCTGTCCCTGG,-,0.00),2796(CCTGGACCCCTGCCAT,+,0.00),3282(GCTGGAATCTGTCCAA,+,0.00)	1239(CTATTTCGAG,-,0.00)	n/a
Magi3	2386	chr3	104351825	104354318	-132665	-0.407358	1.37e-05		886(GCCAGGTGGG,-,0.00)	1406(CTGCCCTTCGCT,+,0.00)	480(CCTTAAAATAAA,-,0.00),1157(AGTATTTATAGC,+,0.00)				936(GTGCCAAC,+,0.00),1726(CTTGGCAC,-,0.00)			n/a
Magi3	2222	chr3	104342673	104343583	-122722	-0.407358	1.37e-05	597(GCTTAATATAGA,+,0.00),843(GCTATTTTTAAA,-,0.00)			597(GCTTAATATAGA,-,0.00),843(GCTATTTTTAAA,+,0.00)			597(GCTTAATATAGA,-,0.00),843(GCTATTTTTAAA,+,0.00)	264(CTTGCCAC,-,0.00)		598(CTTAATATAG,+,0.00),844(CTATTTTTAA,-,0.00)	n/a
Oprd1	143	chr4	132128125	132130187	15330	-1.95005	1.42e-05		768(TCCACCTGCC,+,0.00),903(TACAGGTGGA,-,0.00),1643(GACAGGTGTG,-,0.00)	142(GTGCCCTTGTGA,+,0.00),554(TTGACCTTGTAG,+,0.00)		767(ATCCACCTGCCT,+,0.00),902(TTACAGGTGGAG,-,0.00)	554(TTGACCTTGT,+,0.00)		180(CTGCCAGA,+,0.00),1270(TTTGGCAG,-,0.00),1398(CCTGCCAG,-,0.00),1399(CTGCCAGG,+,0.00)	1234(GATGGCACTTGGCCAG,+,0.00),1235(ATGGCACTTGGCCAGA,-,0.00)		n/a
Osbp	1904	chr19	11975108	11978555	10987	-0.269788	1.5e-05		2302(ATCACCTGCC,+,0.00),2818(ATCACCTGGA,+,0.00)	256(CTCCAAGGTCAT,-,0.00),747(GTGTCCTTCATT,+,0.00),2370(ATGCCCTTTGCC,+,0.00),2537(CTGACCTTGATT,+,0.00)	1033(TCCCAAAATACA,-,0.00)		258(CCAAGGTCAT,-,0.00),2537(CTGACCTTGA,+,0.00)		881(CTTGGCAA,-,0.00),882(TTGGCAAA,+,0.00),1110(CTTGCCAA,-,0.00),1111(TTGCCAAA,+,0.00),2306(CCTGCCAG,-,0.00),2307(CTGCCAGG,+,0.00),2801(GCTGGCAA,-,0.00),2802(CTGGCAAA,+,0.00),2852(GCTGCCAG,-,0.00),2853(CTGCCAGC,+,0.00),3074(GTGCCAGG,+,0.00),3140(TCTGGCAA,-,0.00),3141(CTGGCAAA,+,0.00)	881(CTTGGCAAAGTGCCTG,+,0.00),882(TTGGCAAAGTGCCTGG,-,0.00)		n/a
Phldb1	1592	chr9	44717354	44725427	13808	-0.544511	1.59e-05	3029(GCTATAAATAGT,+,0.00),5133(TATAAAAATAAA,+,0.00)	203(ACCACCTGCC,+,0.00),280(CTCACCTGCC,+,0.00),565(AGCAGGTGGG,-,0.00),791(GGCAGGTGGC,-,0.00),894(GCCACCTGCC,+,0.00),1805(GTCAGGTGCA,-,0.00),2107(AGCAGGTGTG,-,0.00),2164(GCCAGGTGTT,-,0.00),2874(AGCAGGTGGG,-,0.00),3329(TACAGGTGGG,-,0.00),4716(CCCACCTGCC,+,0.00)	595(TACCAAGGTCAC,-,0.00),857(AGGCAAGGACAC,-,0.00),2980(CTGCCCTTCCCC,+,0.00),4606(TGACAAGGTCAC,-,0.00),5170(CTCCAAGGTCAA,-,0.00),6122(AGTGAAGGACAC,-,0.00)	3029(GCTATAAATAGT,-,0.00),3112(GCCCAAATTAAC,-,0.00),5133(TATAAAAATAAA,-,0.00)	202(GACCACCTGCCT,+,0.00),564(CAGCAGGTGGGA,-,0.00),790(TGGCAGGTGGCA,-,0.00),893(AGCCACCTGCCC,+,0.00),2106(CAGCAGGTGTGC,-,0.00),2873(CAGCAGGTGGGG,-,0.00),3328(GTACAGGTGGGT,-,0.00),4715(CCCCACCTGCCA,+,0.00)	597(CCAAGGTCAC,-,0.00),4608(ACAAGGTCAC,-,0.00),5172(CCAAGGTCAA,-,0.00)	3029(GCTATAAATAGT,-,0.00)	398(CTTGGCAG,-,0.00),399(TTGGCAGC,+,0.00),1258(CTGCCAAG,+,0.00),2137(GCTGGCAG,-,0.00),2333(CTGGCAGG,+,0.00),2542(TTTGGCAC,-,0.00),2628(CCTGCCAA,-,0.00),2629(CTGCCAAG,+,0.00),2951(CCTGGCAC,-,0.00),3042(GTGCCAGG,+,0.00),4262(GCTGGCAG,-,0.00),4263(CTGGCAGG,+,0.00),4720(CCTGCCAG,-,0.00),4721(CTGCCAGA,+,0.00),6053(GCTGGCAC,-,0.00),6388(GTGCCAAG,+,0.00),6492(CCTGGCAA,-,0.00),6493(CTGGCAAG,+,0.00),7218(…	795(GGTGGCAGTGAGCCCA,+,0.00),796(GTGGCAGTGAGCCCAG,-,0.00),6564(CTGGGCACAGTGCCCA,+,0.00),6565(TGGGCACAGTGCCCAG,-,0.00)	3030(CTATAAATAG,+,0.00)	n/a
Cntnap2	802	chr6	44567609	44573288	-489613	5.10944	1.78e-05	1485(GCTATATTAGGC,-,0.00)	1494(GGCACCTGTC,+,0.00)	531(ACTGAAGGTTAC,-,0.00),1926(GTTGAAGGACAT,-,0.00),2063(TGTGAAGGGCAT,-,0.00),4791(GGACAAGGGCAA,-,0.00),4886(ACTCAAGGGCAA,-,0.00)	1485(GCTATATTAGGC,+,0.00),1547(TCTATATATGGG,+,0.00),5150(ACCATAAAAAGA,-,0.00),5502(CCCTGATATAGC,-,0.00)	1493(AGGCACCTGTCA,+,0.00)	4888(TCAAGGGCAA,-,0.00)		2655(GTTGCCAG,-,0.00),2656(TTGCCAGG,+,0.00),4100(GCTGGCAG,-,0.00),4341(TTGCCAGA,+,0.00),4551(CCTGCCAA,-,0.00),4552(CTGCCAAC,+,0.00)		1486(CTATATTAGG,-,0.00)	n/a
Cntnap2	452	chr6	45790845	45792509	731616	5.10944	1.78e-05		1459(CTCACCTGCA,+,0.00)	87(GTCACCTTGGCT,+,0.00)	209(TCTATATATGGG,+,0.00),692(TCTATGTTTGGA,+,0.00),965(ACTATTTATGGG,+,0.00)		87(GTCACCTTGG,+,0.00)		291(GTTGCCAG,-,0.00),292(TTGCCAGC,+,0.00),1023(GCTGCCAA,-,0.00),1024(CTGCCAAG,+,0.00)		966(CTATTTATGG,-,0.00)	n/a
Ppp1r3a	1768	chr6	14753309	14757924	-342	-0.680193	1.78e-05	2055(TCTATAAATAGG,+,0.00),4325(TCTATTTATAAA,-,0.00)	2473(TACAGGTGCT,-,0.00)	1501(ATGCCCTTCATG,+,0.00),1830(CTTGAAGGTCGC,-,0.00)	732(TCTTTATATAGC,-,0.00),2007(GCTTAAAATAAG,-,0.00),2055(TCTATAAATAGG,-,0.00),4311(ACTATTTATAAA,+,0.00),4325(TCTATTTATAAA,+,0.00)	2472(CTACAGGTGCTG,-,0.00)	1832(TGAAGGTCGC,-,0.00)	2055(TCTATAAATAGG,-,0.00),4325(TCTATTTATAAA,+,0.00)	1285(GTGCCAGC,+,0.00)	405(CATGGAAATTAGCCAG,+,0.00),406(ATGGAAATTAGCCAGC,-,0.00)	2056(CTATAAATAG,+,0.00)	n/a
Slc46a2	332	chr4	59920668	59922901	-6728	-2.02964	1.84e-05		634(GGCAGGTGAG,-,0.00),781(GGCAGGTGGC,-,0.00),827(GGCAGGTGGA,-,0.00),977(CTCAGGTGGG,-,0.00)	993(TATCAAGGTCAC,-,0.00),1059(GTGACCCTGGGC,+,0.00),1327(TCTGAAGGTCGT,-,0.00),1441(CCTCAAGGGCAC,-,0.00)		780(AGGCAGGTGGCC,-,0.00),826(GGGCAGGTGGAG,-,0.00)	995(TCAAGGTCAC,-,0.00),1443(TCAAGGGCAC,-,0.00)		799(TTTGGCAG,-,0.00),800(TTGGCAGG,+,0.00),887(GTGCCAAG,+,0.00),1472(GTGGCAAG,+,0.00),2003(CTGCCAAA,+,0.00),2018(TTGGCAGC,+,0.00)	778(ACAGGCAGGTGGCCAA,+,0.00),779(CAGGCAGGTGGCCAAG,-,0.00)		n/a
Slc46a2	647	chr4	59896912	59900061	16570	-2.02964	1.84e-05		197(GGCACCTGCG,+,0.00),1097(CCCAGGTGAC,-,0.00),1595(TTCAGGTGAG,-,0.00),1632(CCCAGGTGGC,-,0.00),2631(GCCACCTGAA,+,0.00)	450(CTGACCTTGGTG,+,0.00),1478(CTGACCTCCACA,+,0.00),1967(CTGACCTTGTAT,+,0.00)		196(AGGCACCTGCGC,+,0.00)	450(CTGACCTTGG,+,0.00),1478(CTGACCTCCA,+,0.00),1967(CTGACCTTGT,+,0.00)		617(GTGCCAAA,+,0.00),762(CTTGGCAC,-,0.00),1398(GTTGCCAA,-,0.00),1399(TTGCCAAG,+,0.00),1929(CCTGGCAG,-,0.00),1930(CTGGCAGG,+,0.00),2885(GTGCCAAG,+,0.00)			n/a
Slc46a2	67	chr4	59888177	59896210	22863	-2.02964	1.84e-05	377(TTTATTTTGAGA,-,0.00)	1698(CTCAGGTGGC,-,0.00),4605(CTCACCTGTC,+,0.00),4838(AGCAGGTGGA,-,0.00),5205(GCCACCTGAG,+,0.00),5219(AACAGGTGGT,-,0.00),5368(TCCAGGTGTT,-,0.00),6343(TCCAGGTGCC,-,0.00),7252(GTCAGGTGCT,-,0.00)	2035(ATGTCCTTCACC,+,0.00),4365(TCCCAAGGTCAG,-,0.00)	377(TTTATTTTGAGA,+,0.00),535(TCTATATTTGTG,+,0.00),2746(GCCATAAAAAGA,-,0.00),3646(GCTCAGAATAGA,-,0.00)	4837(TAGCAGGTGGAT,-,0.00),5218(TAACAGGTGGTC,-,0.00)	4367(CCAAGGTCAG,-,0.00)		113(TTGGCAGC,+,0.00),936(CTTGCCAC,-,0.00),2058(GTTGGCAG,-,0.00),2059(TTGGCAGC,+,0.00),6348(GTGCCAGC,+,0.00),6368(GTGCCAGG,+,0.00),6934(CCTGGCAG,-,0.00)	1735(CTTGGCTTTCACCCCA,+,0.00),1994(TTGTCACCATGCCAAG,-,0.00)	3647(CTCAGAATAG,+,0.00),6826(CTCCAAATAG,+,0.00)	n/a
Pdp1	654	chr4	11868974	11870975	95739	0.43879	1.86e-05		346(TTCACCTGTG,+,0.00),1201(CTCACCTGGC,+,0.00),1990(AGCACCTGGT,+,0.00)		648(ACTATTTTAGTG,+,0.00),810(TCTAATTTAGGC,+,0.00)				1270(GCTGCCAG,-,0.00),1271(CTGCCAGC,+,0.00),1799(TTTGCCAA,-,0.00),1800(TTGCCAAA,+,0.00)	826(GCTGGCCGAGACCCAG,+,0.00),827(CTGGCCGAGACCCAGA,-,0.00)	649(CTATTTTAGT,-,0.00)	ERR-activated
Fbxo21	2031	chr5	117997323	117998500	21141	-0.396931	2.39e-05		420(GGCAGGTGAC,-,0.00),486(TCCACCTGCC,+,0.00),638(CACACCTGAG,+,0.00),782(CCCACCTGCC,+,0.00)	425(GTGACCTTTCCT,+,0.00),459(TTGCCCTTTGCC,+,0.00),791(CTGACCTTCTGT,+,0.00)		485(CTCCACCTGCCT,+,0.00),781(GCCCACCTGCCT,+,0.00)	425(GTGACCTTTC,+,0.00),791(CTGACCTTCT,+,0.00)		417(GCTGGCAG,-,0.00),418(CTGGCAGG,+,0.00),1154(GTGCCAAG,+,0.00)			n/a
Fbxo21	964	chr5	117988921	117991278	13329	-0.396931	2.39e-05	1145(CCTATTTTGAGA,-,0.00)	1444(CACACCTGGC,+,0.00),1877(CTCAGGTGTT,-,0.00),2088(AGCAGGTGTC,-,0.00),2164(GACAGGTGAC,-,0.00)	1083(GTGAAAGGGCAC,-,0.00)	1011(CCTATAAAAAGC,-,0.00),1145(CCTATTTTGAGA,+,0.00)	2087(GAGCAGGTGTCT,-,0.00)			117(CCTGCCAG,-,0.00),118(CTGCCAGG,+,0.00),482(GTGCCAGG,+,0.00),669(CTTGCCAG,-,0.00),670(TTGCCAGC,+,0.00),999(GCTGGCAG,-,0.00),1022(CCTGGCAG,-,0.00),1836(GCTGCCAG,-,0.00),1837(CTGCCAGC,+,0.00),2001(GTGCCAAG,+,0.00)		1146(CTATTTTGAG,-,0.00)	n/a
Insc	467	chr7	114761988	114763588	17022	-1.48139	2.47e-05	857(GCTAATTTTAGC,-,0.00)		175(CTGACCTTTAGC,+,0.00),707(GTGACCTCTGAA,+,0.00)	857(GCTAATTTTAGC,+,0.00)		175(CTGACCTTTA,+,0.00),707(GTGACCTCTG,+,0.00)	857(GCTAATTTTAGC,+,0.00)	1073(TTTGCCAA,-,0.00),1074(TTGCCAAA,+,0.00),1370(GTGCCAGG,+,0.00)	872(CTGGGATCTGAGCCCA,+,0.00),873(TGGGATCTGAGCCCAG,-,0.00)	858(CTAATTTTAG,-,0.00)	n/a
Timp3	502	chr10	86312570	86316623	14184	-0.506421	2.56e-05	160(TCTATTATTGGC,-,0.00),1134(TCCTTAAATAGA,+,0.00),1155(GCTAAGAATAGC,+,0.00),2869(GTTATAAATAAC,+,0.00)	884(AACAGGTGGG,-,0.00),1575(CACACCTGCA,+,0.00),2914(CCCAGGTGAA,-,0.00),3896(CCCACCTGGA,+,0.00),3993(AGCACCTGAA,+,0.00)	618(TTGTCCTTGGGC,+,0.00),899(CTGACCTCCAAA,+,0.00),2698(ATTGGAGGTCAC,-,0.00),3867(CTCCAAGGTCAG,-,0.00)	160(TCTATTATTGGC,+,0.00),1134(TCCTTAAATAGA,-,0.00),1155(GCTAAGAATAGC,-,0.00),2656(AACAGAAATAGG,-,0.00)	883(AAACAGGTGGGG,-,0.00),1574(ACACACCTGCAA,+,0.00)	618(TTGTCCTTGG,+,0.00),899(CTGACCTCCA,+,0.00),2700(TGGAGGTCAC,-,0.00),3869(CCAAGGTCAG,-,0.00)	160(TCTATTATTGGC,+,0.00),1155(GCTAAGAATAGC,-,0.00),2869(GTTATAAATAAC,-,0.00)	1290(GTGCCAGG,+,0.00),3066(GCTGGCAC,-,0.00)	953(CTTGGCCAATTCCCAA,+,0.00),954(TTGGCCAATTCCCAAG,-,0.00),2314(CCTGGCTCTGTCCCCA,+,0.00),2315(CTGGCTCTGTCCCCAC,-,0.00),3319(ACTGGCACATTGTCAG,+,0.00),3320(CTGGCACATTGTCAGT,-,0.00)	374(CTATTCCTGG,-,0.00),1135(CCTTAAATAG,+,0.00),1156(CTAAGAATAG,+,0.00)	n/a
Timp3	1919	chr10	86299891	86303532	1299	-0.506421	2.56e-05		287(GCCACCTGGG,+,0.00),2497(AGCAGGTGGA,-,0.00),3430(CTCACCTGGG,+,0.00)	1391(GCGCCCTTGAAC,+,0.00),3149(AGGCAAGGGCAC,-,0.00)		2496(TAGCAGGTGGAG,-,0.00)	3151(GCAAGGGCAC,-,0.00)		1472(CCTGCCAA,-,0.00),1473(CTGCCAAG,+,0.00),1741(GCTGCCAA,-,0.00),1742(CTGCCAAA,+,0.00),2110(CCTGGCAG,-,0.00),2111(CTGGCAGG,+,0.00),2205(CTTGGCAG,-,0.00),2206(TTGGCAGC,+,0.00),2876(TCTGGCAG,-,0.00),2877(CTGGCAGG,+,0.00),3143(GCTGCCAG,-,0.00),3144(CTGCCAGG,+,0.00),3415(CTTGGCAG,-,0.00),3416(TTGGCAGC,+,0.00)	2876(TCTGGCAGGGATCCAG,+,0.00),2877(CTGGCAGGGATCCAGG,-,0.00),3127(TCTGGCCAGATGCCAT,+,0.00),3128(CTGGCCAGATGCCATG,-,0.00)		n/a
Timp3	481	chr10	86338244	86345090	41255	-0.506421	2.56e-05	6000(GCTAGAAATAGG,+,0.00)	2862(CTCACCTGCT,+,0.00),2931(GACAGGTGTG,-,0.00),4131(ACCACCTGAC,+,0.00),4148(GCCACCTGCC,+,0.00),5459(AGCAGGTGGA,-,0.00),5884(GACACCTGGC,+,0.00),6409(ACCACCTGGG,+,0.00)	1470(CTGACCTTCAGG,+,0.00),1609(TTGCCCTTGGCT,+,0.00),3671(TTGACCTTCAGG,+,0.00),6765(ACACAAGGTCAC,-,0.00)	6000(GCTAGAAATAGG,-,0.00)	2930(TGACAGGTGTGC,-,0.00),4147(AGCCACCTGCCT,+,0.00),5458(CAGCAGGTGGAT,-,0.00)	1470(CTGACCTTCA,+,0.00),1609(TTGCCCTTGG,+,0.00),3115(CTGACCTCTA,+,0.00),3671(TTGACCTTCA,+,0.00),6767(ACAAGGTCAC,-,0.00)	6000(GCTAGAAATAGG,-,0.00)	176(TTTGGCAC,-,0.00),257(GTTGCCAG,-,0.00),258(TTGCCAGA,+,0.00),2005(CCTGCCAG,-,0.00),2006(CTGCCAGC,+,0.00),2242(CCTGCCAA,-,0.00),2243(CTGCCAAA,+,0.00),2411(CCTGCCAA,-,0.00),2983(GCTGGCAC,-,0.00),3419(TTTGCCAG,-,0.00),3420(TTGCCAGG,+,0.00),5932(CCTGGCAG,-,0.00),5933(CTGGCAGC,+,0.00),6029(CTTGGCAG,-,0.00),6252(CCTGGCAG,-,0.00),6600(CTTGGCAG,-,0.00),6601(TTGGCAGC,+,0.00),6699(CTGCCAAG,+,0.00)	1600(CCTGGCCAATTGCCCT,+,0.00)	6001(CTAGAAATAG,+,0.00)	n/a
Timp3	1265	chr10	86318431	86324323	20965	-0.506421	2.56e-05		401(AACACCTGCC,+,0.00),563(GCCACCTGGG,+,0.00),688(TACACCTGTA,+,0.00),696(TACAGGTGAA,-,0.00),2085(AACAGGTGAC,-,0.00),3813(GCCACCTGTT,+,0.00),4181(TGCACCTGAA,+,0.00),5232(GCCACCTGGA,+,0.00)	700(GGTGAAGGTCAC,-,0.00),4898(CAGCAAGGGCAC,-,0.00)	3723(GCCATTTAGGGC,+,0.00)	400(GAACACCTGCCA,+,0.00),687(CTACACCTGTAC,+,0.00),3812(TGCCACCTGTTG,+,0.00)	702(TGAAGGTCAC,-,0.00),4900(GCAAGGGCAC,-,0.00)		270(TTTGCCAA,-,0.00),271(TTGCCAAA,+,0.00),405(CCTGCCAG,-,0.00),406(CTGCCAGG,+,0.00),533(CTTGGCAA,-,0.00),534(TTGGCAAG,+,0.00),2809(GTGCCAGG,+,0.00),2849(CTTGCCAC,-,0.00),3051(GTGCCAGG,+,0.00),3297(GTGCCAGC,+,0.00),4227(GTGCCAGC,+,0.00),5065(CCTGCCAA,-,0.00),5066(CTGCCAAG,+,0.00),5419(GTTGGCAG,-,0.00),5420(TTGGCAGC,+,0.00)	1975(CTGGGAAACTGGCCAG,+,0.00),1976(TGGGAAACTGGCCAGG,-,0.00)		n/a
Rrad	247	chr8	104626960	104634437	591	-0.58933	2.67e-05	4860(GGTATTTCTAGC,-,0.00),5117(GCTAAAAATATC,+,0.00)	105(GGCAGGTGGA,-,0.00),3582(CTCACCTGCT,+,0.00),6185(GGCACCTGCT,+,0.00)	2683(CTGCCCTTGTCC,+,0.00),4935(CTGCCCTTCAGG,+,0.00),5740(GTGGAAGGGCAC,-,0.00),7417(ATGCCCTTGGGG,+,0.00)	4860(GGTATTTCTAGC,+,0.00),5117(GCTAAAAATATC,-,0.00)	104(AGGCAGGTGGAT,-,0.00),6184(AGGCACCTGCTT,+,0.00)	7417(ATGCCCTTGG,+,0.00)	4860(GGTATTTCTAGC,+,0.00),5117(GCTAAAAATATC,-,0.00)	50(TTGGCAAG,+,0.00),500(CTTGCCAA,-,0.00),501(TTGCCAAA,+,0.00),1590(CTTGCCAA,-,0.00),1591(TTGCCAAG,+,0.00),1615(GTGCCAGC,+,0.00),2119(TCTGGCAA,-,0.00),2120(CTGGCAAG,+,0.00),3294(CCTGCCAG,-,0.00),3295(CTGCCAGC,+,0.00),3784(GTTGCCAG,-,0.00),3785(TTGCCAGG,+,0.00),4058(CTGCCAAC,+,0.00),4682(GCTGCCAG,-,0.00),5104(GCTGCCAG,-,0.00),5854(CTTGGCAA,-,0.00),5855(TTGGCAAC,+,0.00),6440(CCTGGCAG,-,0.00),6653(GT…	2504(ACTGGCCCACAGCCCA,+,0.00),2505(CTGGCCCACAGCCCAG,-,0.00)		n/a
Eepd1	1460	chr9	25498672	25501607	18542	-0.388516	2.71e-05	186(TTTAGAAATAGA,+,0.00)	1749(AACAGGTGGG,-,0.00)	1129(AGTCAAGGACAA,-,0.00)	186(TTTAGAAATAGA,-,0.00)	1748(GAACAGGTGGGG,-,0.00)	1131(TCAAGGACAA,-,0.00)		277(GTTGGCAG,-,0.00),278(TTGGCAGG,+,0.00),1060(GTGCCAGG,+,0.00),1577(CTGCCAAC,+,0.00)	153(TCTGGCTGTGTGACAG,+,0.00)		ERR-activated
Eepd1	722	chr9	25526014	25528237	45528	-0.388516	2.71e-05	926(GATAAAATTAGA,+,0.00)	705(CACACCTGGG,+,0.00),2148(GACACCTGCC,+,0.00)	2141(GCACAAGGACAC,-,0.00)	926(GATAAAATTAGA,-,0.00),1456(CACAGAAATAGA,-,0.00)	2147(GGACACCTGCCA,+,0.00)	799(TTGACCTTTC,+,0.00)	926(GATAAAATTAGA,-,0.00)	397(TTTGGCAG,-,0.00),652(TCTGGCAG,-,0.00),653(CTGGCAGC,+,0.00),774(GTTGCCAG,-,0.00),775(TTGCCAGG,+,0.00),2152(CCTGCCAG,-,0.00),2153(CTGCCAGG,+,0.00)	993(CCAGGCAGTATTCCAG,+,0.00),994(CAGGCAGTATTCCAGG,-,0.00)		ERR-activated
Ldhb	1859	chr6	142520955	142522854	-13947	-0.274692	3.23e-05	210(AATAAAATTAGC,+,0.00)	353(AACAGGTGAA,-,0.00),825(GCCAGGTGCG,-,0.00),1298(AACACCTGAG,+,0.00)		210(AATAAAATTAGC,-,0.00),870(GCTATTCTGGGG,+,0.00)		903(CCAAGGTGAG,-,0.00)		766(TCTGGCAG,-,0.00),767(CTGGCAGG,+,0.00),899(CTTGCCAA,-,0.00),900(TTGCCAAG,+,0.00)		871(CTATTCTGGG,-,0.00)	ERR-activated
Zfp697	209	chr3	98402844	98408741	23311	0.73242	3.25e-05	1876(GCCAAAAATAAA,+,0.00),4151(GCTATTTATAAA,-,0.00)	1351(CACAGGTGGT,-,0.00),1914(GGCAGGTGTC,-,0.00),1991(CCCAGGTGGT,-,0.00),3939(TGCACCTGCA,+,0.00),3945(TGCACCTGGT,+,0.00),4963(GGCAGGTGGT,-,0.00)	357(CTAACCTTGAGT,+,0.00),1434(GGAGGAGGTCAC,-,0.00),2643(GGCCAAGGTGAG,-,0.00),3501(TTGCCCTTCATT,+,0.00),5697(AGGCAAGGGCAC,-,0.00)	1876(GCCAAAAATAAA,-,0.00),2791(CCTAAAAAAAGA,-,0.00),4151(GCTATTTATAAA,+,0.00),4718(GCTAAAATAAGC,-,0.00)	1913(GGGCAGGTGTCT,-,0.00),3938(CTGCACCTGCAC,+,0.00),4962(GGGCAGGTGGTG,-,0.00)	2645(CCAAGGTGAG,-,0.00),5343(TTAAGGTCAG,-,0.00),5699(GCAAGGGCAC,-,0.00)	1876(GCCAAAAATAAA,-,0.00),4151(GCTATTTATAAA,+,0.00)	1382(GTTGGCAC,-,0.00),1840(GTGCCAAG,+,0.00),2605(CCTGGCAG,-,0.00),2606(CTGGCAGG,+,0.00),4439(GCTGGCAG,-,0.00)		1877(CCAAAAATAA,+,0.00),4759(CTTAAAATAC,+,0.00)	n/a
Pqlc1	580	chr18	80266000	80267508	10448	-0.446968	3.5e-05	1108(GATATTTTTGGT,-,0.00)		789(GTTCAAGGTCAG,-,0.00)	411(CCTAAGAATAGT,-,0.00),1108(GATATTTTTGGT,+,0.00)		791(TCAAGGTCAG,-,0.00)		519(GTGCCAGC,+,0.00),548(GCTGCCAA,-,0.00),549(CTGCCAAG,+,0.00),586(CTTGCCAG,-,0.00),587(TTGCCAGC,+,0.00)		412(CTAAGAATAG,+,0.00)	n/a
Txnrd3	379	chr6	89658630	89661408	16031	-0.375778	3.65e-05	150(GCTAAAAATACA,+,0.00),1682(ACTAAAAATACA,+,0.00)	2058(TGCACCTGCT,+,0.00),2340(AGCACCTGTC,+,0.00)	1467(CTGACCTTGGCT,+,0.00)	150(GCTAAAAATACA,-,0.00),1682(ACTAAAAATACA,-,0.00)	2057(CTGCACCTGCTC,+,0.00),2339(CAGCACCTGTCA,+,0.00)	1467(CTGACCTTGG,+,0.00)	150(GCTAAAAATACA,-,0.00)	133(CTTGCCAG,-,0.00),134(TTGCCAGC,+,0.00),2213(GCTGCCAA,-,0.00),2214(CTGCCAAG,+,0.00)	458(GTGGAACACAGCCAGG,-,0.00)	151(CTAAAAATAC,+,0.00),1683(CTAAAAATAC,+,0.00)	n/a
Rfx2	436	chr17	56809289	56812495	20116	-0.781553	4.1e-05		140(CTCAGGTGGG,-,0.00),446(TCCACCTGAA,+,0.00),819(CTCACCTGAT,+,0.00),1126(GCCAGGTGGA,-,0.00),1420(GGCACCTGAG,+,0.00),2204(CACAGGTGGG,-,0.00)	997(TTGACCTTGAAC,+,0.00),1271(GTGACCTTAAGC,+,0.00),1622(CCTGAAGGTGAT,-,0.00)	1232(GCCATTTCTGGG,+,0.00)		997(TTGACCTTGA,+,0.00),1271(GTGACCTTAA,+,0.00)		475(GCTGGCAA,-,0.00),476(CTGGCAAG,+,0.00),1346(CTTGCCAC,-,0.00),1409(GTGGCAAG,+,0.00),1634(GCTGGCAA,-,0.00),1635(CTGGCAAC,+,0.00),1948(CTTGCCAA,-,0.00),1949(TTGCCAAG,+,0.00),2227(TTGGCAAC,+,0.00),2307(CTTGCCAC,-,0.00)	1008(CTTGACAGAGTGCCCA,+,0.00),1115(TCTGGCCTGGCGCCAG,+,0.00),1116(CTGGCCTGGCGCCAGG,-,0.00)		n/a
Ldha	1126	chr7	46844811	46847733	468	-0.551956	4.25e-05	1754(TCTAGAAATAGC,+,0.00),1855(TTCAAAAATAGA,+,0.00),2621(GCTATTCTTGGT,-,0.00)	2190(GACACCTGAT,+,0.00)	2571(TTTCAAGGTGAG,-,0.00)	999(TCCATTTAAGGC,+,0.00),1754(TCTAGAAATAGC,-,0.00),1855(TTCAAAAATAGA,-,0.00),2621(GCTATTCTTGGT,+,0.00)		2573(TCAAGGTGAG,-,0.00)	1754(TCTAGAAATAGC,-,0.00),1855(TTCAAAAATAGA,-,0.00)	517(GCTGGCAA,-,0.00),518(CTGGCAAG,+,0.00),676(CTTGCCAG,-,0.00),677(TTGCCAGG,+,0.00),1364(CTTGGCAC,-,0.00),2072(GCTGCCAG,-,0.00),2073(CTGCCAGC,+,0.00),2141(CCTGCCAG,-,0.00),2142(CTGCCAGA,+,0.00),2233(CCTGCCAG,-,0.00)	1803(CTAGGCTGCTTGCCCA,+,0.00),1804(TAGGCTGCTTGCCCAG,-,0.00)	1755(CTAGAAATAG,+,0.00),1856(TCAAAAATAG,+,0.00),2622(CTATTCTTGG,-,0.00)	n/a
Gramd4	2938	chr15	86114779	86118796	58060	-0.256988	4.71e-05	1959(TCTGGAAATAGC,+,0.00)	25(GTCAGGTGGT,-,0.00),42(TCCACCTGCT,+,0.00),121(GCCAGGTGGC,-,0.00),3660(ATCACCTGGC,+,0.00),3800(GCCAGGTGAC,-,0.00)	1684(CTGACCTTGACC,+,0.00)	1959(TCTGGAAATAGC,-,0.00)	41(ATCCACCTGCTC,+,0.00)	1684(CTGACCTTGA,+,0.00),3003(TTGACCTTAG,+,0.00)		1893(GTTGGCAG,-,0.00),2228(CCTGGCAG,-,0.00),2229(CTGGCAGC,+,0.00),3077(GCTGCCAG,-,0.00),3078(CTGCCAGG,+,0.00),3251(GCTGGCAC,-,0.00),3273(GCTGGCAC,-,0.00)		1960(CTGGAAATAG,+,0.00)	ERR-activated
Nadk2	2550	chr15	9078134	9080885	8249	-0.496268	4.76e-05	952(GCTATTTTAGGG,-,0.00),2518(TTTATTTCTAGC,-,0.00),2606(GCTATTTGTAGT,-,0.00)	1351(GCCACCTGGT,+,0.00)	1456(TTGACCTTTCAT,+,0.00)	952(GCTATTTTAGGG,+,0.00),1975(TCTAATTAAGGT,+,0.00),2518(TTTATTTCTAGC,+,0.00),2606(GCTATTTGTAGT,+,0.00)		1456(TTGACCTTTC,+,0.00)	952(GCTATTTTAGGG,+,0.00),2518(TTTATTTCTAGC,+,0.00)	148(CTTGCCAA,-,0.00),539(GTTGGCAG,-,0.00),540(TTGGCAGG,+,0.00),1005(GCTGCCAG,-,0.00),1006(CTGCCAGG,+,0.00),1039(TCTGGCAG,-,0.00),1040(CTGGCAGC,+,0.00)		953(CTATTTTAGG,-,0.00),2607(CTATTTGTAG,-,0.00)	ERR-activated
Bcl11b	2917	chr12	107978953	107981039	23418	-1.1667	4.83e-05		775(CTCACCTGGA,+,0.00)	791(GGCCAAGGTGAG,-,0.00),1087(TTGACCTTGGGT,+,0.00),1863(GTGCCCTCCAGG,+,0.00)	177(TCTCAAAATACC,-,0.00)		793(CCAAGGTGAG,-,0.00),1087(TTGACCTTGG,+,0.00)		2030(GTGGCAAG,+,0.00)	1136(GCTGGCGGGGAGCCAG,+,0.00),1137(CTGGCGGGGAGCCAGC,-,0.00)		n/a
Pitpnc1	1757	chr11	107436741	107439293	32703	-0.416484	4.98e-05	1469(AATAAAAATAAA,+,0.00)							1124(GTTGGCAA,-,0.00),1125(TTGGCAAA,+,0.00),1149(CTGCCAGA,+,0.00),1178(GTTGGCAG,-,0.00),1179(TTGGCAGC,+,0.00)	1450(GTAGGCACAATGCCAA,+,0.00),1451(TAGGCACAATGCCAAT,-,0.00)		n/a
Ksr1	556	chr11	79190172	79193258	-45242	-0.49859	5.3e-05	849(TCTATTTCTGAA,-,0.00),1187(GCTATTTATAAA,-,0.00)	2744(GACAGGTGTG,-,0.00)	2729(TTTCAAGGACAG,-,0.00),2830(ACCAGAGGTCAC,-,0.00)	849(TCTATTTCTGAA,+,0.00),1187(GCTATTTATAAA,+,0.00)		2731(TCAAGGACAG,-,0.00),2832(CAGAGGTCAC,-,0.00)	1187(GCTATTTATAAA,+,0.00)	685(CTGCCAAA,+,0.00),1235(GTGGCAAG,+,0.00),1281(CCTGGCAC,-,0.00),2916(CTGCCAGA,+,0.00),2992(CTTGGCAA,-,0.00),2993(TTGGCAAG,+,0.00),3069(GTGCCAGC,+,0.00)			n/a
Nt5c3b	34	chr11	100427944	100431061	11596	-0.415241	5.75e-05		296(GGCAGGTGGA,-,0.00),2001(TCCACCTGCC,+,0.00)	886(TTGACCTTGGTG,+,0.00)		295(AGGCAGGTGGAT,-,0.00),2000(CTCCACCTGCCA,+,0.00)	886(TTGACCTTGG,+,0.00)		135(GCTGGCAC,-,0.00),245(CTGCCAGG,+,0.00),767(CCTGCCAG,-,0.00),768(CTGCCAGG,+,0.00),805(GTTGGCAG,-,0.00),806(TTGGCAGC,+,0.00),1045(TTTGGCAG,-,0.00),2005(CCTGCCAG,-,0.00),2006(CTGCCAGG,+,0.00),2045(CTTGGCAC,-,0.00),2137(CCTGGCAA,-,0.00),2138(CTGGCAAA,+,0.00),2331(CCTGCCAG,-,0.00),2332(CTGCCAGC,+,0.00),2666(GTTGGCAG,-,0.00),2667(TTGGCAGC,+,0.00)	805(GTTGGCAGCTTTCCTG,+,0.00),806(TTGGCAGCTTTCCTGG,-,0.00),1688(ATTGGCCGCCTTCCCA,+,0.00),1689(TTGGCCGCCTTCCCAC,-,0.00)		n/a
Hes1	2861	chr16	30056433	30071465	-1408	-0.366486	1.01e-05	881(ACCCAAAATAGT,+,0.00),9105(TCCAAAAATAAA,+,0.00),9514(TTTATTTTTAAT,-,0.00),9960(CTTATTTATAGC,-,0.00),14784(TTTAAAAATAAA,+,0.00)	88(AGCACCTGGT,+,0.00),4158(TACAGGTGCG,-,0.00),4481(AACAGGTGAT,-,0.00),10331(CCCAGGTGGT,-,0.00),10568(GCCACCTGGC,+,0.00),12165(GCCAGGTGTT,-,0.00),12183(TCCAGGTGTT,-,0.00)	973(GTGACCTCTCGG,+,0.00),2482(TTGACCTTGTAA,+,0.00),6017(CCTCAGGGTCAC,-,0.00),6751(GCCCAAGGTCAT,-,0.00),7524(TTGACCTTGGCC,+,0.00),9423(GGCGAAGGGCAA,-,0.00),10191(GTCCAAGGTCAG,-,0.00),11773(TGAAAAGGTCAA,-,0.00),13389(CTGTCCTTGAGG,+,0.00),14872(GAACAAGGTCAA,-,0.00)	389(ACCAGAAATGGA,-,0.00),881(ACCCAAAATAGT,-,0.00),4928(ACTATTTCAAGA,+,0.00),5394(TTTTTAAATAGC,-,0.00),8878(GATATATATAGA,-,0.00),9105(TCCAAAAATAAA,-,0.00),9960(CTTATTTATAGC,+,0.00),12741(CCCAAATTTAGA,-,0.00)	4157(GTACAGGTGCGG,-,0.00)	2482(TTGACCTTGT,+,0.00),6019(TCAGGGTCAC,-,0.00),6753(CCAAGGTCAT,-,0.00),7524(TTGACCTTGG,+,0.00),10193(CCAAGGTCAG,-,0.00),11775(AAAAGGTCAA,-,0.00),13389(CTGTCCTTGA,+,0.00),14874(ACAAGGTCAA,-,0.00)	9105(TCCAAAAATAAA,-,0.00)	105(CTTGGCAC,-,0.00),660(CCTGGCAA,-,0.00),661(CTGGCAAC,+,0.00),2994(CTTGGCAG,-,0.00),2995(TTGGCAGC,+,0.00),4253(CTTGGCAA,-,0.00),4254(TTGGCAAG,+,0.00),4277(TCTGGCAG,-,0.00),4278(CTGGCAGG,+,0.00),5160(TTTGCCAG,-,0.00),5161(TTGCCAGG,+,0.00),6468(CCTGGCAA,-,0.00),6469(CTGGCAAC,+,0.00),6872(GTGCCAGG,+,0.00),7904(CCTGGCAC,-,0.00),8075(TTGCCAAC,+,0.00),10786(GCTGCCAA,-,0.00),10787(CTGCCAAG,+,0.00),1143…	14234(GCTGGGCGGGGGCCAG,+,0.00),14235(CTGGGCGGGGGCCAGG,-,0.00)	882(CCCAAAATAG,+,0.00),4929(CTATTTCAAG,-,0.00),9106(CCAAAAATAA,+,0.00)	ERR-suppressed
Vdac1	844	chr11	52373575	52375476	12928	-0.232862	6e-05			1095(CTGCAAGGGCAC,-,0.00)	1466(GCCAAAAACAGT,-,0.00),1846(TTTATTTAAAGA,+,0.00)		1097(GCAAGGGCAC,-,0.00)		374(CTGGCAAG,+,0.00),754(CTTGGCAA,-,0.00),755(TTGGCAAG,+,0.00),1064(CTGCCAGC,+,0.00)			ERR-activated
Vdac1	2070	chr11	52369668	52372469	9471	-0.232862	6e-05		120(GACAGGTGGC,-,0.00),421(GGCAGGTGTG,-,0.00),601(GGCACCTGCA,+,0.00),1522(TTCACCTGCT,+,0.00),1578(TTCAGGTGTT,-,0.00),1918(CTCACCTGGT,+,0.00)	440(TTTCAAGGTTAG,-,0.00),1568(GTGTCCTTGATT,+,0.00)	644(CACAAAAATAAA,-,0.00)	119(TGACAGGTGGCT,-,0.00),420(AGGCAGGTGTGT,-,0.00),600(AGGCACCTGCAC,+,0.00)	1231(CTGACCTTAA,+,0.00),1568(GTGTCCTTGA,+,0.00)		1043(CTGCCAAG,+,0.00),1507(GTGCCAGC,+,0.00)	1034(CTGGGCTCTCTGCCAA,+,0.00),1035(TGGGCTCTCTGCCAAG,-,0.00),1976(ACTGGCAGAGTGCCTG,+,0.00),1977(CTGGCAGAGTGCCTGC,-,0.00)		ERR-activated
Vdac1	660	chr11	52376135	52378663	15802	-0.232862	6e-05	1856(GCCAGAAATAGT,+,0.00)	2008(GGCAGGTGTT,-,0.00)	202(GACCAAGGGCAG,-,0.00),1700(GCTGAAGGGCAG,-,0.00)	1856(GCCAGAAATAGT,-,0.00)	2007(TGGCAGGTGTTT,-,0.00)	204(CCAAGGGCAG,-,0.00),1558(TTGTCCTTGG,+,0.00)	1856(GCCAGAAATAGT,-,0.00)	275(CTGCCAAC,+,0.00),1747(GTTGCCAG,-,0.00),1748(TTGCCAGC,+,0.00),1840(GCTGCCAG,-,0.00),1841(CTGCCAGG,+,0.00),2005(TTTGGCAG,-,0.00),2006(TTGGCAGG,+,0.00),2151(CTGCCAGG,+,0.00),2217(TTTGGCAG,-,0.00),2218(TTGGCAGG,+,0.00),2233(CCTGGCAG,-,0.00)	643(GCTGACATCATGCCAA,+,0.00),644(CTGACATCATGCCAAA,-,0.00),1110(GATGGCTGTGAGCCAC,+,0.00),1623(CCTGGCTGCAGGCCAC,+,0.00),1624(CTGGCTGCAGGCCACG,-,0.00)	1857(CCAGAAATAG,+,0.00)	ERR-activated
Ptprd	1636	chr4	76448269	76450701	-105242	-0.623084	6.13e-05	1244(ATCCAAAATAGC,+,0.00),1801(GCCACAAATAGC,+,0.00)			1244(ATCCAAAATAGC,-,0.00),1801(GCCACAAATAGC,-,0.00)				1559(TTTGCCAG,-,0.00),1560(TTGCCAGC,+,0.00)		1802(CCACAAATAG,+,0.00)	n/a
Ptprd	2702	chr4	75845123	75846087	498638	-0.623084	6.13e-05				318(TCTATTATTGGG,+,0.00)				720(CTGGCAAC,+,0.00),760(GTTGCCAG,-,0.00),761(TTGCCAGC,+,0.00),954(CTTGGCAA,-,0.00),955(TTGGCAAG,+,0.00)	91(GCTGGCTAGCGTCCAG,+,0.00),92(CTGGCTAGCGTCCAGG,-,0.00)		n/a
Ptprd	1839	chr4	76427174	76428825	-83756	-0.623084	6.13e-05		496(TGCAGGTGTT,-,0.00)	124(CTGACCTTCAGG,+,0.00)		495(TTGCAGGTGTTG,-,0.00)	124(CTGACCTTCA,+,0.00)		960(CTTGCCAC,-,0.00)			n/a
Nt5c3	1347	chr6	56898721	56905274	-111	-0.485318	6.2e-05	1199(TTCAAAAATAGA,+,0.00),2080(TCTATTTCAGGA,-,0.00),5842(GCCTAAAATAGG,+,0.00)	5251(GACAGGTGGG,-,0.00),6458(CACACCTGTG,+,0.00),6490(CACACCTGTG,+,0.00),6526(CACACCTGTG,+,0.00)	4817(ATTCAAGGACAG,-,0.00)	1199(TTCAAAAATAGA,-,0.00),2080(TCTATTTCAGGA,+,0.00),5842(GCCTAAAATAGG,-,0.00),6320(GTCATTTATGGA,+,0.00)	5250(GGACAGGTGGGG,-,0.00)	4819(TCAAGGACAG,-,0.00)	1199(TTCAAAAATAGA,-,0.00)	1756(TCTGGCAA,-,0.00),1757(CTGGCAAC,+,0.00),5737(CCTGGCAC,-,0.00)	3580(TTGGGCAGAGTTCCAA,+,0.00),3581(TGGGCAGAGTTCCAAT,-,0.00)	1200(TCAAAAATAG,+,0.00),2081(CTATTTCAGG,-,0.00),5843(CCTAAAATAG,+,0.00)	n/a
Ldlr	2461	chr9	21702994	21705007	-19576	0.710628	6.84e-05	1627(TCTCAAAATAAC,+,0.00)	481(GCCAGGTGTA,-,0.00),1810(ATCACCTGCC,+,0.00)		742(GCTAATTTAGTC,+,0.00),1627(TCTCAAAATAAC,-,0.00)		1898(GTGACCTTAA,+,0.00)		478(CTTGCCAG,-,0.00),479(TTGCCAGG,+,0.00)	726(ACAGGCACAGGGCCAG,+,0.00),727(CAGGCACAGGGCCAGG,-,0.00)		n/a
Arl4c	449	chr1	88657215	88659524	43822	-0.368594	7.05e-05	1351(CCTATTTCTGGA,-,0.00)	471(CACAGGTGGT,-,0.00),759(AACACCTGGG,+,0.00),1063(ACCACCTGCT,+,0.00),1293(GGCACCTGCT,+,0.00),1939(GGCAGGTGGG,-,0.00)	1486(GTGTCCTTGTCC,+,0.00),1704(CTTCAAGGGCAA,-,0.00)	1351(CCTATTTCTGGA,+,0.00)	470(CCACAGGTGGTT,-,0.00),1062(GACCACCTGCTT,+,0.00),1292(GGGCACCTGCTT,+,0.00),1938(AGGCAGGTGGGC,-,0.00)	1706(TCAAGGGCAA,-,0.00)			2240(TATGGCATAAATCCAA,+,0.00)	1352(CTATTTCTGG,-,0.00)	n/a
Taf4	1216	chr2	179972581	179975663	2524	-0.28977	7.1e-05		109(AGCACCTGAC,+,0.00),116(GACACCTGTG,+,0.00),357(CTCACCTGCC,+,0.00),419(TGCACCTGCC,+,0.00),1514(GGCACCTGAC,+,0.00),2691(GTCACCTGGG,+,0.00),2827(CTCACCTGGG,+,0.00)	1665(CCCAGAGGTCAG,-,0.00),2380(CTGACCTCCAGG,+,0.00)		418(GTGCACCTGCCA,+,0.00)	2380(CTGACCTCCA,+,0.00)		269(TTTGCCAA,-,0.00),270(TTGCCAAG,+,0.00),481(TTTGGCAC,-,0.00),1787(GTGGCAAG,+,0.00),2483(CCTGGCAA,-,0.00),2484(CTGGCAAC,+,0.00),2684(CTGGCAGG,+,0.00)	1498(ATGGAAGGATGCCATG,-,0.00)	878(CTATTTTCAT,-,0.00)	n/a
Taf4	2217	chr2	179867551	179868636	108553	-0.28977	7.1e-05	253(TCCAAAAATATC,+,0.00)	792(GGCAGGTGTC,-,0.00)	785(AGCCAAGGGCAG,-,0.00)	253(TCCAAAAATATC,-,0.00)	791(GGGCAGGTGTCA,-,0.00)	787(CCAAGGGCAG,-,0.00)		443(CTTGGCAG,-,0.00),444(TTGGCAGC,+,0.00),612(CCTGGCAC,-,0.00)	612(CCTGGCACTGGTCCCT,+,0.00)		n/a
Trak2	455	chr1	58948390	58955374	21600	-0.295605	7.1e-05	356(TTTATTTTTATT,-,0.00),1091(GTTAAAAATACC,+,0.00),1553(GCTAAGAATAGC,+,0.00),1637(TGTATTTTTAGA,-,0.00)	1527(GTCACCTGTT,+,0.00),4047(CTCAGGTGGC,-,0.00),5815(GTCACCTGGA,+,0.00),6952(TCCAGGTGTG,-,0.00)	134(GTGACCTTTTGG,+,0.00),1457(ATGACCTTGTCA,+,0.00),3689(GTGACCTTCCAG,+,0.00),3702(TGTGGAGGTCAG,-,0.00)	1113(ACTTGAAATAGG,-,0.00),1191(GCCTAGAATAGT,-,0.00),1553(GCTAAGAATAGC,-,0.00),1637(TGTATTTTTAGA,+,0.00),1776(GACAAAAAAAGC,-,0.00),4905(CCTAAATATAGG,-,0.00)		134(GTGACCTTTT,+,0.00),1457(ATGACCTTGT,+,0.00),3689(GTGACCTTCC,+,0.00),3704(TGGAGGTCAG,-,0.00)	1091(GTTAAAAATACC,-,0.00),1553(GCTAAGAATAGC,-,0.00),1637(TGTATTTTTAGA,+,0.00)	3280(TTTGCCAA,-,0.00),3281(TTGCCAAG,+,0.00),5786(TCTGGCAA,-,0.00),5787(CTGGCAAG,+,0.00)	3814(CTTGGCTCTGGGCCTC,+,0.00)	1114(CTTGAAATAG,+,0.00),1192(CCTAGAATAG,+,0.00),1554(CTAAGAATAG,+,0.00),1638(GTATTTTTAG,-,0.00),4906(CTAAATATAG,+,0.00)	ERR-activated
St6galnac4	2928	chr2	32586387	32590337	1284	-0.517314	7.14e-05	1811(CTTATTTTTAGA,-,0.00)	2058(CCCAGGTGAC,-,0.00),3729(TCCACCTGGT,+,0.00)	1004(ATGACCTTGAGC,+,0.00),2045(GCAGGAGGTCAC,-,0.00),3038(GTGACCTCTGTC,+,0.00)	1811(CTTATTTTTAGA,+,0.00)		1004(ATGACCTTGA,+,0.00),3038(GTGACCTCTG,+,0.00)		1068(TTTGGCAA,-,0.00),1069(TTGGCAAG,+,0.00),1862(CCTGGCAG,-,0.00),1863(CTGGCAGG,+,0.00),3144(CCTGGCAA,-,0.00),3145(CTGGCAAC,+,0.00),3193(GTGCCAGG,+,0.00),3314(GTGGCAAG,+,0.00),3927(GTGCCAAG,+,0.00)	3144(CCTGGCAACCTGCCTG,+,0.00),3145(CTGGCAACCTGCCTGG,-,0.00)	1812(TTATTTTTAG,-,0.00)	n/a
Mettl9	1228	chr7	121042051	121047233	10197	-0.371647	7.16e-05	491(GCTTTTTTTAGA,-,0.00),1480(AACAAAAATAAA,+,0.00),2341(GCAAAAAATAGC,+,0.00),4957(TTTATTTTTAAA,-,0.00)	1540(GCCAGGTGCC,-,0.00)	3816(GCACAAGGTCAC,-,0.00),4138(GTGACCTTCTGC,+,0.00),4882(TCTGAAGGTCAG,-,0.00)	491(GCTTTTTTTAGA,+,0.00),1480(AACAAAAATAAA,-,0.00),2341(GCAAAAAATAGC,-,0.00),3640(GCTATTCTTGTT,+,0.00)		3818(ACAAGGTCAC,-,0.00),4138(GTGACCTTCT,+,0.00),4884(TGAAGGTCAG,-,0.00)	2341(GCAAAAAATAGC,-,0.00)	1537(TTTGCCAG,-,0.00),1538(TTGCCAGG,+,0.00),2419(CTTGCCAG,-,0.00),2420(TTGCCAGA,+,0.00)		2342(CAAAAAATAG,+,0.00),4987(CTATTCCTAG,-,0.00)	n/a
Ptp4a3	1155	chr15	73723991	73756036	-8013	-0.494454	7.46e-05	15839(CCCAGAAATAGC,+,0.00),15933(GCTATTTTGGAC,-,0.00),17418(AATAAAAATAAA,+,0.00),19204(AATAAAATTAGC,+,0.00),24351(GCTATAAATAGC,+,0.00),27606(GTTATTTTTATT,-,0.00),29059(TCTCAAAATAGT,+,0.00)	3150(TTCAGGTGCC,-,0.00),3657(GCCACCTGGT,+,0.00),4014(GCCAGGTGCT,-,0.00),4447(CACAGGTGGT,-,0.00),4459(GGCAGGTGGC,-,0.00),4628(GTCAGGTGTT,-,0.00),6799(TGCACCTGAA,+,0.00),7591(GTCAGGTGGG,-,0.00),7658(GTCACCTGGG,+,0.00),7823(TGCAGGTGGA,-,0.00),7930(CCCAGGTGTG,-,0.00),8597(ACCAGGTGGA,-,0.00),9687(GCCAGGTGTC,-,0.00),10225(CCCACCTGCC,+,0.00),11149(GGCAGGTGCA,-,0.00),12130(GCCAGGTGCC,-,0.00),12139(CCCAGG…	1909(GTCCCCTTGAGA,+,0.00),5250(GTGACCTTTGGG,+,0.00),5580(GTGACCTTCAGG,+,0.00),10230(CTGCCCTTTACC,+,0.00),13677(ATTCAAGGTCAG,-,0.00),13861(ATGCCCTTGGCT,+,0.00),15852(GTGACCTCTGTG,+,0.00),16704(CTGTCCTTGAGG,+,0.00),18851(ACCCAAGGTCAA,-,0.00),21666(GCTCAAGGTTAA,-,0.00),25828(ACACAAGGGCAT,-,0.00),26579(GTGCCCTTCCCC,+,0.00),26833(CTGCCCTTGCAG,+,0.00),31903(CTCCAAGGGCAG,-,0.00)	9884(GCTAATTTGGGA,+,0.00),10738(TCTATCTTTGGT,+,0.00),15839(CCCAGAAATAGC,-,0.00),15933(GCTATTTTGGAC,+,0.00),19159(GCTATATCAGGG,+,0.00),19204(AATAAAATTAGC,-,0.00),22918(GTTATATATAGA,+,0.00),24271(GCTATCTTTAGG,+,0.00),24351(GCTATAAATAGC,-,0.00),27016(GCTATGTATGGC,+,0.00),27606(GTTATTTTTATT,+,0.00),29059(TCTCAAAATAGT,-,0.00),29138(TCCCAAAATATC,-,0.00)	4446(CCACAGGTGGTG,-,0.00),4458(GGGCAGGTGGCC,-,0.00),7822(CTGCAGGTGGAA,-,0.00),10224(GCCCACCTGCCC,+,0.00),11148(AGGCAGGTGCAG,-,0.00),14108(CTGCAGGTGCCA,-,0.00),14507(GGGCAGGTGCTT,-,0.00),16903(AGGCAGGTGCAG,-,0.00),17334(TCACACCTGCCT,+,0.00),17910(TCCCACCTGCCT,+,0.00),20498(TGGCAGGTGGGA,-,0.00),20792(CTGCAGGTGTTT,-,0.00),22962(TAGCAGGTGCCC,-,0.00),23775(GGGCAGGTGCGG,-,0.00),24283(CAGCAGGTGCGG,-,0.0…	5250(GTGACCTTTG,+,0.00),5580(GTGACCTTCA,+,0.00),13679(TCAAGGTCAG,-,0.00),13861(ATGCCCTTGG,+,0.00),15852(GTGACCTCTG,+,0.00),16704(CTGTCCTTGA,+,0.00),18853(CCAAGGTCAA,-,0.00),21668(TCAAGGTTAA,-,0.00),31905(CCAAGGGCAG,-,0.00)	15839(CCCAGAAATAGC,-,0.00),24351(GCTATAAATAGC,-,0.00)	29(CTTGGCAA,-,0.00),30(TTGGCAAC,+,0.00),2151(TCTGGCAG,-,0.00),2322(GCTGCCAA,-,0.00),2323(CTGCCAAG,+,0.00),5410(CTTGGCAG,-,0.00),6470(TCTGGCAG,-,0.00),6471(CTGGCAGC,+,0.00),6483(TCTGGCAA,-,0.00),6511(CTGCCAAG,+,0.00),8249(CCTGGCAG,-,0.00),8250(CTGGCAGG,+,0.00),8974(CTGCCAGC,+,0.00),9039(CTTGGCAG,-,0.00),9040(TTGGCAGC,+,0.00),9346(CTTGGCAC,-,0.00),9486(GTGCCAGG,+,0.00),9847(CCTGCCAA,-,0.00),9848(CT…	1054(GTGGGGACTCAGCCAG,+,0.00),1055(TGGGGACTCAGCCAGC,-,0.00),3522(TTTGGAGCTGGGCCAA,+,0.00),3523(TTGGAGCTGGGCCAAA,-,0.00),5632(CTGGCCCAGACCCATG,-,0.00),6502(CCTGAAACTCTGCCAA,+,0.00),6503(CTGAAACTCTGCCAAG,-,0.00),6586(TCTGGCTGGTTGCCCA,+,0.00),6587(CTGGCTGGTTGCCCAG,-,0.00),7260(GCTGGCCCTGATCCCA,+,0.00),7261(CTGGCCCTGATCCCAC,-,0.00),7700(TTAGGCACTGGTCCAG,+,0.00),7701(TAGGCACTGGTCCAGG,-,0.00),14684(TCT…	15840(CCAGAAATAG,+,0.00),24352(CTATAAATAG,+,0.00),29060(CTCAAAATAG,+,0.00)	n/a
Tsc22d4	595	chr5	137745211	137760561	6917	-0.470009	8.15e-05	4072(CCTATTTTAGGT,-,0.00),6613(AATAAAAATAGG,+,0.00),11088(TTTATTTCTGGC,-,0.00)	526(GGCAGGTGTA,-,0.00),2093(GCCACCTGGA,+,0.00),2755(ATCACCTGTC,+,0.00),3970(ACCAGGTGGG,-,0.00),4273(GACACCTGTG,+,0.00),6133(GTCACCTGGA,+,0.00),6191(GACACCTGTA,+,0.00),7037(GGCAGGTGGA,-,0.00),8520(TTCACCTGTG,+,0.00),10861(GGCACCTGCC,+,0.00),12679(GACAGGTGCC,-,0.00),13768(GGCACCTGGG,+,0.00)	31(TTGACCTCCAGA,+,0.00),2990(TTGCCCTTGGCC,+,0.00),3915(TGTGGAGGTCAG,-,0.00),4595(CTCACCTTCAGG,+,0.00),5209(TAGCAAGGTCAG,-,0.00),5591(GTTCAAGGTCAC,-,0.00),6403(TCTAGAGGTCAT,-,0.00),10273(GTCCAAGGTCAC,-,0.00),11866(GTCACCTTGCAC,+,0.00),14976(GTGCCCTTGCCA,+,0.00)	357(TGTATTTATGGA,+,0.00),4072(CCTATTTTAGGT,+,0.00),6451(GACAAGAATAGA,-,0.00),6613(AATAAAAATAGG,-,0.00),7742(TGTATTTATAGG,+,0.00),8173(GCTATTCTCAGC,+,0.00),11088(TTTATTTCTGGC,+,0.00),12559(TCTATATATATA,+,0.00),13377(GCTTTTTAGAGC,+,0.00)	525(TGGCAGGTGTAG,-,0.00),6190(TGACACCTGTAC,+,0.00),7036(AGGCAGGTGGAT,-,0.00),10860(AGGCACCTGCCC,+,0.00),12678(GGACAGGTGCCC,-,0.00)	31(TTGACCTCCA,+,0.00),2990(TTGCCCTTGG,+,0.00),3917(TGGAGGTCAG,-,0.00),5211(GCAAGGTCAG,-,0.00),5593(TCAAGGTCAC,-,0.00),6405(TAGAGGTCAT,-,0.00),10275(CCAAGGTCAC,-,0.00),11866(GTCACCTTGC,+,0.00),14976(GTGCCCTTGC,+,0.00)		523(CCTGGCAG,-,0.00),524(CTGGCAGG,+,0.00),658(GCTGGCAG,-,0.00),659(CTGGCAGG,+,0.00),2420(GCTGGCAG,-,0.00),2421(CTGGCAGG,+,0.00),2430(CCTGGCAA,-,0.00),2431(CTGGCAAG,+,0.00),3099(GCTGGCAG,-,0.00),3100(CTGGCAGG,+,0.00),3558(GCTGCCAG,-,0.00),3559(CTGCCAGG,+,0.00),3991(GCTGCCAA,-,0.00),3992(CTGCCAAA,+,0.00),5179(GTGGCAAG,+,0.00),6675(CCTGGCAC,-,0.00),7684(CCTGCCAG,-,0.00),7685(CTGCCAGC,+,0.00),8224(CC…	643(CCTGGCTCCGGGCCAG,+,0.00),644(CTGGCTCCGGGCCAGC,-,0.00),1290(TGGGCTTGAGGCCCGG,-,0.00),10426(GGGGCAAGGAGCCAGC,-,0.00),10544(CTTGGCCTCAGGCCTG,+,0.00),12048(CTGGAACAAAGCCTAC,-,0.00),13042(CCAGGCACTCTGCCTG,+,0.00),14944(GCTGGGTGTGGGCCAG,+,0.00),14945(CTGGGTGTGGGCCAGG,-,0.00),14990(CCTGGCAGGCTGCCTC,+,0.00)	4073(CTATTTTAGG,-,0.00),6614(ATAAAAATAG,+,0.00),8174(CTATTCTCAG,-,0.00)	n/a
Micu2	1425	chr14	57991021	57992810	7347	-0.377705	8.56e-05	966(ACCAGAAATAGA,+,0.00)	1266(GGCAGGTGCC,-,0.00)	1041(ATCAAAGGTCAA,-,0.00),1047(GGTCAAGGCCAC,-,0.00),1486(ATAACCTTCAGT,+,0.00)	966(ACCAGAAATAGA,-,0.00)	1265(TGGCAGGTGCCT,-,0.00)	1043(CAAAGGTCAA,-,0.00)		908(TTTGCCAG,-,0.00),909(TTGCCAGC,+,0.00)		967(CCAGAAATAG,+,0.00)	n/a
Micu2	2727	chr14	57945201	57947431	52946	-0.377705	8.56e-05	1081(TCTATATTTGGC,-,0.00)	1531(TCCAGGTGCC,-,0.00),1607(TTCAGGTGCC,-,0.00),1721(TCCAGGTGCC,-,0.00),1759(TCCAGGTGCC,-,0.00),1797(TCCAGGTGCC,-,0.00),1911(TCCAGGTGCC,-,0.00),1987(TTCAGGTGCC,-,0.00),2025(TTCAGGTGCC,-,0.00),2139(TTCAGGTGCC,-,0.00)		466(ATTATTTTTGGG,+,0.00),840(ACTATGAATAGC,-,0.00),1081(TCTATATTTGGC,+,0.00)			1081(TCTATATTTGGC,+,0.00)	73(TTGCCAAC,+,0.00)		467(TTATTTTTGG,-,0.00),841(CTATGAATAG,+,0.00),1082(CTATATTTGG,-,0.00)	n/a
Kcnj5	1404	chr9	32338651	32344646	2696	-0.479909	9.83e-05	1506(TCTATTTTTACC,-,0.00)	458(TCCACCTGCC,+,0.00),940(TCCAGGTGAT,-,0.00),1593(GTCACCTGCC,+,0.00),3986(CTCACCTGCC,+,0.00),4089(GGCAGGTGTC,-,0.00),4859(ATCAGGTGCT,-,0.00),5103(CCCACCTGAA,+,0.00),5515(TGCAGGTGGC,-,0.00)	610(ATCACCTTGACT,+,0.00),2278(TTGTCCTTGGAG,+,0.00),2333(CTGACCTTTGCC,+,0.00),4827(CTGCCCTTGCGT,+,0.00)	1506(TCTATTTTTACC,+,0.00),2476(GACAAGAATAGC,-,0.00)	457(CTCCACCTGCCA,+,0.00),4088(GGGCAGGTGTCT,-,0.00),5514(GTGCAGGTGGCT,-,0.00)	610(ATCACCTTGA,+,0.00),2278(TTGTCCTTGG,+,0.00),2333(CTGACCTTTG,+,0.00)		462(CCTGCCAG,-,0.00),463(CTGCCAGG,+,0.00),1052(GCTGCCAG,-,0.00),1053(CTGCCAGG,+,0.00),1120(TTGGCAAC,+,0.00),1597(CCTGCCAA,-,0.00),1598(CTGCCAAC,+,0.00),2212(CCTGCCAA,-,0.00),2442(CTTGGCAA,-,0.00),2443(TTGGCAAA,+,0.00),3990(CCTGCCAG,-,0.00),3991(CTGCCAGA,+,0.00),4283(GCTGGCAA,-,0.00),4284(CTGGCAAG,+,0.00),4850(CCTGGCAG,-,0.00)		1507(CTATTTTTAC,-,0.00)	n/a
Foxo6	165	chr4	120288971	120291798	-3123	-0.978542	9.95e-05		501(TCCAGGTGGT,-,0.00),1879(GTCACCTGCA,+,0.00)		149(ACCAAAATTAAC,-,0.00),1667(TCTCAGAATAGC,-,0.00)				63(CCTGCCAG,-,0.00),64(CTGCCAGC,+,0.00),87(TTTGGCAC,-,0.00),759(GTTGGCAG,-,0.00),1538(GTGCCAGC,+,0.00),1735(GTGCCAGC,+,0.00),1894(CCTGCCAG,-,0.00),1895(CTGCCAGG,+,0.00),2685(GTGCCAGC,+,0.00)	2334(GCTGGGACAGTGCCCG,+,0.00),2335(CTGGGACAGTGCCCGG,-,0.00)	1668(CTCAGAATAG,+,0.00)	n/a
Foxo6	208	chr4	120276171	120279223	9564	-0.978542	9.95e-05		694(GACAGGTGCC,-,0.00),1614(GGCAGGTGCC,-,0.00),1843(AACAGGTGGC,-,0.00)	1311(CTGCCCTTGGCC,+,0.00),2524(GTGACCTCTGAT,+,0.00),3038(CTGACCTTCTAC,+,0.00)	518(CCTTGAAATAGG,-,0.00)	693(TGACAGGTGCCA,-,0.00),1613(TGGCAGGTGCCT,-,0.00),1842(GAACAGGTGGCG,-,0.00)	1311(CTGCCCTTGG,+,0.00),2524(GTGACCTCTG,+,0.00),3038(CTGACCTTCT,+,0.00)		944(CCTGGCAG,-,0.00),1044(CTTGGCAC,-,0.00),1241(GTGCCAAG,+,0.00),1611(GCTGGCAG,-,0.00),1612(CTGGCAGG,+,0.00),1624(TCTGGCAG,-,0.00),1682(GTGGCAAG,+,0.00),2830(CTTGCCAC,-,0.00),2897(GTGCCAGC,+,0.00)	1232(GCAGGCATAGTGCCAA,+,0.00),1233(CAGGCATAGTGCCAAG,-,0.00)	519(CTTGAAATAG,+,0.00)	n/a
Eif3h	895	chr15	51709663	51711621	154819	0.224309	9.95e-05	1282(GCTATTTTTAAG,-,0.00),1313(GCTATTTTAAAA,-,0.00),1410(AATAAAAATAAA,+,0.00),1520(TTTATTTTTGAA,-,0.00)			1282(GCTATTTTTAAG,+,0.00),1313(GCTATTTTAAAA,+,0.00),1520(TTTATTTTTGAA,+,0.00)			1282(GCTATTTTTAAG,+,0.00)	227(CTTGGCAC,-,0.00),752(CTGCCAGG,+,0.00),833(CTGCCAGC,+,0.00),1068(CCTGGCAG,-,0.00),1864(TTTGGCAG,-,0.00)	794(TCTGGCTAACAGCCAG,+,0.00),795(CTGGCTAACAGCCAGG,-,0.00)	1283(CTATTTTTAA,-,0.00)	n/a
Trabd	689	chr15	89072916	89079058	-77	-0.455764	0.000100196	1441(CCTATTTCTGGC,-,0.00)	3304(TGCAGGTGGG,-,0.00),3687(TCCAGGTGGA,-,0.00),4404(GGCAGGTGGG,-,0.00),5234(TCCACCTGCC,+,0.00)	2119(GTCCCCTTGAGG,+,0.00),2793(CTGCCCTTGAGC,+,0.00),5424(CTTAAAGGGCAG,-,0.00),5877(CTGACCTTTATA,+,0.00)	1441(CCTATTTCTGGC,+,0.00),4314(ATTATTTTGAGC,+,0.00)	3303(CTGCAGGTGGGG,-,0.00),4403(GGGCAGGTGGGG,-,0.00),5233(CTCCACCTGCCA,+,0.00)	2793(CTGCCCTTGA,+,0.00),5877(CTGACCTTTA,+,0.00)		932(CTTGCCAA,-,0.00),933(TTGCCAAC,+,0.00),1003(CTTGCCAC,-,0.00),1836(CTGCCAGC,+,0.00),1962(CCTGGCAG,-,0.00),2168(GCTGGCAG,-,0.00),2169(CTGGCAGG,+,0.00),2419(GTGCCAGG,+,0.00),4124(GTTGGCAA,-,0.00)	2269(GTGGCCGACTTCCAGG,-,0.00),3614(GGGGGCAGGATGCCAG,+,0.00),3615(GGGGCAGGATGCCAGC,-,0.00),5017(ACAGGCAGGAAGCCAA,+,0.00),5018(CAGGCAGGAAGCCAAA,-,0.00),5840(ACAGGCTCTGAGCCAG,+,0.00),5841(CAGGCTCTGAGCCAGC,-,0.00)	1442(CTATTTCTGG,-,0.00)	n/a
Prep	1074	chr10	45069586	45071538	3346	0.588088	0.000102351		1375(CTCAGGTGGC,-,0.00),1409(GCCAGGTGGT,-,0.00)	21(ACAGAAGGTCAA,-,0.00),734(CTGACCTTCGTT,+,0.00),951(GCCCAAGGACAT,-,0.00)			23(AGAAGGTCAA,-,0.00),734(CTGACCTTCG,+,0.00)		394(CTGCCAGA,+,0.00)		231(CTATTCATAG,-,0.00)	n/a
Stard13	1171	chr5	151173737	151176144	15253	-0.309055	0.00010255		2224(TCCACCTGCA,+,0.00)		1305(ACTTTTTATGGA,+,0.00)	2223(GTCCACCTGCAA,+,0.00)			944(TCTGGCAA,-,0.00),945(CTGGCAAA,+,0.00),971(GTTGGCAG,-,0.00),1427(TCTGGCAA,-,0.00),1428(CTGGCAAG,+,0.00),2304(CTTGGCAC,-,0.00)			n/a
Stard13	1793	chr5	151165629	151167144	23807	-0.309055	0.00010255		11(GGCAGGTGCA,-,0.00)		420(CCCATAAATACC,-,0.00)	10(AGGCAGGTGCAC,-,0.00)			378(GCTGGCAG,-,0.00),379(CTGGCAGC,+,0.00)	840(CATGGAATGCTGCCCG,+,0.00),841(ATGGAATGCTGCCCGG,-,0.00)		n/a
Vldlr	1769	chr19	27214952	27220133	522	-0.369594	0.000109224		689(ATCAGGTGTA,-,0.00),1130(AACAGGTGAA,-,0.00),3234(GCCAGGTGCC,-,0.00),3764(AGCAGGTGAT,-,0.00),4564(ATCAGGTGCT,-,0.00)	1014(AACCAAGGTGAC,-,0.00)	1501(GTTATTTTAGTC,+,0.00),3907(GCTCTAAATAGT,-,0.00)		1016(CCAAGGTGAC,-,0.00)		1467(GCTGGCAA,-,0.00),1822(CTGCCAGC,+,0.00),1849(GTGGCAAG,+,0.00),3109(CTGCCAGG,+,0.00),3864(CTTGCCAA,-,0.00),3865(TTGCCAAC,+,0.00)		3908(CTCTAAATAG,+,0.00)	n/a
Vldlr	1019	chr19	27076145	27077963	-139430	-0.369594	0.000109224	1008(GCCAAAAATATC,+,0.00),1056(TCTATTTCTGGC,-,0.00),1758(CCTATAAATAGA,+,0.00)	1524(CACAGGTGCC,-,0.00)		1008(GCCAAAAATATC,-,0.00),1056(TCTATTTCTGGC,+,0.00),1758(CCTATAAATAGA,-,0.00)			1008(GCCAAAAATATC,-,0.00),1056(TCTATTTCTGGC,+,0.00),1758(CCTATAAATAGA,-,0.00)	636(TTTGCCAA,-,0.00),637(TTGCCAAA,+,0.00),858(TCTGGCAG,-,0.00)		1057(CTATTTCTGG,-,0.00),1759(CTATAAATAG,+,0.00)	n/a
Tnnt2	2379	chr1	135833028	135848904	105	-0.294653	0.000110921	1538(GTTATTTTTAAC,-,0.00),3127(GTTTTAAATAGC,+,0.00),11098(GCCAGAAATAGC,+,0.00),11724(GATGAAAATAGA,+,0.00)	1030(GGCAGGTGAC,-,0.00),1177(ATCAGGTGCA,-,0.00),3210(GGCACCTGCC,+,0.00),3968(GGCAGGTGGG,-,0.00),4019(AGCAGGTGGG,-,0.00),4880(TTCACCTGGC,+,0.00),6588(GTCAGGTGGC,-,0.00),6603(GTCACCTGTA,+,0.00),6649(TGCACCTGAA,+,0.00),7677(TTCAGGTGTC,-,0.00),7799(CTCACCTGCA,+,0.00),9011(GGCAGGTGGG,-,0.00),9541(TCCAGGTGCT,-,0.00),10959(CCCACCTGCT,+,0.00),12670(AACAGGTGCT,-,0.00),13140(CACACCTGAC,+,0.00),13723(CCCAGG…	2433(ATGTCCTTCAGA,+,0.00),4349(CTGACCTCTAGG,+,0.00),4529(GCTGAAGGACAG,-,0.00),5211(CGTGGAGGTCAT,-,0.00),6109(ATGACCTTTCCA,+,0.00),8966(CTGACCTTCTCT,+,0.00),11945(CAGGAAGGTCAT,-,0.00),13532(GTCACCTTCATG,+,0.00)	1538(GTTATTTTTAAC,+,0.00),3127(GTTTTAAATAGC,-,0.00),3216(TGCCAAAATAGC,-,0.00),8027(GCTCTAATTAGC,-,0.00),11098(GCCAGAAATAGC,-,0.00),11724(GATGAAAATAGA,-,0.00),12144(GCCAAATTTAGG,-,0.00)	3209(GGGCACCTGCCA,+,0.00),3967(AGGCAGGTGGGG,-,0.00),4018(GAGCAGGTGGGA,-,0.00),9010(GGGCAGGTGGGG,-,0.00),10958(TCCCACCTGCTC,+,0.00),12669(CAACAGGTGCTT,-,0.00),15164(TGCCACCTGCCT,+,0.00)	4349(CTGACCTCTA,+,0.00),5213(TGGAGGTCAT,-,0.00),6109(ATGACCTTTC,+,0.00),8754(GAAAGGTCAT,-,0.00),8966(CTGACCTTCT,+,0.00),11947(GGAAGGTCAT,-,0.00),13532(GTCACCTTCA,+,0.00),14466(TGGAGGTCAG,-,0.00)	1538(GTTATTTTTAAC,+,0.00),11098(GCCAGAAATAGC,-,0.00),11724(GATGAAAATAGA,-,0.00)	1085(CTTGGCAA,-,0.00),1086(TTGGCAAG,+,0.00),1600(GCTGCCAA,-,0.00),1601(CTGCCAAG,+,0.00),2072(GCTGGCAG,-,0.00),2073(CTGGCAGC,+,0.00),2715(CTGCCAGA,+,0.00),3214(CCTGCCAA,-,0.00),3215(CTGCCAAA,+,0.00),4169(CCTGCCAG,-,0.00),8165(CTGCCAAC,+,0.00),8590(CTGGCAGG,+,0.00),9443(TTTGGCAA,-,0.00),9444(TTGGCAAA,+,0.00),10554(GTTGGCAG,-,0.00),10555(TTGGCAGG,+,0.00),10676(GCTGCCAG,-,0.00),10677(CTGCCAGG,+,0.00)…	9232(CCTGGCTAAGTTCCAT,+,0.00),9233(CTGGCTAAGTTCCATC,-,0.00),13307(CTTGGAATTATGCCCA,+,0.00),13308(TTGGAATTATGCCCAC,-,0.00),15154(CTTGGGCCCCTGCCAC,+,0.00)	11099(CCAGAAATAG,+,0.00),11725(ATGAAAATAG,+,0.00)	n/a
Ppp3cc	639	chr14	70307945	70309757	-19354	-0.411368	0.000114874	1210(AATGAAAATAGC,+,0.00)	55(TACACCTGTC,+,0.00),995(CTCAGGTGGT,-,0.00),1480(GGCACCTGGC,+,0.00),1540(GGCAGGTGTA,-,0.00),1566(TACAGGTGGG,-,0.00)	178(TGAAAAGGTCAG,-,0.00)	1210(AATGAAAATAGC,-,0.00)	1539(AGGCAGGTGTAG,-,0.00)	180(AAAAGGTCAG,-,0.00),1042(ATGACCTCGC,+,0.00)		774(GCTGCCAG,-,0.00),775(CTGCCAGC,+,0.00),1484(CCTGGCAA,-,0.00),1485(CTGGCAAG,+,0.00)	770(AGTGGCTGCCAGCCAG,+,0.00),771(GTGGCTGCCAGCCAGG,-,0.00)	1211(ATGAAAATAG,+,0.00)	n/a
Ppp3cc	1070	chr14	70303460	70304991	-14728	-0.411368	0.000114874	21(TTTATTTATAGA,-,0.00)	95(AACACCTGAG,+,0.00),263(CCCAGGTGAA,-,0.00),630(CCCACCTGTG,+,0.00)	549(AAAGAAGGTCAA,-,0.00)	21(TTTATTTATAGA,+,0.00)		551(AGAAGGTCAA,-,0.00)	21(TTTATTTATAGA,+,0.00)	592(GTTGCCAA,-,0.00)			n/a
N4bp2	1032	chr5	65755330	65756759	-7477	-0.351279	0.000114893	818(ACTATTTTGGGA,-,0.00)	41(GGCAGGTGGA,-,0.00),1085(CTCAGGTGCC,-,0.00)	621(TACCAAGGTCAA,-,0.00),972(ATGTCCTTGGAG,+,0.00)	818(ACTATTTTGGGA,+,0.00)	40(AGGCAGGTGGAT,-,0.00)	623(CCAAGGTCAA,-,0.00)		754(TTTGCCAA,-,0.00),755(TTGCCAAG,+,0.00),1090(GTGCCAAG,+,0.00)	650(GAGGGCACAGGGCCAG,+,0.00),651(AGGGCACAGGGCCAGT,-,0.00)	819(CTATTTTGGG,-,0.00)	ERR-activated
Kifc3	2060	chr8	95208965	95210565	-67225	-0.579336	0.000121759	1118(GATATTTTTAGC,-,0.00)	1057(GTCACCTGCT,+,0.00)		694(TCCACAAATAGG,-,0.00),1118(GATATTTTTAGC,+,0.00)			1118(GATATTTTTAGC,+,0.00)	1505(CCTGGCAG,-,0.00)		695(CCACAAATAG,+,0.00)	ERR-activated
Kifc3	743	chr8	95213898	95215714	-72266	-0.579336	0.000121759	517(CCTAAAAATACC,+,0.00),621(GCTATTTCTGTC,-,0.00)	132(AGCACCTGCA,+,0.00),894(TACAGGTGTG,-,0.00),1516(CTCACCTGCT,+,0.00)	1147(TTGACCTTGGTC,+,0.00),1588(TGTCAAGGTCAG,-,0.00)	517(CCTAAAAATACC,-,0.00),621(GCTATTTCTGTC,+,0.00)	131(AAGCACCTGCAG,+,0.00)	1147(TTGACCTTGG,+,0.00),1590(TCAAGGTCAG,-,0.00)	517(CCTAAAAATACC,-,0.00),621(GCTATTTCTGTC,+,0.00)	35(CTGCCAGG,+,0.00),541(GTTGCCAA,-,0.00),542(TTGCCAAG,+,0.00)		518(CTAAAAATAC,+,0.00)	ERR-activated
Stxbp3	1966	chr3	108805133	108806265	34803	-0.392433	0.000123823			465(AGTCAAGGTCAA,-,0.00)	219(AGTATTTTTGGA,+,0.00)		467(TCAAGGTCAA,-,0.00)		516(CTTGGCAC,-,0.00)		220(GTATTTTTGG,-,0.00)	n/a
Stxbp3	2179	chr3	108843777	108844651	-3712	-0.392433	0.000123823	598(TTTATTTTTAGT,-,0.00)	91(TTCACCTGGT,+,0.00)	327(TGTCAAGGTCAC,-,0.00),777(GTGACCCTGGGC,+,0.00)	598(TTTATTTTTAGT,+,0.00)		329(TCAAGGTCAC,-,0.00)	598(TTTATTTTTAGT,+,0.00)	557(GCTGGCAG,-,0.00),558(CTGGCAGC,+,0.00)		599(TTATTTTTAG,-,0.00)	n/a
Kif13a	562	chr13	46916290	46920028	11559	-0.290662	0.000126406		150(CACAGGTGCC,-,0.00),645(CACAGGTGCC,-,0.00)		221(GCTAGAAATGGA,-,0.00),2172(GCCCAAAACAGC,-,0.00)	149(GCACAGGTGCCT,-,0.00)			650(GTGCCAGG,+,0.00),2670(GTGCCAAC,+,0.00),3316(GCTGGCAA,-,0.00),3317(CTGGCAAG,+,0.00)			n/a
Kif13a	1087	chr13	46840444	46843525	87734	-0.290662	0.000126406	1925(GTTATTTCTAGA,-,0.00)	1448(AGCACCTGGA,+,0.00),1665(TACACCTGGA,+,0.00),2159(AGCACCTGGG,+,0.00)	1060(TTGACCTTGAGG,+,0.00)	1925(GTTATTTCTAGA,+,0.00)		1060(TTGACCTTGA,+,0.00)		186(CCTGGCAG,-,0.00),1305(GCTGGCAG,-,0.00),1306(CTGGCAGG,+,0.00),1421(CTTGGCAG,-,0.00),1422(TTGGCAGG,+,0.00)	1953(CAGGGAAGAGAGCCAA,+,0.00),1954(AGGGAAGAGAGCCAAG,-,0.00)		n/a
Kif13a	1360	chr13	46920950	46922408	8039	-0.290662	0.000126406								892(CCTGCCAG,-,0.00),893(CTGCCAGG,+,0.00)	801(TCAGGAACTCAGCCAA,+,0.00),802(CAGGAACTCAGCCAAG,-,0.00)		n/a
Kif13a	2896	chr13	46908652	46913765	18510	-0.290662	0.000126406	421(ATTAAAAATAAA,+,0.00)	174(AACACCTGAA,+,0.00),743(GTCACCTGGC,+,0.00),2204(TGCAGGTGAT,-,0.00),4433(CACACCTGGG,+,0.00),4891(ATCACCTGGA,+,0.00),4937(CACAGGTGCC,-,0.00)	717(ACCCAAGGTCAC,-,0.00),736(CGGCAAGGTCAC,-,0.00),2349(CCCGGAGGTCAG,-,0.00),2529(GTGACCTTTTGG,+,0.00),3500(ACCCAAGGTCAC,-,0.00),5024(ATGAAAGGTCAT,-,0.00)	3468(GCTAATTTAAGG,+,0.00)	4936(CCACAGGTGCCA,-,0.00)	719(CCAAGGTCAC,-,0.00),738(GCAAGGTCAC,-,0.00),2529(GTGACCTTTT,+,0.00),3502(CCAAGGTCAC,-,0.00),3726(CCAAGGTGAG,-,0.00),5026(GAAAGGTCAT,-,0.00)		76(TTTGGCAG,-,0.00),98(TTTGGCAA,-,0.00),99(TTGGCAAA,+,0.00),2514(CCTGCCAA,-,0.00),2515(CTGCCAAA,+,0.00),2682(GTGCCAAA,+,0.00),3009(CTGCCAGC,+,0.00),3251(GCTGCCAA,-,0.00),3252(CTGCCAAC,+,0.00),4877(TCTGGCAG,-,0.00),4878(CTGGCAGC,+,0.00),4942(GTGCCAGC,+,0.00)			n/a
Nudt4	2748	chr10	95725065	95726642	-161707	-0.502495	0.000126577	860(TTTATTTTTAAC,-,0.00),905(TTTAAAAATAGC,+,0.00)	1398(TGCAGGTGGG,-,0.00)		905(TTTAAAAATAGC,-,0.00)	1397(ATGCAGGTGGGG,-,0.00)		860(TTTATTTTTAAC,+,0.00),905(TTTAAAAATAGC,-,0.00)	219(CTGCCAAC,+,0.00),1475(GTGCCAGG,+,0.00)	991(ACTGGACCTTTGCCCA,+,0.00),992(CTGGACCTTTGCCCAT,-,0.00)	906(TTAAAAATAG,+,0.00)	n/a
Oaz2	2610	chr9	65724076	65726865	48922	-0.279998	0.000128368		1496(ATCACCTGTA,+,0.00),2251(TCCAGGTGAG,-,0.00)	1175(ATGACCTCTAGA,+,0.00)			1175(ATGACCTCTA,+,0.00)		482(CCTGGCAG,-,0.00),483(CTGGCAGG,+,0.00),670(CTTGGCAG,-,0.00),1070(GTTGCCAA,-,0.00),1071(TTGCCAAG,+,0.00),2262(GTTGCCAA,-,0.00),2263(TTGCCAAA,+,0.00)	1063(AGGGCTAGTTGCCAAG,-,0.00),1595(GATGGCTGTGAGCCAC,+,0.00)		n/a
Oaz2	2384	chr9	65734128	65735567	58299	-0.279998	0.000128368			630(CACAGAGGTCAC,-,0.00)			632(CAGAGGTCAC,-,0.00)		1029(GCTGGCAA,-,0.00),1030(CTGGCAAG,+,0.00)			n/a
Apmap	932	chr2	150600318	150602614	7101	-0.375342	0.000132093	45(GCCAGAAATAAA,+,0.00),1466(TTTATTTTTGAC,-,0.00),2094(TCTTAAAATAAC,+,0.00)	534(GACAGGTGGG,-,0.00)	6(CAAGAAGGTCAT,-,0.00),162(CTGCAAGGTCAC,-,0.00)	45(GCCAGAAATAAA,-,0.00),958(GCTATCTCTGGA,+,0.00),1466(TTTATTTTTGAC,+,0.00),2094(TCTTAAAATAAC,-,0.00)	533(AGACAGGTGGGG,-,0.00)	8(AGAAGGTCAT,-,0.00),164(GCAAGGTCAC,-,0.00)	1466(TTTATTTTTGAC,+,0.00)	43(CTGCCAGA,+,0.00),206(TTTGGCAA,-,0.00),215(CTTGGCAG,-,0.00),578(CCTGCCAA,-,0.00),579(CTGCCAAC,+,0.00),1182(TTGCCAAG,+,0.00),2056(GCTGCCAG,-,0.00),2057(CTGCCAGA,+,0.00)			n/a
Sorbs1	2347	chr19	40466535	40470520	-17129	0.470488	0.00013358	1447(GCCATAAATAGA,+,0.00),2309(GTTATTTTTAAA,-,0.00),3059(TCCATATATAGA,+,0.00),3692(TTTATTTTTAAT,-,0.00)	618(CGCAGGTGCC,-,0.00),1173(TCCACCTGAT,+,0.00),3595(GTCAGGTGTT,-,0.00)	1811(TCCCAAGGTGAC,-,0.00),2086(CCGAAAGGTCAG,-,0.00),2857(CCACAAGGGCAG,-,0.00)	993(CCTTAAAATAGG,-,0.00),1447(GCCATAAATAGA,-,0.00),2309(GTTATTTTTAAA,+,0.00),3059(TCCATATATAGA,-,0.00)	617(GCGCAGGTGCCC,-,0.00)	1813(CCAAGGTGAC,-,0.00),2088(GAAAGGTCAG,-,0.00),2963(TTAAGGTCAT,-,0.00)	1447(GCCATAAATAGA,-,0.00)	1189(CCTGCCAG,-,0.00),1190(CTGCCAGA,+,0.00),1970(TTGGCAGG,+,0.00),2293(GTGGCAAG,+,0.00)	1405(CTGGCACGAGCCCCAG,-,0.00),1704(CCTGGCATCTTCCCAC,+,0.00),3359(ATTGGCTTTATCCCAG,+,0.00),3360(TTGGCTTTATCCCAGT,-,0.00)	994(CTTAAAATAG,+,0.00),1448(CCATAAATAG,+,0.00)	n/a
Sorbs1	2810	chr19	40338653	40340663	62652	0.470488	0.00013358		304(ATCACCTGTC,+,0.00)	1054(TTAAAAGGTCAT,-,0.00)	473(CCCACAAATAGG,-,0.00),1006(CCCCCAAATAGC,-,0.00),1723(TCTATTCTAGGT,+,0.00)		1056(AAAAGGTCAT,-,0.00),1807(GTGACCGTGA,+,0.00)		1460(CTTGGCAG,-,0.00)		474(CCACAAATAG,+,0.00),1007(CCCCAAATAG,+,0.00),1724(CTATTCTAGG,-,0.00)	n/a
Sorbs1	253	chr19	40486304	40506702	17233	0.470488	0.00013358	8514(CCTTAAAATAGC,+,0.00),9276(ACCAAAATTAGC,+,0.00),12675(GTTAAAAATAAA,+,0.00),12725(ACTTAAAATAAA,+,0.00),19169(ATCAAAAATAGA,+,0.00),20068(TCTAAAAATAAT,+,0.00)	1502(TGCACCTGGC,+,0.00),2049(ACCACCTGTT,+,0.00),3587(AGCACCTGTG,+,0.00),3935(GACAGGTGTG,-,0.00),5548(GGCACCTGAG,+,0.00),7027(ATCACCTGCC,+,0.00),7687(CCCACCTGCC,+,0.00),8323(CCCACCTGTT,+,0.00),10255(ACCACCTGCA,+,0.00),10494(GGCACCTGCC,+,0.00),11991(AGCACCTGCT,+,0.00),12815(GCCACCTGTG,+,0.00),12894(TTCAGGTGAG,-,0.00),13080(CACACCTGCC,+,0.00),15140(TTCACCTGGC,+,0.00),17353(AACACCTGAC,+,0.00),18379(C…	180(CTGACCTTTGAC,+,0.00),187(TTGACCTCTACC,+,0.00),4694(GTAAAAGGTCAA,-,0.00),7950(CTGACCTTGATG,+,0.00),8294(TTGACCTTTCCC,+,0.00),10246(CTGACCTCTACC,+,0.00),10487(CTTAAAGGGCAC,-,0.00),11365(CGTAGAGGGCAC,-,0.00),12426(CTGACCTCCAAC,+,0.00),12474(CCTCAAGGGCAA,-,0.00),12779(AATCAAGGGCAT,-,0.00),13837(CTCAAAGGTCAG,-,0.00),13925(GCAGAAGGGCAA,-,0.00),16906(GTGACCTCTGGA,+,0.00)	62(GCCATTCTTGGC,+,0.00),5911(TCCCCAAATAGT,-,0.00),8278(TCTATTTCTGTG,+,0.00),8514(CCTTAAAATAGC,-,0.00),9276(ACCAAAATTAGC,-,0.00),10820(TCCAAAATTAGG,-,0.00),11706(ACTATAAATAAG,-,0.00),12725(ACTTAAAATAAA,-,0.00),12904(CACTTAAATAGC,-,0.00),14195(GCCATTTATAGG,+,0.00),15176(TCTATTTGAAGA,+,0.00),19169(ATCAAAAATAGA,-,0.00),20068(TCTAAAAATAAT,-,0.00)	2048(GACCACCTGTTC,+,0.00),3934(TGACAGGTGTGG,-,0.00),7686(ACCCACCTGCCT,+,0.00),8322(TCCCACCTGTTC,+,0.00),10254(TACCACCTGCAA,+,0.00),10493(GGGCACCTGCCT,+,0.00),11990(TAGCACCTGCTG,+,0.00),12814(AGCCACCTGTGG,+,0.00),13079(TCACACCTGCCA,+,0.00)	180(CTGACCTTTG,+,0.00),187(TTGACCTCTA,+,0.00),4696(AAAAGGTCAA,-,0.00),7950(CTGACCTTGA,+,0.00),8294(TTGACCTTTC,+,0.00),10246(CTGACCTCTA,+,0.00),12426(CTGACCTCCA,+,0.00),12476(TCAAGGGCAA,-,0.00),12781(TCAAGGGCAT,-,0.00),13839(CAAAGGTCAG,-,0.00),16906(GTGACCTCTG,+,0.00)	8514(CCTTAAAATAGC,-,0.00),12675(GTTAAAAATAAA,-,0.00),20068(TCTAAAAATAAT,-,0.00)	268(CTGCCAAC,+,0.00),1506(CCTGGCAC,-,0.00),2010(CCTGGCAC,-,0.00),2269(TCTGGCAA,-,0.00),2270(CTGGCAAG,+,0.00),3617(CTTGCCAG,-,0.00),3891(CTGCCAGC,+,0.00),5054(CCTGGCAA,-,0.00),5801(GTGCCAAA,+,0.00),6789(GTGCCAGG,+,0.00),7005(CTGCCAGC,+,0.00),7180(CTGGCAGG,+,0.00),7643(CCTGGCAC,-,0.00),8702(GTGCCAGG,+,0.00),10331(CTGCCAAG,+,0.00),12971(GCTGGCAG,-,0.00),12972(CTGGCAGC,+,0.00),13084(CCTGCCAG,-,0.00),…	1506(CCTGGCACGCTTCCCA,+,0.00),1507(CTGGCACGCTTCCCAC,-,0.00),10322(TCTGTCAAACTGCCAA,+,0.00),10323(CTGTCAAACTGCCAAG,-,0.00),10776(TTGGATTTGGGCCCAG,-,0.00)	5912(CCCCAAATAG,+,0.00),7490(CCTAAAATAC,+,0.00),8515(CTTAAAATAG,+,0.00),9277(CCAAAATTAG,+,0.00),10821(CCAAAATTAG,+,0.00),15177(CTATTTGAAG,-,0.00),19170(TCAAAAATAG,+,0.00),20069(CTAAAAATAA,+,0.00)	n/a
Trim2	466	chr3	84227954	84231863	-9031	-0.429257	0.000134917	1784(GATTAAAATAGA,+,0.00),3609(AATAAAAATAAA,+,0.00)	2013(AACAGGTGGG,-,0.00)	2854(CTGACCTTGGAG,+,0.00),3439(GTGACCTCCTGC,+,0.00),3506(TGTGGAGGGCAC,-,0.00)	1619(CCTAATTTGGGG,+,0.00),1784(GATTAAAATAGA,-,0.00)	2012(TAACAGGTGGGT,-,0.00)	2854(CTGACCTTGG,+,0.00)	1784(GATTAAAATAGA,-,0.00)	554(GCTGGCAC,-,0.00),2959(CCTGGCAC,-,0.00),3233(GCTGGCAA,-,0.00),3234(CTGGCAAA,+,0.00)	3182(CTGGGCCTCGGGCCAA,+,0.00),3183(TGGGCCTCGGGCCAAG,-,0.00)	1785(ATTAAAATAG,+,0.00)	n/a
Scube1	2130	chr15	83676106	83677055	48459	-0.56146	0.000136093		250(ACCACCTGTG,+,0.00),815(TGCAGGTGTG,-,0.00)	709(CTGACCTTTAGG,+,0.00)		249(GACCACCTGTGA,+,0.00),814(ATGCAGGTGTGT,-,0.00)	709(CTGACCTTTA,+,0.00)		438(GCTGCCAG,-,0.00),439(CTGCCAGA,+,0.00),609(GTTGGCAG,-,0.00),896(GCTGGCAG,-,0.00),897(CTGGCAGC,+,0.00)			n/a
Elfn2	2027	chr15	78675417	78676859	41975	-4.43303	0.000139855		1134(TGCAGGTGCA,-,0.00),1146(CACAGGTGTG,-,0.00)			1133(GTGCAGGTGCAC,-,0.00)			1230(GCTGGCAC,-,0.00),1320(GTGGCAAG,+,0.00)			n/a
Pan2	2638	chr10	128309902	128311087	7159	-0.324212	0.000148797		808(ACCACCTGTG,+,0.00),894(ACCAGGTGTG,-,0.00)			807(CACCACCTGTGG,+,0.00)			586(GCTGCCAA,-,0.00),587(CTGCCAAC,+,0.00)	504(TCTGGACTGGAGCCAG,+,0.00),505(CTGGACTGGAGCCAGG,-,0.00),578(ACTGGCCTGCTGCCAA,+,0.00),579(CTGGCCTGCTGCCAAC,-,0.00)		n/a
Lif	968	chr11	4291190	4304408	31003	1.05917	0.000160835	5409(TCTATTTAAAGC,-,0.00),7138(TTTATTTTTATT,-,0.00)	2473(AGCAGGTGCT,-,0.00),3042(CCCACCTGCT,+,0.00),4318(GGCACCTGAT,+,0.00),4330(TGCAGGTGTG,-,0.00),5593(GGCAGGTGCC,-,0.00),7385(CCCACCTGCG,+,0.00),8118(TGCACCTGCC,+,0.00),8434(TTCAGGTGTC,-,0.00),9301(CACACCTGTC,+,0.00),10078(GGCAGGTGCC,-,0.00),11082(TCCACCTGTC,+,0.00),11994(CTCAGGTGTC,-,0.00)	2561(CTGACCTTCAGC,+,0.00),5440(TTGACCTTGCAG,+,0.00),5998(CCGACCTTGACC,+,0.00),7995(TTGCCCTTTGCT,+,0.00),10809(ATGACCTTGAAC,+,0.00),13048(ATGACCTTGTTT,+,0.00)	296(GTTATTTCAGGA,+,0.00),1774(CCTTTTTATAGC,+,0.00),5161(GTCATTTTTAGA,+,0.00),5409(TCTATTTAAAGC,+,0.00),12918(TCCTTAAATAAA,-,0.00)	2472(GAGCAGGTGCTG,-,0.00),3041(TCCCACCTGCTC,+,0.00),4329(ATGCAGGTGTGA,-,0.00),5592(GGGCAGGTGCCT,-,0.00),7384(TCCCACCTGCGG,+,0.00),8117(GTGCACCTGCCA,+,0.00),9300(TCACACCTGTCC,+,0.00),10077(AGGCAGGTGCCC,-,0.00)	2561(CTGACCTTCA,+,0.00),5440(TTGACCTTGC,+,0.00),5998(CCGACCTTGA,+,0.00),6004(TTGACCTCTA,+,0.00),10809(ATGACCTTGA,+,0.00),12605(TTAAGGTCAT,-,0.00),13048(ATGACCTTGT,+,0.00)	5409(TCTATTTAAAGC,+,0.00)	56(GCTGGCAC,-,0.00),241(GTGGCAAG,+,0.00),528(GTTGGCAG,-,0.00),579(GCTGGCAA,-,0.00),580(CTGGCAAA,+,0.00),656(GCTGCCAG,-,0.00),657(CTGCCAGG,+,0.00),750(CCTGGCAA,-,0.00),751(CTGGCAAG,+,0.00),769(TCTGGCAG,-,0.00),791(CTGCCAGA,+,0.00),1002(CCTGCCAA,-,0.00),1003(CTGCCAAA,+,0.00),2236(CTTGCCAG,-,0.00),2237(TTGCCAGC,+,0.00),2615(CTGCCAGG,+,0.00),2787(CCTGGCAC,-,0.00),3113(CTGGCAAC,+,0.00),4315(CTTGGCAC,-…	1307(CTTGGCCCTGCTCCAA,+,0.00),1308(TTGGCCCTGCTCCAAG,-,0.00),3887(CTGGGAGGGGTCCAAG,-,0.00),12278(CAGGCCTGCAGCCAAG,-,0.00)	5410(CTATTTAAAG,-,0.00)	n/a
Dusp4	1329	chr8	34848483	34849598	41430	0.933715	0.000165179			691(CTGACCTTCCTG,+,0.00)			691(CTGACCTTCC,+,0.00)		199(GCTGGCAG,-,0.00),200(CTGGCAGC,+,0.00)	563(CCAGGAAGAATGCCAA,+,0.00),564(CAGGAAGAATGCCAAC,-,0.00)		n/a
Col28a1	2664	chr6	8093407	8095998	97915	-1.13539	0.000166751	778(ACCTAAAATAGC,+,0.00)	930(TCCAGGTGAC,-,0.00),1260(ACCAGGTGCA,-,0.00)		778(ACCTAAAATAGC,-,0.00)		120(TAGAGGTCAG,-,0.00)		1161(CCTGCCAA,-,0.00),1162(CTGCCAAG,+,0.00)	1608(GTTGGCTCAGTGACAA,+,0.00),1609(TTGGCTCAGTGACAAA,-,0.00)	779(CCTAAAATAG,+,0.00)	n/a
Cmtm8	406	chr9	114817186	114820021	25549	-0.545916	0.00019501		332(CACAGGTGAG,-,0.00),868(ATCAGGTGCC,-,0.00),2005(CACAGGTGCC,-,0.00)	1981(TACCAAGGTGAC,-,0.00)	979(CCTATTTCAGGA,+,0.00),1091(GGCAAAAATGGC,-,0.00)		1983(CCAAGGTGAC,-,0.00)		1866(CTGCCAGC,+,0.00)	2030(GCAGGCTGCAGGCCAA,+,0.00)	980(CTATTTCAGG,-,0.00)	ERR-activated
Btbd6	2029	chr12	112968900	112970476	-6794	-0.405731	0.000198522		1192(GCCACCTGCT,+,0.00)			1191(AGCCACCTGCTT,+,0.00)			933(GCTGGCAG,-,0.00),934(CTGGCAGC,+,0.00)	859(TCTGGCCCTCTGCCCT,+,0.00),860(CTGGCCCTCTGCCCTC,-,0.00)		n/a
Btbd6	1690	chr12	112975827	112977756	228	-0.405731	0.000198522		382(AACAGGTGTA,-,0.00),1400(CTCAGGTGGT,-,0.00)	392(CTGCCCTTGACT,+,0.00)		381(TAACAGGTGTAC,-,0.00)	392(CTGCCCTTGA,+,0.00)		259(CTGGCAAA,+,0.00),1051(CCTGGCAC,-,0.00),1090(CTTGCCAG,-,0.00),1091(TTGCCAGA,+,0.00),1296(GCTGCCAG,-,0.00),1297(CTGCCAGG,+,0.00),1720(CTTGCCAC,-,0.00)	1051(CCTGGCACCCGCCCCG,+,0.00)		n/a
Btbd6	572	chr12	112961168	112962831	-14483	-0.405731	0.000198522	1237(ACTATTTCTGGT,-,0.00)	383(ACCACCTGCC,+,0.00),1596(GGCACCTGCT,+,0.00)	1572(GTCACCTTGGCA,+,0.00)	1237(ACTATTTCTGGT,+,0.00)	382(TACCACCTGCCT,+,0.00),1595(CGGCACCTGCTA,+,0.00)	1572(GTCACCTTGG,+,0.00)		491(CCTGCCAA,-,0.00),492(CTGCCAAG,+,0.00),753(GCTGGCAG,-,0.00),754(CTGGCAGC,+,0.00),1006(GCTGCCAA,-,0.00),1007(CTGCCAAA,+,0.00),1282(GCTGGCAC,-,0.00),1577(CTTGGCAG,-,0.00),1578(TTGGCAGC,+,0.00)	446(CCTGGAGCCCAGCCAG,+,0.00)	1238(CTATTTCTGG,-,0.00)	n/a
Slc25a13	2086	chr6	6182929	6187072	32173	-0.342863	0.000198948		778(TCCACCTGCA,+,0.00),2981(ACCAGGTGTC,-,0.00)	496(CTGACCTTGGAA,+,0.00),556(CTGACCTTTGAC,+,0.00),1844(TCCGAAGGTCAG,-,0.00),2134(GGTAGAGGTCAG,-,0.00),2672(TTGTCCTTGAAG,+,0.00)	664(GCTATTCCAGGC,+,0.00),997(ACTTTTTTTGGC,+,0.00),2363(TCTGTAAATAAC,-,0.00)	777(CTCCACCTGCAG,+,0.00)	496(CTGACCTTGG,+,0.00),556(CTGACCTTTG,+,0.00),1846(CGAAGGTCAG,-,0.00),2136(TAGAGGTCAG,-,0.00),2672(TTGTCCTTGA,+,0.00)		472(TTTGCCAA,-,0.00),1264(GTTGGCAA,-,0.00),1265(TTGGCAAA,+,0.00),3875(CTTGCCAG,-,0.00),3876(TTGCCAGG,+,0.00)			ERR-activated
Inpp5e	2493	chr2	26410644	26411754	-1980	-0.397976	0.000203831		1076(ATCACCTGGG,+,0.00)	527(TGTCAAGGTCAA,-,0.00)			529(TCAAGGTCAA,-,0.00)		452(GTGCCAAG,+,0.00)			n/a
Inpp5e	178	chr2	26398883	26400937	9217	-0.397976	0.000203831		34(CTCAGGTGCC,-,0.00),80(GCCAGGTGAG,-,0.00),92(TGCAGGTGCT,-,0.00),1148(CTCACCTGCA,+,0.00),1429(CCCACCTGGA,+,0.00),1487(TACAGGTGAA,-,0.00)	861(AGCCAAGGTCAA,-,0.00)	1064(GCTATTTCAGTC,+,0.00)	91(CTGCAGGTGCTT,-,0.00)	863(CCAAGGTCAA,-,0.00)		100(CTTGCCAC,-,0.00),121(GTGCCAGG,+,0.00),308(GTTGGCAG,-,0.00),309(TTGGCAGG,+,0.00),987(GTTGGCAC,-,0.00),1522(GTGCCAAA,+,0.00),1810(CCTGGCAA,-,0.00),1811(CTGGCAAG,+,0.00)	560(GTTGGAGGAGAGCCAG,+,0.00),561(TTGGAGGAGAGCCAGC,-,0.00)		n/a
Exoc3	1006	chr13	74244263	74246550	-36706	-0.246106	0.000211875		1073(AGCACCTGCC,+,0.00),1700(AGCAGGTGTG,-,0.00)	1270(TGTCAAGGTCAC,-,0.00)	429(GCTATTCTAGGC,+,0.00),1262(ATTATTTTTGTC,+,0.00),1584(GCTGTTTATAGA,+,0.00),1597(CCCACAAATAGT,-,0.00)	1072(AAGCACCTGCCA,+,0.00),1699(CAGCAGGTGTGG,-,0.00)	1272(TCAAGGTCAC,-,0.00)		598(CTTGCCAC,-,0.00),1920(CCTGGCAG,-,0.00),1921(CTGGCAGG,+,0.00)		430(CTATTCTAGG,-,0.00),1598(CCACAAATAG,+,0.00)	n/a
Zhx3	2126	chr2	160804790	160807508	66841	-0.338613	0.000212013	1661(GCTGAAAATAAA,+,0.00)		628(ACAAAAGGTCAG,-,0.00),1718(GTCACCTTCATC,+,0.00),2099(CTGACCTTCATA,+,0.00)	1661(GCTGAAAATAAA,-,0.00)		630(AAAAGGTCAG,-,0.00),1718(GTCACCTTCA,+,0.00),2099(CTGACCTTCA,+,0.00)		1625(GCTGCCAA,-,0.00),1626(CTGCCAAC,+,0.00)	1617(CCAGGCCAGCTGCCAA,+,0.00),1618(CAGGCCAGCTGCCAAC,-,0.00)		n/a
Retreg1	920	chr15	25939765	25946751	579	-0.369932	0.000240791	1194(TTTATTTTTAGC,-,0.00),3120(GCTAGAAATAAA,+,0.00),5999(GCTATTTAGGGA,-,0.00)	2393(AGCACCTGAC,+,0.00),2663(GGCACCTGAT,+,0.00),4250(CTCAGGTGTC,-,0.00),5240(CTCACCTGGT,+,0.00),6708(TGCAGGTGGC,-,0.00)	2031(TATAGAGGTCAC,-,0.00),3606(TTTCAAGGTCAA,-,0.00),4950(CTGCCCTTCGGT,+,0.00)	1194(TTTATTTTTAGC,+,0.00),2187(ACTATTTATGTA,+,0.00),2863(CCCGTAAATAGA,-,0.00),3120(GCTAGAAATAAA,-,0.00),5999(GCTATTTAGGGA,+,0.00)	6707(CTGCAGGTGGCT,-,0.00)	2033(TAGAGGTCAC,-,0.00),3608(TCAAGGTCAA,-,0.00)	1194(TTTATTTTTAGC,+,0.00),3120(GCTAGAAATAAA,-,0.00)	549(CCTGGCAG,-,0.00),1017(CTTGCCAG,-,0.00),1018(TTGCCAGG,+,0.00),1593(TTTGGCAA,-,0.00),1594(TTGGCAAG,+,0.00),1825(TCTGGCAG,-,0.00),2145(TTGCCAAA,+,0.00),2422(CTTGGCAC,-,0.00),2697(CTTGGCAG,-,0.00),3859(CCTGCCAG,-,0.00),3860(CTGCCAGG,+,0.00),4825(CTGGCAGG,+,0.00)		1195(TTATTTTTAG,-,0.00),2864(CCGTAAATAG,+,0.00),6000(CTATTTAGGG,-,0.00)	n/a
Micall1	1585	chr15	79107735	79116164	2966	-0.284855	0.000253265		68(TCCACCTGCC,+,0.00),1466(GCCACCTGAC,+,0.00),3231(CTCACCTGCT,+,0.00),3872(CCCACCTGAG,+,0.00),3895(TGCAGGTGTC,-,0.00),3911(GGCAGGTGTG,-,0.00),4468(CCCAGGTGAT,-,0.00),5380(CACAGGTGAC,-,0.00),5496(GTCACCTGGC,+,0.00),7599(CACACCTGTA,+,0.00),7719(CCCAGGTGAG,-,0.00)	237(ATTCAAGGTGAC,-,0.00),1884(CTGACCTCTAAG,+,0.00),5182(ACGAAAGGTCAT,-,0.00),6362(GTGACCTTCAGG,+,0.00),7430(GGCCAAGGTGAG,-,0.00)		67(ATCCACCTGCCT,+,0.00),3894(CTGCAGGTGTCC,-,0.00),3910(AGGCAGGTGTGA,-,0.00)	239(TCAAGGTGAC,-,0.00),1884(CTGACCTCTA,+,0.00),5184(GAAAGGTCAT,-,0.00),6362(GTGACCTTCA,+,0.00),7432(CCAAGGTGAG,-,0.00)		171(GCTGGCAA,-,0.00),172(CTGGCAAG,+,0.00),4189(CTGCCAAA,+,0.00),4228(GCTGCCAG,-,0.00),5682(GTGCCAGG,+,0.00),6345(CTGCCAGA,+,0.00),6551(GCTGCCAA,-,0.00),6552(CTGCCAAG,+,0.00),6586(GTTGGCAG,-,0.00),6587(TTGGCAGC,+,0.00),7226(CCTGCCAA,-,0.00)	4180(GTTGGGTGACTGCCAA,+,0.00),4181(TTGGGTGACTGCCAAA,-,0.00),7708(GTGGCAACATGCCCAG,-,0.00)	7881(CTGAGAATAG,+,0.00)	n/a
Micall1	2885	chr15	79119208	79127082	14162	-0.284855	0.000253265		237(GGCAGGTGAC,-,0.00),1636(TGCACCTGGT,+,0.00),2043(AACAGGTGCC,-,0.00),3316(AACACCTGCC,+,0.00),3657(CACACCTGCC,+,0.00),4159(GTCACCTGTC,+,0.00),4647(GTCAGGTGGT,-,0.00),5040(GGCACCTGGA,+,0.00),5456(CTCAGGTGGA,-,0.00),6158(GGCAGGTGGA,-,0.00),6995(GCCAGGTGGG,-,0.00),7152(TGCACCTGGC,+,0.00),7286(TCCACCTGCC,+,0.00),7415(GGCAGGTGGA,-,0.00)	242(GTGACCTCTGGG,+,0.00),1055(GTCCAAGGTTAC,-,0.00),1955(ATGCCCTTCGAG,+,0.00),3099(TTGCCCTTGCAG,+,0.00),4719(ATGACCTCCATG,+,0.00)		2042(CAACAGGTGCCC,-,0.00),3315(GAACACCTGCCT,+,0.00),3656(CCACACCTGCCC,+,0.00),6157(AGGCAGGTGGAG,-,0.00),7285(CTCCACCTGCCC,+,0.00),7414(AGGCAGGTGGAT,-,0.00)	242(GTGACCTCTG,+,0.00),1057(CCAAGGTTAC,-,0.00),1083(GTCACCTTGC,+,0.00),4719(ATGACCTCCA,+,0.00)		758(GTGCCAGC,+,0.00),765(CCTGCCAG,-,0.00),766(CTGCCAGC,+,0.00),3023(TCTGGCAA,-,0.00),3024(CTGGCAAG,+,0.00),4103(CTGCCAGC,+,0.00),4700(GTTGGCAG,-,0.00),4701(TTGGCAGC,+,0.00),6834(TTTGGCAC,-,0.00),7156(CCTGGCAG,-,0.00)	3558(CAGGCTCCAGGCCAGC,-,0.00),6202(TCGGGAACTGAGCCAG,+,0.00),6203(CGGGAACTGAGCCAGA,-,0.00),7585(TCTGGCCTCTTGCCCA,+,0.00),7586(CTGGCCTCTTGCCCAT,-,0.00)		n/a
AU040320	2021	chr4	126828556	126829437	75226	-0.359896	0.000259767			265(ATTCAAGGTGAC,-,0.00)			267(TCAAGGTGAC,-,0.00)			199(TCTGGCCCCTTGCCAT,+,0.00),200(CTGGCCCCTTGCCATT,-,0.00)		n/a
Plcg1	1416	chr2	160699341	160701145	-31067	-0.262923	0.000266405	1434(TCTATTTTTATT,-,0.00)		840(AGCCAAGGTGAT,-,0.00)	1434(TCTATTTTTATT,+,0.00)		842(CCAAGGTGAT,-,0.00)	1434(TCTATTTTTATT,+,0.00)	625(CTGGCAAG,+,0.00),1621(GCTGGCAA,-,0.00),1622(CTGGCAAC,+,0.00)		1435(CTATTTTTAT,-,0.00)	ERR-activated
Bmper	905	chr9	23394544	23397848	173120	-0.59354	0.000267417	1736(CCTGAAAATAGC,+,0.00)	319(GCCACCTGGT,+,0.00)		1736(CCTGAAAATAGC,-,0.00),2446(CCTAGAAATAAA,-,0.00)		1238(GTGACCTTAG,+,0.00)	1736(CCTGAAAATAGC,-,0.00)	231(CTGGCAGG,+,0.00),3052(GCTGGCAA,-,0.00)		1156(ATTAAAATAG,+,0.00),1737(CTGAAAATAG,+,0.00)	ERR-activated
Bmper	788	chr9	23408630	23413971	188224	-0.59354	0.000267417	2241(GATATTTTTAGT,-,0.00),2435(TATATTTTTAGA,-,0.00),4290(ACTATTTCTAGC,-,0.00)	837(CACACCTGCC,+,0.00)		774(GCCATTTTTGTG,+,0.00),988(GGCATAAATAGT,-,0.00),2241(GATATTTTTAGT,+,0.00),2435(TATATTTTTAGA,+,0.00),4290(ACTATTTCTAGC,+,0.00)	836(CCACACCTGCCA,+,0.00)		2435(TATATTTTTAGA,+,0.00),4290(ACTATTTCTAGC,+,0.00)	538(GCTGGCAC,-,0.00),697(GTTGGCAA,-,0.00),698(TTGGCAAA,+,0.00),841(CCTGCCAA,-,0.00),842(CTGCCAAG,+,0.00),2107(GTTGGCAC,-,0.00),3444(TTTGGCAG,-,0.00),3534(CTGGCAGG,+,0.00),4622(TTTGCCAA,-,0.00),4623(TTGCCAAC,+,0.00)	3343(CATGGCAGTATGCCAC,+,0.00),4514(ACTGGCTGTATGCCCA,+,0.00),4515(CTGGCTGTATGCCCAG,-,0.00)	4291(CTATTTCTAG,-,0.00)	ERR-activated
Nsmaf	1020	chr4	6707477	6710600	-254767	-0.360376	0.000277682	1127(TCTATTTTTGAT,-,0.00),2604(TACAAAAATAGA,+,0.00),2703(TGTAGAAATAGC,+,0.00)		1506(ATGACCTTGGGG,+,0.00),1673(ATGTCCTTGAGT,+,0.00),1868(ATGCCCTTGCCC,+,0.00),2090(GTGACCTTGGCT,+,0.00)	1127(TCTATTTTTGAT,+,0.00),2425(GCCATAATTAAA,-,0.00),2604(TACAAAAATAGA,-,0.00),2703(TGTAGAAATAGC,-,0.00)		1506(ATGACCTTGG,+,0.00),1673(ATGTCCTTGA,+,0.00),2090(GTGACCTTGG,+,0.00)	2604(TACAAAAATAGA,-,0.00)	665(CTTGGCAG,-,0.00),666(TTGGCAGC,+,0.00),1271(TCTGGCAG,-,0.00),1272(CTGGCAGG,+,0.00),1450(GCTGGCAA,-,0.00),1451(CTGGCAAG,+,0.00),2250(TTTGCCAA,-,0.00),2251(TTGCCAAC,+,0.00)	1450(GCTGGCAAGGACCCAA,+,0.00),1451(CTGGCAAGGACCCAAG,-,0.00)	1128(CTATTTTTGA,-,0.00),2605(ACAAAAATAG,+,0.00)	n/a
Nsmaf	328	chr4	6414651	6419031	37430	-0.360376	0.000277682		430(CACAGGTGCT,-,0.00),1844(CTCACCTGGG,+,0.00)		987(GCTATTCTTGTA,+,0.00),3404(TCTAAAAAAAGT,-,0.00)				1223(CTTGCCAC,-,0.00),1386(TTTGGCAG,-,0.00),2284(GTTGCCAA,-,0.00),2285(TTGCCAAA,+,0.00),2925(GCTGGCAC,-,0.00),3587(CTTGGCAC,-,0.00)			n/a
Cdh13	1954	chr8	118474792	118478814	193192	-0.346555	6.49e-08	564(ATCAGAAATAGC,+,0.00),2196(GCTATAAATAGC,+,0.00),2263(ACTATTTTAGGA,-,0.00),3073(GTTATTTCTATC,-,0.00)	385(ATCACCTGTG,+,0.00),612(AGCACCTGCA,+,0.00),618(TGCAGGTGAG,-,0.00),1826(GGCAGGTGAT,-,0.00),2607(GCCAGGTGGT,-,0.00),2662(AGCACCTGTA,+,0.00),3459(TCCACCTGTC,+,0.00)	45(ATGACCTTGAAT,+,0.00),535(TTGACCTTCCAA,+,0.00),3286(GCTAGAGGTCAC,-,0.00),3748(TTGCCCTTTGCA,+,0.00)	564(ATCAGAAATAGC,-,0.00),2196(GCTATAAATAGC,-,0.00),2263(ACTATTTTAGGA,+,0.00),2978(GCTAATTACAGA,+,0.00)	611(GAGCACCTGCAG,+,0.00),2661(AAGCACCTGTAA,+,0.00)	45(ATGACCTTGA,+,0.00),535(TTGACCTTCC,+,0.00),3288(TAGAGGTCAC,-,0.00)	2196(GCTATAAATAGC,-,0.00)	1238(GTTGGCAA,-,0.00),1239(TTGGCAAG,+,0.00),3659(CTGCCAGC,+,0.00)	441(TCTGGCTTCATGCCAT,+,0.00),442(CTGGCTTCATGCCATT,-,0.00)	2197(CTATAAATAG,+,0.00),2264(CTATTTTAGG,-,0.00),3259(CTATTCTGAG,-,0.00)	ERR-suppressed
Cdh13	1387	chr8	118374067	118382105	94475	-0.346555	6.49e-08		1135(ACCAGGTGCT,-,0.00),2841(GCCAGGTGAA,-,0.00),4243(CCCAGGTGGC,-,0.00),4923(AACACCTGTG,+,0.00),5322(TCCAGGTGTG,-,0.00)		3064(GCTCTAAATGGA,-,0.00),5096(GCTATTCATAGA,+,0.00)				889(CTGGCAGC,+,0.00),1844(GTTGGCAA,-,0.00),1845(TTGGCAAA,+,0.00),3016(TTTGCCAG,-,0.00),3017(TTGCCAGG,+,0.00),3025(CCTGCCAG,-,0.00),3026(CTGCCAGA,+,0.00),3615(GCTGGCAA,-,0.00),3616(CTGGCAAA,+,0.00),3707(CCTGCCAA,-,0.00),3708(CTGCCAAA,+,0.00),4632(CTTGCCAA,-,0.00),4633(TTGCCAAA,+,0.00),5502(GCTGCCAG,-,0.00),5503(CTGCCAGA,+,0.00),5925(TTTGGCAC,-,0.00),6128(CTGGCAGC,+,0.00),6672(GCTGCCAG,-,0.00),6673…	888(ACTGGCAGCCAGCCAG,+,0.00),889(CTGGCAGCCAGCCAGT,-,0.00),6102(TTGGGCCCTAAGCCAG,+,0.00),6103(TGGGCCCTAAGCCAGG,-,0.00)	5097(CTATTCATAG,-,0.00),7585(CTGCAAATAG,+,0.00)	ERR-suppressed
Lamb3	642	chr1	193330258	193338392	32082	-0.860418	0.000297429	2552(ACTAAAAATATC,+,0.00),2654(TCTATAATTAGC,+,0.00)	158(GCCAGGTGGC,-,0.00),379(GGCAGGTGCT,-,0.00),969(ACCAGGTGTG,-,0.00),2213(CTCAGGTGGC,-,0.00),2421(CACAGGTGTG,-,0.00),3315(CACAGGTGGT,-,0.00),3730(GCCACCTGCT,+,0.00),4078(TTCAGGTGAG,-,0.00),4412(CACACCTGTA,+,0.00),5157(CCCAGGTGAG,-,0.00),5239(CACAGGTGAG,-,0.00),7015(GGCAGGTGCA,-,0.00)	1049(GTGTCCTTGTCG,+,0.00),2518(GTCACCTTGGCA,+,0.00),5349(CTGCCCTTGGGC,+,0.00),7355(GCTGAAGGTGAG,-,0.00),7725(ACTCAAGGGCAT,-,0.00)	2552(ACTAAAAATATC,-,0.00),2654(TCTATAATTAGC,-,0.00),3355(CCCTAAAATGGC,-,0.00),4330(CCTAGAAATGGC,-,0.00)	378(GGGCAGGTGCTT,-,0.00),2420(GCACAGGTGTGG,-,0.00),3314(CCACAGGTGGTC,-,0.00),3729(AGCCACCTGCTG,+,0.00),7014(GGGCAGGTGCAG,-,0.00)	1971(ACGAGGTCAC,-,0.00),2518(GTCACCTTGG,+,0.00),5349(CTGCCCTTGG,+,0.00),7727(TCAAGGGCAT,-,0.00)	2654(TCTATAATTAGC,-,0.00)	127(GTGCCAGG,+,0.00),147(GCTGCCAA,-,0.00),148(CTGCCAAA,+,0.00),1725(CCTGCCAA,-,0.00),1726(CTGCCAAG,+,0.00),2523(CTTGGCAG,-,0.00),2691(GTGCCAAG,+,0.00),3785(CTGCCAGG,+,0.00),4488(TTGCCAAG,+,0.00),6027(CCTGCCAG,-,0.00),6028(CTGCCAGG,+,0.00),6285(CCTGGCAC,-,0.00),6585(CTGCCAGG,+,0.00)	139(GCAGGCCGGCTGCCAA,+,0.00),140(CAGGCCGGCTGCCAAA,-,0.00),607(ACTGGAAGCTGGCCAG,+,0.00),608(CTGGAAGCTGGCCAGC,-,0.00),615(CTGGCCAGCGGCCTGG,-,0.00),6042(CTTGGCTGGAAGCCTG,+,0.00),6043(TTGGCTGGAAGCCTGG,-,0.00)	6121(CCCCAAATAG,+,0.00)	n/a
Lamb3	1203	chr1	193314169	193318769	14226	-0.860418	0.000297429	2259(TCTATTTCAGGC,-,0.00),2301(GCTTAAAATACC,+,0.00)	4547(TGCACCTGAG,+,0.00)	3154(GGGGAAGGGCAC,-,0.00),3353(CCCCAAGGTCAT,-,0.00)	2259(TCTATTTCAGGC,+,0.00),2301(GCTTAAAATACC,-,0.00)		3355(CCAAGGTCAT,-,0.00)	2301(GCTTAAAATACC,-,0.00)	470(CTGCCAGC,+,0.00),720(CTGCCAGC,+,0.00),794(CTTGGCAC,-,0.00),2012(CCTGGCAG,-,0.00),2013(CTGGCAGG,+,0.00),3057(TTTGCCAG,-,0.00),3058(TTGCCAGA,+,0.00),4138(GTGCCAGG,+,0.00),4495(GCTGGCAA,-,0.00),4496(CTGGCAAA,+,0.00)	1694(CTTGGCTAGTGCCCAA,+,0.00),1695(TTGGCTAGTGCCCAAG,-,0.00),2001(CTGGCTGGAGGCCTGG,-,0.00)	2260(CTATTTCAGG,-,0.00),2302(CTTAAAATAC,+,0.00)	n/a
Chrac1	2338	chr15	73122065	73123218	32229	-0.298134	0.000311043		146(TGCACCTGCA,+,0.00),167(AACAGGTGGG,-,0.00)			145(GTGCACCTGCAA,+,0.00),166(CAACAGGTGGGG,-,0.00)			1(CTGCCAAA,+,0.00),470(GTTGGCAC,-,0.00),494(CTTGCCAA,-,0.00),786(CCTGCCAA,-,0.00)	588(GCTGGGCACATGCCAA,+,0.00),589(CTGGGCACATGCCAAA,-,0.00)		n/a
Akap13	1459	chr7	75524044	75528392	70684	-0.289832	0.000315097	1078(TCTATTTTAACC,-,0.00),1521(TCTATTTCTGTC,-,0.00),3770(TTTAAAAATAAC,+,0.00)	440(AGCAGGTGGA,-,0.00),969(TCCAGGTGGC,-,0.00),2900(ACCAGGTGTG,-,0.00)	2708(TGAGAAGGGCAC,-,0.00)	921(GCCACAAATAGG,-,0.00),1078(TCTATTTTAACC,+,0.00),1521(TCTATTTCTGTC,+,0.00),3179(CCCCAAAATGGA,-,0.00),3770(TTTAAAAATAAC,-,0.00),4232(TTTATTTCTAGG,+,0.00)	439(AAGCAGGTGGAT,-,0.00)		1521(TCTATTTCTGTC,+,0.00)	1055(TTTGGCAG,-,0.00),2082(CCTGGCAG,-,0.00),2083(CTGGCAGC,+,0.00),2201(TTTGGCAA,-,0.00),2304(GCTGGCAC,-,0.00),3447(GTTGGCAG,-,0.00)		922(CCACAAATAG,+,0.00),3340(ATGAAAATAG,+,0.00)	n/a
Akap13	621	chr7	75497053	75501211	43598	-0.289832	0.000315097	1076(TCTATTTTAAGG,-,0.00),1434(ACCAGAAATAAA,+,0.00),2966(TCTAATTTTAGA,-,0.00),3969(GACAAAAATACC,+,0.00)			767(ACCATAAATACC,-,0.00),1076(TCTATTTTAAGG,+,0.00),1434(ACCAGAAATAAA,-,0.00),2966(TCTAATTTTAGA,+,0.00),3969(GACAAAAATACC,-,0.00)			1076(TCTATTTTAAGG,+,0.00),2966(TCTAATTTTAGA,+,0.00),3969(GACAAAAATACC,-,0.00)	901(CTTGGCAA,-,0.00),1626(GTGCCAGG,+,0.00),2126(TTTGGCAA,-,0.00),2127(TTGGCAAA,+,0.00),3677(TTTGCCAA,-,0.00),3678(TTGCCAAA,+,0.00),3727(TTTGGCAC,-,0.00)		1077(CTATTTTAAG,-,0.00),2967(CTAATTTTAG,-,0.00)	n/a
Akap13	1551	chr7	75493242	75495072	38623	-0.289832	0.000315097		1205(GTCAGGTGCC,-,0.00),1274(ATCAGGTGGC,-,0.00)	1578(ACCCAAGGGCAG,-,0.00)	998(TCTATTTATGCT,+,0.00),1173(ACTATATTTAGG,+,0.00)		1580(CCAAGGGCAG,-,0.00)		480(TCTGGCAA,-,0.00),481(CTGGCAAA,+,0.00),727(CTTGCCAC,-,0.00)	64(TTTGGCTTTAATCCAA,+,0.00),65(TTGGCTTTAATCCAAT,-,0.00)	1174(CTATATTTAG,-,0.00)	n/a
Akap13	2290	chr7	75428726	75432591	-24876	-0.289832	0.000315097	384(ACTATTTTTAGA,-,0.00),997(CTTATTTTTGGT,-,0.00),2947(GCTATATTTAAC,-,0.00)	79(CCCAGGTGTA,-,0.00),1980(AGCAGGTGAT,-,0.00),2733(TGCAGGTGTT,-,0.00),3184(GACAGGTGAA,-,0.00),3569(AGCAGGTGTT,-,0.00)		384(ACTATTTTTAGA,+,0.00),816(TCCATTTCTGGC,+,0.00),997(CTTATTTTTGGT,+,0.00),1015(TGTATTTTTGGG,+,0.00),2947(GCTATATTTAAC,+,0.00)	2732(ATGCAGGTGTTC,-,0.00),3568(GAGCAGGTGTTT,-,0.00)		384(ACTATTTTTAGA,+,0.00),2947(GCTATATTTAAC,+,0.00)	1471(CTGCCAAG,+,0.00),1954(CTTGGCAG,-,0.00),2120(CTTGGCAA,-,0.00),2121(TTGGCAAC,+,0.00),2804(TTTGGCAC,-,0.00),2811(CTGGCAAA,+,0.00),3202(GTTGGCAG,-,0.00),3271(CCTGCCAG,-,0.00),3272(CTGCCAGA,+,0.00),3795(CTTGCCAG,-,0.00),3796(TTGCCAGA,+,0.00)		385(CTATTTTTAG,-,0.00),998(TTATTTTTGG,-,0.00),1016(GTATTTTTGG,-,0.00)	n/a
Tcap	1351	chr11	98381619	98385900	-52	-0.483804	0.000333796	2130(GCTGAAAATAGC,+,0.00),2173(GCTATTTAAAGG,-,0.00)	173(GGCACCTGGG,+,0.00),906(CCCAGGTGAA,-,0.00),1042(ACCACCTGTA,+,0.00),2380(AGCACCTGCT,+,0.00),3726(ATCAGGTGTC,-,0.00)	240(CTCACCTTGGCC,+,0.00),1752(GTGCCCTTGAGC,+,0.00),3783(GTGACCTCTGCA,+,0.00)	2130(GCTGAAAATAGC,-,0.00),2173(GCTATTTAAAGG,+,0.00),3412(GCTAAATCTGGC,+,0.00),3995(GCCATTTTGAGA,+,0.00)	2379(AAGCACCTGCTA,+,0.00)	240(CTCACCTTGG,+,0.00),1752(GTGCCCTTGA,+,0.00),3783(GTGACCTCTG,+,0.00)	2130(GCTGAAAATAGC,-,0.00),2173(GCTATTTAAAGG,+,0.00)	1889(GTGCCAAG,+,0.00),2247(GCTGCCAA,-,0.00),2248(CTGCCAAG,+,0.00),3004(GCTGGCAG,-,0.00),3541(CCTGGCAC,-,0.00),3622(GCTGGCAC,-,0.00),3979(GTTGCCAG,-,0.00),3980(TTGCCAGG,+,0.00)	245(CTTGGCCCTGTGCCCC,+,0.00),246(TTGGCCCTGTGCCCCA,-,0.00)	2131(CTGAAAATAG,+,0.00),2174(CTATTTAAAG,-,0.00)	ERR-activated
Tcap	233	chr11	98376452	98381394	-4888	-0.483804	0.000333796		394(TGCAGGTGAG,-,0.00),1791(GACAGGTGCT,-,0.00),1974(GCCAGGTGAG,-,0.00),2342(TGCAGGTGGC,-,0.00),2361(CCCAGGTGAG,-,0.00),2542(GTCAGGTGAG,-,0.00),4067(TTCACCTGCG,+,0.00)		3889(TCCAGGAATAGG,-,0.00)	1790(AGACAGGTGCTC,-,0.00),2341(CTGCAGGTGGCG,-,0.00)			1482(TCTGGCAG,-,0.00),1483(CTGGCAGC,+,0.00),1492(CTTGGCAG,-,0.00),1493(TTGGCAGC,+,0.00),1595(CTTGCCAG,-,0.00),1596(TTGCCAGC,+,0.00),1694(CTTGCCAC,-,0.00),1971(CCTGCCAG,-,0.00),1972(CTGCCAGG,+,0.00),2699(CCTGGCAC,-,0.00),3054(CTTGCCAG,-,0.00),3055(TTGCCAGG,+,0.00),3066(TTGGCAGG,+,0.00),3833(GCTGCCAG,-,0.00),3857(GTGCCAAG,+,0.00)	2699(CCTGGCACTTTGCCAC,+,0.00),2700(CTGGCACTTTGCCACC,-,0.00),3825(GATGGATGGCTGCCAG,+,0.00),3826(ATGGATGGCTGCCAGT,-,0.00)	3890(CCAGGAATAG,+,0.00)	ERR-activated
Coq8a	1227	chr1	180171804	180173738	20714	-0.338243	0.000341549	1477(ACTAAAAATACC,+,0.00)	487(AGCACCTGGA,+,0.00)	205(GGTCAAGGACAG,-,0.00),1332(ATGCCCTTGAAG,+,0.00)	1023(GCTTTTTCTGGG,+,0.00),1477(ACTAAAAATACC,-,0.00)		207(TCAAGGACAG,-,0.00),1332(ATGCCCTTGA,+,0.00)	1477(ACTAAAAATACC,-,0.00)	85(TCTGGCAG,-,0.00),86(CTGGCAGG,+,0.00),256(CTTGGCAC,-,0.00),336(GCTGGCAG,-,0.00),343(GTGCCAAA,+,0.00),359(GCTGCCAG,-,0.00),360(CTGCCAGC,+,0.00),422(GTGGCAAG,+,0.00),585(TCTGGCAA,-,0.00),586(CTGGCAAG,+,0.00),640(CTGCCAGC,+,0.00),1271(CTGGCAAG,+,0.00),1388(GTTGGCAG,-,0.00),1389(TTGGCAGG,+,0.00)		1478(CTAAAAATAC,+,0.00)	ERR-activated
Arhgef19	808	chr4	141250695	141251965	8446	-1.06504	0.0003432	847(TTTAATTTTAGA,-,0.00)	212(TTCACCTGCC,+,0.00)	982(CTGCAAGGGCAG,-,0.00),1068(CGTGGAGGTCAA,-,0.00),1202(GTGCCCTTGCAC,+,0.00)	847(TTTAATTTTAGA,+,0.00)		1070(TGGAGGTCAA,-,0.00),1146(CCAAGGTCGG,-,0.00),1202(GTGCCCTTGC,+,0.00)		641(CTTGGCAG,-,0.00),642(TTGGCAGC,+,0.00),658(GCTGGCAC,-,0.00),1213(CTGCCAGG,+,0.00)			n/a
Cacna1g	32	chr11	94447840	94453084	23736	-0.496472	0.000350122		231(GGCAGGTGGA,-,0.00),1121(CTCAGGTGGC,-,0.00),3033(CCCACCTGCA,+,0.00),3634(GTCAGGTGCC,-,0.00),3936(CTCACCTGTT,+,0.00),4715(AGCACCTGCT,+,0.00),4967(GCCACCTGTG,+,0.00)	983(GTGACCTTGGGC,+,0.00),2343(GCTCAAGGTCAC,-,0.00),4020(GAACAAGGGCAC,-,0.00)	4529(CTTATAAATAGA,-,0.00)	230(AGGCAGGTGGAT,-,0.00),3032(CCCCACCTGCAT,+,0.00),4714(TAGCACCTGCTC,+,0.00),4966(AGCCACCTGTGG,+,0.00)	983(GTGACCTTGG,+,0.00),2345(TCAAGGTCAC,-,0.00)		286(CTGCCAGG,+,0.00),1800(CCTGGCAG,-,0.00),1801(CTGGCAGC,+,0.00),1980(GTGGCAAG,+,0.00),2056(TCTGGCAG,-,0.00),2057(CTGGCAGC,+,0.00),2215(CTTGCCAG,-,0.00),2286(CCTGGCAC,-,0.00),3639(GTGCCAGG,+,0.00),3790(CTGGCAGC,+,0.00)	3471(CATGGCCCGCAGCCAT,+,0.00),4047(TCTGGCTCTGTCCCAC,+,0.00)	2464(CTGAGAATAG,+,0.00)	n/a
Inafm2	790	chr2	118745007	118753592	3541	-0.289696	0.000351197	5790(TACAAAAATAGC,+,0.00),6177(CCTAATTTTAGC,-,0.00),8529(GTTTTAAATAGC,+,0.00)	2271(TTCACCTGTT,+,0.00),3861(CTCAGGTGCA,-,0.00),5510(CTCACCTGGG,+,0.00),6017(GACACCTGGT,+,0.00),6450(TCCACCTGTC,+,0.00)	2216(CCAGAAGGGCAC,-,0.00)	5350(GGTATTTCTGGA,+,0.00),5790(TACAAAAATAGC,-,0.00),6177(CCTAATTTTAGC,+,0.00),8334(GCTATATCAGGG,+,0.00),8396(GCTGTTTATGGG,+,0.00),8529(GTTTTAAATAGC,-,0.00)	6449(GTCCACCTGTCC,+,0.00)		5790(TACAAAAATAGC,-,0.00)	108(GCTGGCAG,-,0.00),109(CTGGCAGG,+,0.00),1286(TCTGGCAG,-,0.00),1287(CTGGCAGC,+,0.00),2583(TTGGCAAG,+,0.00),2873(CTGGCAGC,+,0.00),3249(GCTGGCAG,-,0.00),3250(CTGGCAGC,+,0.00),4009(TTTGCCAA,-,0.00),5475(CCTGGCAC,-,0.00),7640(GTGCCAGG,+,0.00),7943(CTTGGCAA,-,0.00),7944(TTGGCAAC,+,0.00),8576(TTTGGCAG,-,0.00)	2471(TCTGGATCCATGCCAG,+,0.00),2472(CTGGATCCATGCCAGG,-,0.00),3249(GCTGGCAGCCTCCCAG,+,0.00),3250(CTGGCAGCCTCCCAGC,-,0.00)	5791(ACAAAAATAG,+,0.00),6178(CTAATTTTAG,-,0.00)	n/a
Mgme1	354	chr2	144279301	144281235	9364	-0.436325	0.000368726	969(TCTATTTCTGGT,-,0.00)		501(TCTGGAGGTCAG,-,0.00)	969(TCTATTTCTGGT,+,0.00)		503(TGGAGGTCAG,-,0.00)		134(CCTGGCAC,-,0.00),574(TTGGCAGC,+,0.00),622(CCTGGCAG,-,0.00),623(CTGGCAGG,+,0.00),1260(TCTGGCAG,-,0.00),1261(CTGGCAGC,+,0.00)	573(ATTGGCAGCTGCCCAG,+,0.00),574(TTGGCAGCTGCCCAGG,-,0.00),622(CCTGGCAGGATGCCCA,+,0.00),623(CTGGCAGGATGCCCAG,-,0.00)	970(CTATTTCTGG,-,0.00)	n/a
Phyhip	446	chr14	70457324	70458746	518	-1.34004	0.000373054		568(TCCACCTGGG,+,0.00)	590(GCGACCTTGTCC,+,0.00)					577(GTTGCCAG,-,0.00),578(TTGCCAGG,+,0.00),617(CTTGGCAA,-,0.00),618(TTGGCAAA,+,0.00)		513(CTATTCTGGG,-,0.00),988(GTATTTTTAG,-,0.00)	n/a
Phyhip	9	chr14	70464772	70471253	10495	-1.34004	0.000373054	3024(TCTATAAATAAC,+,0.00)	2757(AGCAGGTGAT,-,0.00),4869(GCCACCTGAA,+,0.00),5114(CCCAGGTGCC,-,0.00)	963(GGTCAAGGACAT,-,0.00),2059(CCTGAAGGACAA,-,0.00),5348(ACTGAAGGGCAG,-,0.00)	3024(TCTATAAATAAC,-,0.00)		959(GAAAGGTCAA,-,0.00),965(TCAAGGACAT,-,0.00),4395(GTGACCTTAA,+,0.00)	3024(TCTATAAATAAC,-,0.00)	449(TCTGGCAA,-,0.00),450(CTGGCAAC,+,0.00),988(CCTGGCAG,-,0.00),1004(GCTGGCAA,-,0.00),1005(CTGGCAAG,+,0.00),1626(CTGGCAGC,+,0.00),2284(GCTGGCAC,-,0.00),3008(GTGCCAGG,+,0.00),3404(CCTGGCAC,-,0.00),3762(GCTGGCAG,-,0.00),5164(CCTGGCAG,-,0.00),5165(CTGGCAGG,+,0.00),5382(GCTGGCAA,-,0.00),5383(CTGGCAAA,+,0.00)	1590(CAGGGCAATCTGCCAC,+,0.00),3404(CCTGGCACCCTGCCCA,+,0.00),3405(CTGGCACCCTGCCCAG,-,0.00),4311(CCTGGTACCTGGCCAA,+,0.00)		n/a
Bckdhb	672	chr9	83962179	83965203	14910	-0.472749	0.000380299	2331(GCTATTTTGGAA,-,0.00)	1029(CCCAGGTGGC,-,0.00),1084(TACAGGTGAG,-,0.00)	474(GTGACCTTCTCT,+,0.00),1805(GTGACCTCCATA,+,0.00)	2331(GCTATTTTGGAA,+,0.00)		474(GTGACCTTCT,+,0.00),1805(GTGACCTCCA,+,0.00)		219(TTTGCCAG,-,0.00),220(TTGCCAGG,+,0.00),332(TTGGCAGG,+,0.00),365(GTTGGCAA,-,0.00),366(TTGGCAAA,+,0.00),2294(TCTGGCAG,-,0.00),2295(CTGGCAGG,+,0.00),2352(CCTGGCAA,-,0.00),2353(CTGGCAAC,+,0.00)	485(TGTGGCACCCTGCCAC,+,0.00),486(GTGGCACCCTGCCACC,-,0.00),517(TCTGGCCCCCAGCCAG,+,0.00),518(CTGGCCCCCAGCCAGA,-,0.00),2407(ACTGGAAGGTTGCCAC,+,0.00)		ERR-activated
Clec16a	1175	chr16	10560523	10562120	15982	-0.294923	0.000399156	1164(GACAAAAATAGG,+,0.00)	1368(GACAGGTGAG,-,0.00)		1164(GACAAAAATAGG,-,0.00)			1164(GACAAAAATAGG,-,0.00)	507(GCTGGCAC,-,0.00)	441(TAGGCAGGCTGCCATA,-,0.00),507(GCTGGCACTTTCCCCA,+,0.00),508(CTGGCACTTTCCCCAC,-,0.00)	1165(ACAAAAATAG,+,0.00)	n/a
Clec16a	970	chr16	10569182	10571833	25168	-0.294923	0.000399156	9(GCTATTTTAATG,-,0.00)	1000(CACAGGTGGT,-,0.00),1403(CTCAGGTGCC,-,0.00)	261(CTGTCCTTGAGG,+,0.00)	9(GCTATTTTAATG,+,0.00)		261(CTGTCCTTGA,+,0.00),330(TTAAGGTCAG,-,0.00)		36(CTTGGCAG,-,0.00),37(TTGGCAGG,+,0.00),1734(CTGCCAGG,+,0.00)		10(CTATTTTAAT,-,0.00)	n/a
Sh2d4a	2362	chr8	68279242	68280372	3279	-1.24664	0.000399156		1012(GGCACCTGAC,+,0.00)	85(TCCCAAGGACAT,-,0.00),372(TTGCCCTTGGCT,+,0.00)			372(TTGCCCTTGG,+,0.00)					ERR-activated
Sh2d4a	2950	chr8	68276007	68277924	437	-1.24664	0.000399156		273(CACACCTGGA,+,0.00),827(GGCAGGTGCT,-,0.00),936(AGCAGGTGAG,-,0.00),1015(TTCACCTGTC,+,0.00),1295(GGCAGGTGCA,-,0.00),1340(AGCAGGTGCT,-,0.00)	1428(GTGACCTTCCAG,+,0.00)	1156(CCTAAGAATAGA,-,0.00)	826(TGGCAGGTGCTT,-,0.00),1294(GGGCAGGTGCAG,-,0.00),1339(AAGCAGGTGCTG,-,0.00)	840(GTCACCTTGC,+,0.00),1428(GTGACCTTCC,+,0.00)				1157(CTAAGAATAG,+,0.00)	ERR-activated
Efcab2	2736	chr1	178388017	178391725	-16147	-0.391481	0.000413525	835(TTTAAAAATAGC,+,0.00),884(GTTTAAAATAGC,+,0.00),2273(TCTATTTCTAGG,-,0.00),2825(TCTAAAATTAGA,+,0.00)			835(TTTAAAAATAGC,-,0.00),884(GTTTAAAATAGC,-,0.00),2273(TCTATTTCTAGG,+,0.00),2763(GCCATAAAAAGA,-,0.00),2825(TCTAAAATTAGA,-,0.00)			835(TTTAAAAATAGC,-,0.00),884(GTTTAAAATAGC,-,0.00),2273(TCTATTTCTAGG,+,0.00),2825(TCTAAAATTAGA,-,0.00)	876(TTTGCCAA,-,0.00),877(TTGCCAAG,+,0.00),1587(GTGCCAGG,+,0.00),2863(CTTGGCAA,-,0.00),2864(TTGGCAAG,+,0.00),3120(CTTGGCAC,-,0.00)		836(TTAAAAATAG,+,0.00),2274(CTATTTCTAG,-,0.00),2826(CTAAAATTAG,+,0.00)	ERR-activated
Efcab2	2687	chr1	178395849	178397395	-9396	-0.391481	0.000413525		623(CTCACCTGTA,+,0.00),1309(GGCAGGTGGC,-,0.00)	48(TTGTCCTTCAAG,+,0.00),917(GCTCAGGGTCAC,-,0.00),1420(CTCACCTTGAGT,+,0.00)		1308(AGGCAGGTGGCA,-,0.00)	919(TCAGGGTCAC,-,0.00),1420(CTCACCTTGA,+,0.00)		707(GCTGGCAC,-,0.00)	707(GCTGGCACGGTTCCCA,+,0.00),708(CTGGCACGGTTCCCAG,-,0.00)		ERR-activated
Cdh16	1190	chr8	104602673	104614780	15670	1.20695	0.000418255	1022(TCTATTTTTAGC,-,0.00),5542(CCTATTTTTATC,-,0.00),6738(GCTGGAAATAGC,+,0.00),6780(GCTAAAAAAAGC,+,0.00),7790(ACCAAGAATAGC,+,0.00),10628(CCTAAAAATAGG,+,0.00)	150(CCCACCTGGT,+,0.00),902(GACACCTGGC,+,0.00),3395(AACACCTGTG,+,0.00),3978(GGCAGGTGGA,-,0.00),4139(AACACCTGTA,+,0.00),5531(ATCACCTGGG,+,0.00),6500(CACAGGTGTT,-,0.00),7212(CCCACCTGTT,+,0.00),7649(ACCACCTGCT,+,0.00),8412(GACACCTGAT,+,0.00),10422(GACAGGTGTA,-,0.00),10496(TGCAGGTGTG,-,0.00),10841(TGCACCTGGG,+,0.00),11775(GCCAGGTGCG,-,0.00)	1410(TTGACCTTTCTC,+,0.00),2061(TTGACCTCCAAC,+,0.00),5402(CCCAAAGGGCAG,-,0.00),8987(TTGACCTTGGGG,+,0.00),11849(GCAGAAGGGCAC,-,0.00)	1022(TCTATTTTTAGC,+,0.00),5489(CACCAAAATAGC,-,0.00),5542(CCTATTTTTATC,+,0.00),6738(GCTGGAAATAGC,-,0.00),6780(GCTAAAAAAAGC,-,0.00),6830(CCTATTTTGGGG,+,0.00),7790(ACCAAGAATAGC,-,0.00),10628(CCTAAAAATAGG,-,0.00)	3977(AGGCAGGTGGAG,-,0.00),7211(TCCCACCTGTTA,+,0.00),7648(GACCACCTGCTC,+,0.00),10421(GGACAGGTGTAA,-,0.00),10495(GTGCAGGTGTGA,-,0.00)	1410(TTGACCTTTC,+,0.00),2061(TTGACCTCCA,+,0.00),4096(GTCACCTTGC,+,0.00),8987(TTGACCTTGG,+,0.00)	1022(TCTATTTTTAGC,+,0.00),5542(CCTATTTTTATC,+,0.00),6780(GCTAAAAAAAGC,-,0.00),10628(CCTAAAAATAGG,-,0.00)	486(CTTGCCAG,-,0.00),487(TTGCCAGA,+,0.00),906(CCTGGCAC,-,0.00),4124(CCTGGCAG,-,0.00),4839(GTGCCAGG,+,0.00),7693(CCTGCCAA,-,0.00),7694(CTGCCAAG,+,0.00),9400(CTGCCAAA,+,0.00),10604(CTGCCAGC,+,0.00),11010(TTGCCAGC,+,0.00),11766(CTTGCCAG,-,0.00),11767(TTGCCAGG,+,0.00)	5407(AGGGCAGTGTGCCCAC,-,0.00),5472(CCTGGCCCAGTGCCTG,+,0.00),5473(CTGGCCCAGTGCCTGT,-,0.00),6674(CTGTCAGAAAGCCAGC,-,0.00)	99(CCCCAAATAG,+,0.00),1023(CTATTTTTAG,-,0.00),5490(ACCAAAATAG,+,0.00),5543(CTATTTTTAT,-,0.00),6739(CTGGAAATAG,+,0.00),6831(CTATTTTGGG,-,0.00),7791(CCAAGAATAG,+,0.00),10629(CTAAAAATAG,+,0.00)	n/a
Fam174b	187	chr7	73768592	73776803	32390	-0.330209	0.000420423	6415(GTTATTTATGGA,-,0.00)	623(AGCAGGTGGT,-,0.00),3126(TACAGGTGTA,-,0.00),4769(GCCACCTGGG,+,0.00),5412(AGCAGGTGTG,-,0.00),5641(CTCACCTGCT,+,0.00),6871(GACACCTGGT,+,0.00),7255(GCCAGGTGGC,-,0.00),7499(TTCAGGTGGG,-,0.00)	394(TGTCAAGGTGAT,-,0.00),582(GTGGAAGGTCAG,-,0.00),4479(ATTGAAGGTTAC,-,0.00)	131(ATTATTTAGGGA,+,0.00),1582(TCTGTTTATGGA,+,0.00),6415(GTTATTTATGGA,+,0.00),7063(TTTATTTAGGGA,+,0.00)	622(AAGCAGGTGGTT,-,0.00),3125(GTACAGGTGTAT,-,0.00),5411(CAGCAGGTGTGG,-,0.00)	396(TCAAGGTGAT,-,0.00),584(GGAAGGTCAG,-,0.00),3377(TTAAGGTCAC,-,0.00)	6415(GTTATTTATGGA,+,0.00)	1151(TCTGGCAA,-,0.00),1369(TTTGGCAA,-,0.00),1370(TTGGCAAC,+,0.00),2932(CTGCCAGA,+,0.00),4133(CCTGGCAG,-,0.00),4134(CTGGCAGC,+,0.00),4210(CCTGCCAG,-,0.00),4211(CTGCCAGC,+,0.00),5717(GTGCCAGC,+,0.00),6263(TCTGGCAG,-,0.00),6489(GCTGCCAG,-,0.00),6490(CTGCCAGA,+,0.00),6950(TTTGCCAA,-,0.00),6951(TTGCCAAC,+,0.00),7253(GTGCCAGG,+,0.00),8203(GCTGCCAG,-,0.00),8204(CTGCCAGC,+,0.00)	3059(TCAGGCACAAGGCCAG,+,0.00),3060(CAGGCACAAGGCCAGT,-,0.00),3710(CCAGGCTTGTTTCCAG,+,0.00),3941(TTTGGAATGGTTCCAG,+,0.00),3942(TTGGAATGGTTCCAGA,-,0.00),4122(ATGGCAGGCAGCCTGG,-,0.00),7593(CTTGGCCTTCTCCCAT,+,0.00)		n/a
Fam174b	2481	chr7	73729691	73731189	-9867	-0.330209	0.000420423			69(TGCCAAGGACAC,-,0.00)			71(CCAAGGACAC,-,0.00),1454(CTCACCTTGA,+,0.00)		68(CTGCCAAG,+,0.00),135(CTGCCAGG,+,0.00)	437(CTGGGCTGTGAGCCAA,+,0.00),438(TGGGCTGTGAGCCAAA,-,0.00)		n/a
Fam174b	850	chr7	73716940	73720266	-21704	-0.330209	0.000420423	1622(GGTAAAAATAGA,+,0.00)	1580(ATCAGGTGCC,-,0.00),2136(CTCAGGTGTG,-,0.00),3070(GACACCTGTC,+,0.00)	3290(GTAACCTTGAAC,+,0.00)	1622(GGTAAAAATAGA,-,0.00)	3069(AGACACCTGTCA,+,0.00)	1447(AAAAGGTCAT,-,0.00),3290(GTAACCTTGA,+,0.00)		129(GTGCCAGG,+,0.00),1585(GTGCCAAG,+,0.00),1665(TTTGGCAA,-,0.00),1666(TTGGCAAA,+,0.00),2143(GTGGCAAG,+,0.00),3043(CTTGCCAG,-,0.00),3044(TTGCCAGC,+,0.00)	871(TATGGCCTTATGCCAG,+,0.00),872(ATGGCCTTATGCCAGG,-,0.00)	1623(GTAAAAATAG,+,0.00)	n/a
Ncs1	2360	chr2	31203923	31205671	-41126	-0.326941	0.00263664	958(GTCAGAAATAGC,+,0.00)	597(GCCAGGTGGT,-,0.00),1226(TTCACCTGGG,+,0.00)	37(ATCACCTTTACC,+,0.00)	958(GTCAGAAATAGC,-,0.00)			958(GTCAGAAATAGC,-,0.00)	446(GTGCCAAA,+,0.00)			ERR-suppressed
Ncs1	1501	chr2	31210742	31212261	-34422	-0.326941	0.00263664			687(GTGCCCTCCACT,+,0.00),924(CTGACCTTCATG,+,0.00)	820(GCCATGAATGGC,-,0.00)		924(CTGACCTTCA,+,0.00)		4(CTGCCAGC,+,0.00),88(GTGGCAAG,+,0.00),286(CTGCCAGC,+,0.00),417(GCTGCCAG,-,0.00),418(CTGCCAGG,+,0.00),654(GTGCCAGC,+,0.00),989(TCTGGCAG,-,0.00),990(CTGGCAGG,+,0.00),1050(TTTGGCAA,-,0.00),1051(TTGGCAAG,+,0.00),1232(CCTGGCAC,-,0.00),1502(GCTGCCAG,-,0.00),1503(CTGCCAGC,+,0.00)			ERR-suppressed
Ncs1	1278	chr2	31207050	31210185	-37306	-0.326941	0.00263664	2439(TTTATTTTTGGG,-,0.00)	186(TGCACCTGAG,+,0.00),1522(AACAGGTGTC,-,0.00),2862(GGCACCTGCT,+,0.00),2877(CACAGGTGAT,-,0.00)	96(CTGACCTTGAGT,+,0.00),949(CCCCAAGGGCAC,-,0.00),1124(GTGTCCTTTAAA,+,0.00),1219(CTAACCTTGACC,+,0.00),1782(GTGCCCTTGGAG,+,0.00),2177(CTGACCTTCCTG,+,0.00),2377(TTCACCTTCAGC,+,0.00),2577(CTCAAAGGTCAA,-,0.00),2721(CTGAAAGGTCAA,-,0.00),2953(CTGACCTCCACA,+,0.00)	327(TCTATTCTGAGA,+,0.00),394(GCCCGAAATAGT,-,0.00),2439(TTTATTTTTGGG,+,0.00)	1521(CAACAGGTGTCA,-,0.00),2861(AGGCACCTGCTG,+,0.00)	96(CTGACCTTGA,+,0.00),951(CCAAGGGCAC,-,0.00),1782(GTGCCCTTGG,+,0.00),2177(CTGACCTTCC,+,0.00),2579(CAAAGGTCAA,-,0.00),2723(GAAAGGTCAA,-,0.00),2953(CTGACCTCCA,+,0.00)	2439(TTTATTTTTGGG,+,0.00)	1817(GTGGCAAG,+,0.00),2869(GCTGCCAA,-,0.00),2870(CTGCCAAC,+,0.00)	12(CGGGGAGGGAGCCAGG,-,0.00)	328(CTATTCTGAG,-,0.00),395(CCCGAAATAG,+,0.00),2440(TTATTTTTGG,-,0.00)	ERR-suppressed
Sik1	405	chr17	31787694	31792483	65716	-0.624885	0.000454212		108(AGCACCTGCG,+,0.00),554(GTCACCTGTA,+,0.00),1249(GGCACCTGTG,+,0.00),1391(GCCAGGTGAT,-,0.00),3526(GCCAGGTGGA,-,0.00),4297(GTCAGGTGGA,-,0.00)	816(GCTAGAGGTCAG,-,0.00),925(TGCAGAGGTCAC,-,0.00),1508(CTGACCTCCAGA,+,0.00),2097(GTCACCTTCACA,+,0.00),3023(TTGACCTCCGCG,+,0.00),3392(TCTGAAGGTCAA,-,0.00),3398(GGTCAAGGACAG,-,0.00)	478(ACTATTTGTGGG,+,0.00)	107(AAGCACCTGCGG,+,0.00),1248(GGGCACCTGTGA,+,0.00)	818(TAGAGGTCAG,-,0.00),927(CAGAGGTCAC,-,0.00),1508(CTGACCTCCA,+,0.00),2097(GTCACCTTCA,+,0.00),3394(TGAAGGTCAA,-,0.00),3400(TCAAGGACAG,-,0.00)		181(TCTGGCAG,-,0.00),182(CTGGCAGG,+,0.00),263(CCTGGCAA,-,0.00),264(CTGGCAAC,+,0.00),744(CTGCCAGC,+,0.00),1378(CCTGCCAG,-,0.00),1379(CTGCCAGG,+,0.00),1841(GTGCCAGC,+,0.00),3189(GCTGCCAA,-,0.00),3190(CTGCCAAG,+,0.00),3285(GCTGGCAG,-,0.00),3286(CTGGCAGC,+,0.00)		479(CTATTTGTGG,-,0.00)	n/a
Sik1	927	chr17	31765575	31768408	88813	-0.624885	0.000454212		481(CCCACCTGGG,+,0.00),1753(CCCACCTGGA,+,0.00),1951(AGCAGGTGGG,-,0.00)	2568(TCCCAAGGACAG,-,0.00)	1966(GCTAAACATAGC,-,0.00)	1950(AAGCAGGTGGGA,-,0.00)		1966(GCTAAACATAGC,-,0.00)	1785(CCTGGCAG,-,0.00)	1318(CTGGGAAGGCAGCCCA,+,0.00),1757(CCTGGACCAAGGCCAG,+,0.00),1758(CTGGACCAAGGCCAGC,-,0.00),1785(CCTGGCAGACGGCCTG,+,0.00),1786(CTGGCAGACGGCCTGG,-,0.00),2483(GTGGCATGGTCCCAGG,-,0.00)		n/a
Nfu1	202	chr6	86988933	86992700	-19020	-0.281624	0.000469355	288(TTTATTTTTAAA,-,0.00)		897(GTGACCTTGAAC,+,0.00),2469(ATGTCCTTGGCT,+,0.00)	2420(TGCAAAATTAGA,-,0.00)		897(GTGACCTTGA,+,0.00)		67(GTGCCAAC,+,0.00),2193(GTGCCAAG,+,0.00),2206(TCTGGCAG,-,0.00),2207(CTGGCAGG,+,0.00),3435(GTTGGCAC,-,0.00),3485(TTTGGCAA,-,0.00),3486(TTGGCAAG,+,0.00)	871(CTGGGACCTCAGCCAG,+,0.00),872(TGGGACCTCAGCCAGA,-,0.00)		n/a
Nfu1	559	chr6	86994978	86998223	-13236	-0.281624	0.000469355		566(AGCAGGTGTC,-,0.00),1621(TCCAGGTGGC,-,0.00)	1364(TTCCAAGGGCAG,-,0.00),2218(GTCACCTTCATA,+,0.00)		565(GAGCAGGTGTCT,-,0.00)	1366(CCAAGGGCAG,-,0.00),2218(GTCACCTTCA,+,0.00)		397(CTGGCAGC,+,0.00),966(CCTGGCAC,-,0.00),1241(CTTGCCAA,-,0.00),1743(GCTGGCAA,-,0.00),1744(CTGGCAAG,+,0.00),2147(CCTGGCAG,-,0.00),3120(CCTGGCAA,-,0.00),3121(CTGGCAAC,+,0.00)			n/a
Palld	2274	chr8	61676899	61678293	82493	-0.363988	0.00048774			623(GTGACCTTCATT,+,0.00)			623(GTGACCTTCA,+,0.00)		944(CTTGCCAA,-,0.00),945(TTGCCAAC,+,0.00)	536(TTTGGACTTGTGCCAT,+,0.00),537(TTGGACTTGTGCCATC,-,0.00)		n/a
Palld	2897	chr8	61680094	61683453	78316	-0.363988	0.00048774	2271(TGTATTTTTGGC,-,0.00)	136(ACCACCTGTC,+,0.00)	3104(CTGCCCTTCCCC,+,0.00)	312(TCTATCTATAGA,+,0.00),1397(TCCAAACATAGA,-,0.00),2271(TGTATTTTTGGC,+,0.00)	135(GACCACCTGTCT,+,0.00)		2271(TGTATTTTTGGC,+,0.00)	421(GTGCCAGG,+,0.00),2277(TTTGGCAC,-,0.00)		1564(CTTAAAATAC,+,0.00),2148(CTATTTTCAT,-,0.00),2272(GTATTTTTGG,-,0.00)	n/a
Stat5b	1286	chr11	100814119	100815620	-1499	-0.330001	0.000488904		422(CACAGGTGTA,-,0.00)	237(TATGAAGGTTAC,-,0.00)					1343(TTTGCCAG,-,0.00),1344(TTGCCAGG,+,0.00)			n/a
Fat1	2465	chr8	44969422	44971058	20032	0.457527	0.000489182		1226(TTCACCTGTG,+,0.00),1571(CACACCTGCT,+,0.00)	487(ATGCCCTTTAAG,+,0.00),990(CTTAAAGGTGAC,-,0.00)		1570(GCACACCTGCTG,+,0.00)			825(GTTGGCAG,-,0.00)			n/a
Fat1	1100	chr8	44959348	44963866	11399	0.457527	0.000489182	1987(TATGAAAATAGA,+,0.00),2155(GTTATTTTTGTG,-,0.00),2610(GCTATTTTGATA,-,0.00),4237(GCTATTTTTATT,-,0.00)	2756(CCCACCTGTT,+,0.00),3317(ACCACCTGAT,+,0.00)	1466(TGGAAAGGTCAA,-,0.00),2303(ATTCAAGGACAC,-,0.00)	1987(TATGAAAATAGA,-,0.00),2155(GTTATTTTTGTG,+,0.00),2610(GCTATTTTGATA,+,0.00),4237(GCTATTTTTATT,+,0.00),4243(TTTATTTAAGGT,+,0.00)	2755(TCCCACCTGTTA,+,0.00)	1468(GAAAGGTCAA,-,0.00),2305(TCAAGGACAC,-,0.00)	4237(GCTATTTTTATT,+,0.00)	83(CTGGCAGG,+,0.00),2331(GTTGGCAG,-,0.00),2332(TTGGCAGC,+,0.00),2654(CTTGCCAC,-,0.00),4025(GTTGCCAG,-,0.00)	2332(TTGGCAGCTCTCCAGC,-,0.00)	1988(ATGAAAATAG,+,0.00),2611(CTATTTTGAT,-,0.00),4238(CTATTTTTAT,-,0.00)	n/a
Ndrg1	2147	chr15	67018467	67020173	-49679	-0.37227	0.00050756	1256(AACAAAAATAGC,+,0.00)	10(ACCAGGTGCT,-,0.00),218(ACCAGGTGTG,-,0.00),1174(AACAGGTGAC,-,0.00),1432(TGCACCTGGG,+,0.00)	1677(GTAACCTTGCCT,+,0.00)	1256(AACAAAAATAGC,-,0.00)			1256(AACAAAAATAGC,-,0.00)	408(CTTGGCAG,-,0.00),409(TTGGCAGG,+,0.00),821(GCTGCCAG,-,0.00),942(GTGCCAAG,+,0.00),999(CCTGCCAG,-,0.00),1000(CTGCCAGG,+,0.00),1067(GTGCCAGG,+,0.00)		1257(ACAAAAATAG,+,0.00)	n/a
Osbpl1a	2954	chr18	12809998	12813910	7953	-0.402549	0.000515548	794(ACTTGAAATAGA,+,0.00),1070(TTTAAAAATAGA,+,0.00),1743(GGTAAAAATAGA,+,0.00),2333(ACTAAAAATAGA,+,0.00)	2729(GGCACCTGCA,+,0.00),2769(AGCACCTGAA,+,0.00),3706(AGCAGGTGAG,-,0.00)		794(ACTTGAAATAGA,-,0.00),1070(TTTAAAAATAGA,-,0.00),1472(CCTAATTTAGGT,+,0.00),1703(ACTATTTAAATC,+,0.00),1743(GGTAAAAATAGA,-,0.00),1785(GCTTAAAAAAGC,-,0.00),2333(ACTAAAAATAGA,-,0.00),3160(GCCATTTTTAGG,+,0.00)	2728(AGGCACCTGCAG,+,0.00)	2469(GCAAGGTGAC,-,0.00)	1070(TTTAAAAATAGA,-,0.00),2333(ACTAAAAATAGA,-,0.00)	967(CTTGGCAG,-,0.00),2552(CCTGGCAA,-,0.00),2553(CTGGCAAA,+,0.00)	325(ATTGGCACAATTCCAA,+,0.00),326(TTGGCACAATTCCAAA,-,0.00)	795(CTTGAAATAG,+,0.00),1071(TTAAAAATAG,+,0.00),1744(GTAAAAATAG,+,0.00),2334(CTAAAAATAG,+,0.00),3161(CCATTTTTAG,-,0.00)	ERR-activated
Prox1	2039	chr1	190188611	190190670	-18813	-0.347793	0.000540989		1121(CACACCTGCA,+,0.00),1177(AGCAGGTGCT,-,0.00)		55(GCTATATCAGGC,+,0.00),255(TCTATTCATGGG,+,0.00),461(TCTATTCCTGGT,+,0.00),682(ACTATTTTGGTT,+,0.00),1000(TCTTTTTTTAGG,+,0.00)	1120(GCACACCTGCAT,+,0.00),1176(TAGCAGGTGCTC,-,0.00)				666(GTTGGCTCTTAGCCAC,+,0.00),667(TTGGCTCTTAGCCACA,-,0.00),1850(CTGGGCTCGAGTCCAG,+,0.00)	256(CTATTCATGG,-,0.00),404(CTATTTGGGG,-,0.00),462(CTATTCCTGG,-,0.00),683(CTATTTTGGT,-,0.00)	n/a
Prox1	2119	chr1	190167493	190172240	-351	-0.347793	0.000540989		332(GACACCTGGC,+,0.00),685(TCCACCTGCT,+,0.00),770(GTCACCTGCC,+,0.00),985(TGCACCTGTC,+,0.00),1008(CACACCTGTC,+,0.00),1253(AGCAGGTGCG,-,0.00)		500(GGTATTTTAGGC,+,0.00)	684(TTCCACCTGCTG,+,0.00),1007(ACACACCTGTCC,+,0.00),1252(AAGCAGGTGCGG,-,0.00)			336(CCTGGCAC,-,0.00),635(CTTGCCAG,-,0.00),636(TTGCCAGA,+,0.00),727(TTTGGCAG,-,0.00),728(TTGGCAGG,+,0.00),735(GCTGGCAG,-,0.00),774(CCTGCCAA,-,0.00),775(CTGCCAAC,+,0.00),1298(GCTGCCAA,-,0.00),1299(CTGCCAAG,+,0.00),4688(TTTGGCAG,-,0.00),4689(TTGGCAGG,+,0.00)	3922(ACTGGCTGAGTCCCAG,+,0.00),3923(CTGGCTGAGTCCCAGT,-,0.00)	501(GTATTTTAGG,-,0.00)	n/a
Pcnt	1408	chr10	76415751	76418268	25903	-0.318301	0.000564276	1303(GCTATTTTGGGA,-,0.00)	1241(GACAGGTGCA,-,0.00),2433(TCCAGGTGTA,-,0.00)	1623(CTCCAAGGGCAT,-,0.00)	1303(GCTATTTTGGGA,+,0.00)		1625(CCAAGGGCAT,-,0.00)	1303(GCTATTTTGGGA,+,0.00)			1304(CTATTTTGGG,-,0.00)	n/a
Ikzf2	1669	chr1	69659509	69660791	25810	-0.584213	0.000566727	540(GTTATTTTCAGC,-,0.00)	444(CCCACCTGTC,+,0.00)	462(TGTCAAGGACAT,-,0.00),502(ATGACCTTTGGG,+,0.00)	540(GTTATTTTCAGC,+,0.00)	443(GCCCACCTGTCA,+,0.00)	464(TCAAGGACAT,-,0.00),502(ATGACCTTTG,+,0.00)	540(GTTATTTTCAGC,+,0.00)	90(GTGGCAAG,+,0.00),720(CCTGGCAC,-,0.00),1208(TTTGCCAA,-,0.00),1209(TTGCCAAC,+,0.00)			n/a
Ppp1r3d	2414	chr2	178410876	178415786	1132	-0.400063	0.000566727		1184(AGCACCTGCT,+,0.00),2705(AGCACCTGCA,+,0.00),2778(GTCACCTGCT,+,0.00),2839(AGCAGGTGAC,-,0.00)	3293(GGTCGAGGGCAG,-,0.00)	1929(GCTATTAATAGT,+,0.00)	1183(TAGCACCTGCTG,+,0.00),2704(CAGCACCTGCAG,+,0.00)			1966(TTGGCAAG,+,0.00),2872(GTGCCAGG,+,0.00),3140(CTTGGCAC,-,0.00),3918(GTGCCAGC,+,0.00)	1542(CCTGGAATCTTTCCAT,+,0.00),4193(CTGGGCTTGCAGCCAG,+,0.00),4194(TGGGCTTGCAGCCAGA,-,0.00)		n/a
Hcn2	463	chr10	79722482	79724790	7002	0.370893	0.000585072	319(GTTATTTATGGC,-,0.00),1487(TCTATTTTAAGC,-,0.00)	682(GGCAGGTGCC,-,0.00)	126(TTGACCTTTGGT,+,0.00),662(GTCCAAGGTCAC,-,0.00),1526(AGGCAAGGTCAG,-,0.00)	319(GTTATTTATGGC,+,0.00),1487(TCTATTTTAAGC,+,0.00)	681(TGGCAGGTGCCA,-,0.00)	126(TTGACCTTTG,+,0.00),664(CCAAGGTCAC,-,0.00),1528(GCAAGGTCAG,-,0.00)	319(GTTATTTATGGC,+,0.00),1487(TCTATTTTAAGC,+,0.00)	687(GTGCCAGC,+,0.00),722(GTTGCCAG,-,0.00),723(TTGCCAGC,+,0.00),1444(GTGCCAGG,+,0.00)	1008(GTGGGCTCTGTGCCTG,+,0.00),1360(CCTGGCTCTCAGCCTC,+,0.00)	1488(CTATTTTAAG,-,0.00)	ERR-activated
Hcn2	290	chr10	79728447	79730595	12887	0.370893	0.000585072	1359(ACTATATATAGC,+,0.00)	581(GCCACCTGCT,+,0.00),1512(TCCACCTGCC,+,0.00)	170(CTGCCCTTTGGG,+,0.00),221(TTGACCTTGAAG,+,0.00),658(GGAGAAGGTCAG,-,0.00),1640(ATGACCTTGCTC,+,0.00),1652(CTGACCTTCCTG,+,0.00)	1359(ACTATATATAGC,+,0.00),1359(ACTATATATAGC,-,0.00)	580(CGCCACCTGCTA,+,0.00),1511(ATCCACCTGCCT,+,0.00)	221(TTGACCTTGA,+,0.00),660(AGAAGGTCAG,-,0.00),1640(ATGACCTTGC,+,0.00),1652(CTGACCTTCC,+,0.00)	1359(ACTATATATAGC,+,0.00)	30(CCTGGCAC,-,0.00),933(GTTGCCAG,-,0.00),934(TTGCCAGC,+,0.00),1074(GTGCCAGC,+,0.00),1099(GTGCCAGG,+,0.00),1251(CCTGGCAC,-,0.00),1353(CTTGGCAC,-,0.00)	1090(CCGGGCTCTGTGCCAG,+,0.00),1091(CGGGCTCTGTGCCAGG,-,0.00)		ERR-activated
Tesc	170	chr5	118057013	118060006	30766	-0.57641	0.000599659	1058(TCTATAATTAGC,+,0.00)	2436(ACCAGGTGTA,-,0.00),2819(AGCAGGTGGC,-,0.00)	1244(TTGAAAGGTCAC,-,0.00)	926(ACCATTTTTAGG,+,0.00),1058(TCTATAATTAGC,-,0.00)	2818(GAGCAGGTGGCG,-,0.00)	1246(GAAAGGTCAC,-,0.00)	1058(TCTATAATTAGC,-,0.00)	117(CTTGGCAA,-,0.00),615(GTTGGCAG,-,0.00),616(TTGGCAGC,+,0.00),774(CCTGCCAG,-,0.00),775(CTGCCAGG,+,0.00),1011(CTTGCCAG,-,0.00),1012(TTGCCAGC,+,0.00),1546(GTTGGCAC,-,0.00),2117(GCTGGCAG,-,0.00),2118(CTGGCAGG,+,0.00),2543(GTTGGCAG,-,0.00),2709(CTGGCAAC,+,0.00)		927(CCATTTTTAG,-,0.00)	n/a
Tesc	1033	chr5	118064712	118066500	37863	-0.57641	0.000599659		959(AACACCTGCC,+,0.00)	940(GTCACCTTGAGG,+,0.00),991(GTGACCTTGAGG,+,0.00)		958(AAACACCTGCCA,+,0.00)	940(GTCACCTTGA,+,0.00),991(GTGACCTTGA,+,0.00)		788(CTTGGCAA,-,0.00),789(TTGGCAAA,+,0.00),952(TTTGGCAA,-,0.00),953(TTGGCAAA,+,0.00),1678(GCTGGCAA,-,0.00)	897(CTGGAAGAGGCCCAAG,-,0.00),1062(GTTGGACAAATGCCAA,+,0.00),1063(TTGGACAAATGCCAAC,-,0.00)		n/a
Ppp6r2	2802	chr15	89215038	89216430	4175	-0.349359	0.000650696		1051(GGCAGGTGGC,-,0.00)	756(TTCACCTTTACC,+,0.00)		1050(AGGCAGGTGGCT,-,0.00)			530(CCTGCCAG,-,0.00),531(CTGCCAGC,+,0.00),686(CTTGGCAG,-,0.00),687(TTGGCAGG,+,0.00),977(TTTGCCAG,-,0.00),978(TTGCCAGC,+,0.00)			n/a
Idh3a	2154	chr9	54596131	54597930	10519	-0.22118	0.000658407	1156(GCTTAAAATAGA,+,0.00)	552(CACAGGTGTG,-,0.00),1737(ACCAGGTGTT,-,0.00)		1156(GCTTAAAATAGA,-,0.00)			1156(GCTTAAAATAGA,-,0.00)	1047(GCTGGCAG,-,0.00),1080(GCTGGCAG,-,0.00),1630(GTGCCAAC,+,0.00)		1157(CTTAAAATAG,+,0.00)	ERR-activated
Cdkal1	2661	chr13	29626621	29632834	225946	-0.354272	0.000671655	259(TATATTTTTGGA,-,0.00),4055(GCTAGATATAGC,+,0.00),5545(TCTATTTATATC,-,0.00)	1476(AGCAGGTGTG,-,0.00)	1085(GATGAAGGGCAA,-,0.00),5934(CATCAAGGTCAT,-,0.00)	259(TATATTTTTGGA,+,0.00),3661(TACAAAATTAGG,-,0.00),4055(GCTAGATATAGC,-,0.00),5413(AACAAAAATGGC,-,0.00),5545(TCTATTTATATC,+,0.00)	1475(AAGCAGGTGTGG,-,0.00)	5936(TCAAGGTCAT,-,0.00)	4055(GCTAGATATAGC,-,0.00),5545(TCTATTTATATC,+,0.00)	1025(GCTGCCAG,-,0.00),1026(CTGCCAGG,+,0.00),1900(GTGCCAAA,+,0.00)	1017(CTAGGCAAGCTGCCAG,+,0.00),1018(TAGGCAAGCTGCCAGG,-,0.00),2213(GCTGGCCATTGGCCAA,+,0.00),2214(CTGGCCATTGGCCAAG,-,0.00)	1762(CTATTGTTAG,-,0.00)	n/a
Gm9899	59	chr5	30612567	30619647	-27488	-1.04743	0.000751639		30(GTCAGGTGCA,-,0.00),1083(GTCACCTGTG,+,0.00),1967(GACACCTGTG,+,0.00),2701(AGCACCTGAA,+,0.00),4190(TCCACCTGGG,+,0.00),4271(AGCAGGTGGC,-,0.00),4972(CACACCTGAA,+,0.00),6164(GTCAGGTGAG,-,0.00),6332(GACAGGTGCT,-,0.00)	1827(CTGACCTTGGCT,+,0.00),3717(GGCCAAGGTTAA,-,0.00),3935(ATCACCTTGGCG,+,0.00),4781(TGTGGAGGTCAG,-,0.00),5963(CACAAAGGTCAA,-,0.00),6281(CCTGAAGGGCAT,-,0.00)	437(ACTATAAATAAT,-,0.00),2838(GCTATCTATGGT,+,0.00),3379(GCTATTCATGGG,+,0.00),4595(TTTATTTAGAGA,+,0.00)	4270(GAGCAGGTGGCC,-,0.00),6331(AGACAGGTGCTT,-,0.00)	1827(CTGACCTTGG,+,0.00),3935(ATCACCTTGG,+,0.00),4783(TGGAGGTCAG,-,0.00),5965(CAAAGGTCAA,-,0.00)		1565(CTGCCAGA,+,0.00),2077(GCTGCCAA,-,0.00),2078(CTGCCAAG,+,0.00),3007(TCTGGCAG,-,0.00),3008(CTGGCAGC,+,0.00),3178(CTGCCAAG,+,0.00),5515(GCTGGCAG,-,0.00),5516(CTGGCAGC,+,0.00),6915(CCTGGCAG,-,0.00)	1795(CCTGGCTGCAGGCCAG,+,0.00),1796(CTGGCTGCAGGCCAGA,-,0.00),5515(GCTGGCAGCCATCCAA,+,0.00),5516(CTGGCAGCCATCCAAG,-,0.00),5948(TCTGGCCATCTGCCCC,+,0.00)	3380(CTATTCATGG,-,0.00)	n/a
[truncated: 179 more rows]

## Sheet: top10motifs_gainedPeaks_DE
	H3K27Ac gained peaks in P7 Arid1a cKO vs Control hearts					Differential expression in P7 Arid1a cKO vs Control (P<0.01)		Occurrence of TOP-10 enriched motifs Homer - Distance from peak (Sequence)
[truncated: 121 more rows]
