# Supplementary material for: Cardiomyocyte proliferation is suppressed by ARID1A-mediated YAP inhibition during cardiac maturation
Source: Nat Commun. 2023 Aug 5;14:4716. doi: 10.1038/s41467-023-40203-2 (PMC10404286; doi:10.1038/s41467-023-40203-2)
Supplement: Supplementary file 7 — Source Data [file 41467_2023_40203_MOESM7_ESM.xlsx]

## Sheet: Fig 1a
		Arid1a
	P1	1.88296	0.802737	0.504526	1.34071	0.978063
	P3	0.872363	0.845572	0.922103	1.05555	0.542615
	P7	0.762072	0.529609	0.896888	0.317098	0.797192
	P14	0.472374	0.415523	0.446893	0.371903	0.55787
	P28	0.344601	0.306296	0.419866	0.385019	0.469111
	P56	0.330564	0.287772	0.509799	0.665726

## Sheet: Fig 1b
		Baf60c
	P1	1.07326	0.804966	1.11884	1.0367	0.997923
	P3	1.05482	0.807761	0.748461	1.2201	0.84792
	P7	0.465547	0.616426	0.791137	0.492092	0.813379
	P14	0.591316	0.415235	0.75891	0.331481	0.488693
	P28	0.601652	0.504176	0.573156	0.937571	0.460732
	P56	0.090058	0.102025	0.129139
		Arid2
	P1	1.29325	1.14156	0.539988	1.40542	0.892547
	P3	0.717475	0.678772	0.527046	0.685867	0.406408
	P7	0.536258	0.406408	0.790589	0.373971	0.761017
	P14	0.484981	0.368823	0.444729	0.241652	0.493458
	P28	0.199022	0.173259	0.290377	0.26906	0.179991
	P56	0.21037	0.129498	0.270931	0.251913
		Brg1
	P1	1.05922	0.731029	0.791686	1.36415	1.19582
	P3	1.00556	1.07029	1.01607	1.11574	0.825305
	P7	0.751581	0.397217	0.951318	0.652025	1.17121
	P14	0.775393	0.623301	0.703684	0.382359	0.679714
	P28	0.535144	0.433168	0.587638	0.58156	0.36425
	P56	0.5637	0.848508	0.783497	0.672684

## Sheet: Fig 1c
		Aurkb
	P1	1.35755	0.936921	0.405002	1.22774	1.58118
	P3	2.09362	2.94037	1.9066	2.40494	2.56863
	P7	1.12584	1.40542	0.993781	1.04681	1.65405
	P14	0.10125	0.179369	0.159431	0.103378	0.231808
	P28	0.302708	0.468461	0.077805	0.046103
	P56	0.069156	0.016992	0.063637	0.058965
		Ccnb1
	P1	1.70173	0.977386	0.263706	1.56049	1.46104
	P3	2.55266	4.38325	3.13182	3.82909	2.92209
	P7	1.09962	1.02243	0.75106	1.15429	1.43098
	P14	0.150413	0.047268	0.063022	0.040024	0.169223
	P28	0.056996	0.0879	0.057194	0.03184	0.016425
	P56	0.025155	0.015539	0.019263	0.053921

## Sheet: Fig 1d
		Tnni3
	P1	1.51047	1.54757	0.295248	1.26138	1.1487
	P3	1.67597	1.44393	0.554785	0.744839	0.709562
	P7	1.44393	0.946058	1.41912	1.58557	2.47941
	P14	3.10588	2.00694	3.64268	1.38511	3.17114
	P28	3.70635	5.61778	2.64818	1.51047	2.81864
	P56	3.01049	8.57419	10.7779	10.9663
		Myl2
	P1	1.27103	1.12584	0.42958	1.20664	1.34817
	P3	3.16236	1.91986	0.940174	1.22349	1.43993
	P7	1.4103	0.959929	2.12285	1.36699	2.59548
	P14	2.64085	1.77892	3.21763	1.14552	3.24001
	P28	3.31958	3.86642	1.71238	1.40056	2.07197
	P56	2.41329	5.46795	8.66981	7.09105

## Sheet: Fig 1f
		Arid1a
	Sham	0.9584	1.0131	1.1048	0.9322
	1d IR	1.2516	1.1678	1.3935	1.557	1.663	1.4327
	3d IR	1.5197	2.1122	1.5355	1.4987	1.9235
	14d IR	1.0746	1.3461	1.5952
	28d IR	0.7065	0.7731	0.8608	0.7758	0.82	0.8115

## Sheet: Fig 2d
	HW/BW
	Control		Arid1a cKO
	P7	P14	P7	P14
	5.28955	6.39986	5.69903	8.99403
	4.75631	5.36264	6.90632	6.87204
	5.31849	5.77563	6.36654	15.0294
	5.2113		7.42443	11.9982
	6.89922
	6.16639
	5.05409
	5.01056
	4.75362

## Sheet: Fig 2f
		CSA
		Control		Arid1a cKO
		P7	P14	P7	P14
		78.3842	136.194	84.1211	249.301
		74.6153	120.51	97.5748	122.168
		76.8337	124.923	103.729	155.48
		112.286		90.9704	147.823
		77.5621		125.05
		71.811		101.984
		80.5499		139.512
		82.4207		88.4948

## Sheet: Fig 2g
		Fractional shortening			LVPW;d			IVS;d
		Ctrl	Arid1a cKO		Ctrl	Arid1a cKO		Ctrl	Arid1a cKO
		51.7857	17.9045		0.345	0.256667		0.368426	0.339167
		35.8811	7.12469		0.340741	0.2475		0.425926	0.339167
		39.4309	13.0435		0.338611	0.635556		0.421667	0.580556
		46.3542	8.22283		0.330093	0.50375		0.502593	0.530833
		40	13.3921		0.434444	0.3575		0.664259	0.624722
		30.5882	25.5248		0.481667	0.502593		0.528889	0.487685
		24.7944	22.6812		0.428148	0.451481		0.550926	0.477037
		32.803	9.70296		0.64537	0.464444		0.547778	0.6325
		44.489	15.8702		0.421667	0.47025		0.411019	0.69575
		65.1469			0.528148			0.325833
		41.7925			0.345			0.496204
		35.9586			0.383333			0.500463

## Sheet: Fig 3f
	EdU+ / DAPI
	Control	Arid1a cKO
	0.184041	0.20418
	0.16298	0.202548
	0.177866	0.257576
	0.165394	0.274074
	0.182055	0.201077
																									0.450001	0.361734	0.320412	0.743807
																									0.325335	0.280292	0.315344	0.140632

## Sheet: Fig 3g
		Myl2
		Control	Arid1a cKO
		0.925304	0.579548
		0.857376	0.382359
		1.24229	0.297921
		0.938221	0.616854
		1.08147
		Tnni3
		Control	Arid1a cKO
		0.625465	0.450001
		0.703684	0.361734
		1.52944	0.320412
		1.23371	0.743807
		1.20414
		Atp1a2
		Control	Arid1a cKO
		1.5966	0.325335
		0.702222	0.280292
		0.632878	0.315344
		1.31039	0.140632
		1.07549
		Coxa5
		Control	Arid1a cKO
		1.12584	0.812816
		0.853226	0.592957
		1.14156	0.502084
		1.00417	0.578745
		0.908148

[truncated: 37 more sheets: Fig 4b, Fig 4d, Fig 4e, Fig 4f, Fig 5c, Fig 5e, Fig 5f, Fig 6b, Fig 6c, Fig 6d, Fig 6e, Fig 6f, Fig 7b, Fig 7e, Fig 7f, Fig 7g, SuppFig 1b, SuppFig 2a, SuppFig 2d, SuppFig 2e …]
